# Supplementary material for: Experimental annotation of post-translational features and translated coding regions in the pathogen Salmonella Typhimurium
Source: BMC Genomics. 2011 Aug 25;12:433. doi: 10.1186/1471-2164-12-433 (PMC3174948; doi:10.1186/1471-2164-12-433)
Supplement: Additional file 1 — Tables S1-S4. Table S1: List of predicted protein-coding genes. Table S2: List of protein-coding genes confirmed at protein level. Table S3: List of genes requiring start site correction. Table S4: List of novel genes. [file 1471-2164-12-433-S1.XLSX]

## Sheet: Table S1_Predicted ORFs
Contig_name	ORF_name	Gene_symbol	Common_name	Molecule
Contig1440	ORF00001	-	bifunctional aspartokinase/homoserine dehydrogenase 1 (AspartokinaseI/homoserine dehydrogenase I) (AKI-HDI)	CHR
Contig1440	ORF00002	thrB	homoserine kinase	CHR
Contig1440	ORF00003	thrC	threonine synthase	CHR
Contig1440	ORF00004	-	protein YaaA	CHR
Contig1440	ORF00005	-	amino-acid carrier protein AlsT	CHR
Contig1440	ORF00006	tal	transaldolase	CHR
Contig1440	ORF00007	-	molybdenum cofactor biosynthesis protein	CHR
Contig1440	ORF00008	-	inner membrane protein YaaH	CHR
Contig1440	ORF00009	-	protein YaaW	CHR
Contig1440	ORF00010	-	protein YaaI	CHR
Contig1440	ORF00011	-	conserved hypothetical protein	CHR
Contig1440	ORF00012	dnaK	chaperone protein DnaK	CHR
Contig1440	ORF00013	dnaJ	chaperone protein DnaJ	CHR
Contig1440	ORF00014	-	conserved hypothetical protein	CHR
Contig1440	ORF00015	-	putative transcriptional regulator	CHR
Contig1440	ORF00016	-	putative bacteriophage protein	CHR
Contig1440	ORF00017	-	conserved hypothetical protein	CHR
Contig1440	ORF00018	-	conserved hypothetical protein	CHR
Contig1440	ORF00019	-	exochitinase	CHR
Contig1440	ORF00020	-	putative hydroxymethyltransferase	CHR
Contig1440	ORF00021	-	putative cytoplasmic protein	CHR
Contig1440	ORF00022	-	fimbrial subunit	CHR
Contig1440	ORF00023	-	chaperone protein FimC	CHR
Contig1440	ORF00024	-	outer membrane usher protein FimD	CHR
Contig1440	ORF00025	-	mannose binding protein FimH	CHR
Contig1440	ORF00026	-	fimbrial subunit	CHR
Contig1440	ORF00027	-	fimbrial subunit	CHR
Contig1440	ORF00028	-	fimbrial chaparone	CHR
Contig1440	ORF00029	-	BcfH	CHR
Contig1440	ORF00030	-	conserved hypothetical protein	CHR
Contig1440	ORF00031	-	putative transcriptional regulator	CHR
Contig1440	ORF00032	-	putative transcriptional regulator	CHR
Contig1440	ORF00033	-	putative transcriptional regulator	CHR
Contig1440	ORF00034	-	hypothetical protein	CHR
Contig1440	ORF00035	-	arylsulfotransferase	CHR
Contig1440	ORF00036	-	Ser/Thr protein phosphatase family/5'-nucleotidase domain protein	CHR
Contig1440	ORF00037	-	putative outer membrane/exported protein	CHR
Contig1440	ORF00038	-	sulfatase	CHR
Contig1440	ORF00039	-	chondroitin sulfate/heparin utilization regulation protein	CHR
Contig1440	ORF00040	-	putative cytoplasmic protein	CHR
Contig1440	ORF00041	-	arylsulfotransferase	CHR
Contig1440	ORF00042	nhaA	Na+/H+ antiporter NhaA	CHR
Contig1440	ORF00043	-	transcriptional activator protein NhaR (Na(+)/H(+) antiporterregulatory protein)	CHR
Contig1440	ORF00044	-	glycosyl hydrolase, family 31	CHR
Contig1440	ORF00045	-	xylose-proton symporter	CHR
Contig1440	ORF00046	rpsT	ribosomal protein S20	CHR
Contig1440	ORF00047	-	putative cytoplasmic protein	CHR
Contig1440	ORF00048	ribF	riboflavin biosynthesis protein RibF	CHR
Contig1440	ORF00049	ileS	isoleucine—tRNA ligase	CHR
Contig1440	ORF00050	lspA	signal peptidase II	CHR
Contig1440	ORF00051	-	hypothetical protein	CHR
Contig1440	ORF00052	-	fkbp-type 16 kda peptidyl-prolyl cis-trans isomerase (ppiase) (rotamase)	CHR
Contig1440	ORF00053	ispH	4-hydroxy-3-methylbut-2-enyl diphosphate reductase	CHR
Contig1440	ORF00054	-	conserved hypothetical protein	CHR
Contig1440	ORF00055	-	putative nitrite reductase	CHR
Contig1440	ORF00056	-	Non-specific ribonucleoside hydrolase RihC (Purine/pyrimidine ribonucleoside hydrolase)	CHR
Contig1440	ORF00057	-	transcriptional regulatory protein citb	CHR
Contig1440	ORF00058	-	sensor kinase DpiB (Sensor kinase citA)	CHR
Contig1440	ORF00059	-	oxaloacetate decarboxylase beta chain	CHR
Contig1440	ORF00060	oadA	oxaloacetate decarboxylase alpha subunit	CHR
Contig1440	ORF00061	-	conserved domain protein	CHR
Contig1440	ORF00062	-	citrate-sodium symporter (Citrate transporter) (Citrate carrierprotein)	CHR
Contig1440	ORF00063	citC	[citrate (pro-3S)-lyase] ligase	CHR
Contig1440	ORF00064	citD	citrate lyase acyl carrier protein	CHR
Contig1440	ORF00065	citE	citrate (pro-3S)-lyase, beta subunit	CHR
Contig1440	ORF00066	citF	citrate lyase, alpha subunit	CHR
Contig1440	ORF00067	citX	holo-ACP synthase CitX	CHR
Contig1440	ORF00068	citG	triphosphoribosyl-dephospho-CoA synthase CitG	CHR
Contig1440	ORF00069	dapB	dihydrodipicolinate reductase	CHR
Contig1440	ORF00070	-	conserved hypothetical protein	CHR
Contig1440	ORF00071	-	conserved hypothetical protein	CHR
Contig1440	ORF00072	carA	carbamoyl-phosphate synthase, small subunit	CHR
Contig1440	ORF00073	carB	carbamoyl-phosphate synthase, large subunit	CHR
Contig1440	ORF00074	-	transposase for	CHR
Contig1440	ORF00075	-	transcriptional activatory protein CaiF	CHR
Contig1440	ORF00076	-	carnitine operon protein CaiE	CHR
Contig1440	ORF00077	-	carnitinyl-CoA dehydratase (Crotonobetainyl-CoAhydratase)	CHR
Contig1440	ORF00078	-	probable crotonobetaine/carnitine-CoA ligase	CHR
Contig1440	ORF00079	-	crotonobetainyl-CoA:carnitine CoA-transferase	CHR
Contig1440	ORF00080	-	crotonobetainyl-CoA dehydrogenase (Crotonobetainyl-CoAreductase)	CHR
Contig1440	ORF00081	-	L-carnitine/gamma-butyrobetaine antiporter	CHR
Contig1440	ORF00082	-	conserved hypothetical protein	CHR
Contig1440	ORF00083	-	protein FixA	CHR
Contig1440	ORF00084	-	protein FixB	CHR
Contig1440	ORF00085	-	probable electron transfer flavoprotein-quinone oxidoreductase YgcN	CHR
Contig1440	ORF00086	-	iron-sulfur cluster-binding protein	CHR
Contig1440	ORF00087	-	putative metabolite transport protein YaaU	CHR
Contig1440	ORF00088	-	conserved domain protein	CHR
Contig1440	ORF00089	-	putative secreted protein	CHR
Contig1440	ORF00090	-	putative secreted protein	CHR
Contig1440	ORF00091	-	sulfatase	CHR
Contig1440	ORF00092	-	glutathione-regulated potassium-efflux system ancillary protein KefF	CHR
Contig1440	ORF00093	-	glutathione-regulated potassium-efflux system protein KefC (K(+)/H(+)antiporter)	CHR
Contig1440	ORF00094	folA	dihydrofolate reductase	CHR
Contig1440	ORF00095	apaH	bis(5'-nucleosyl)-tetraphosphatase (symmetrical)	CHR
Contig1440	ORF00096	-	protein ApaG (Protein corD)	CHR
Contig1440	ORF00097	ksgA	dimethyladenosine transferase	CHR
Contig1440	ORF00098	pdxA	4-hydroxythreonine-4-phosphate dehydrogenase	CHR
Contig1440	ORF00099	-	chaperone SurA (Peptidyl-prolyl cis-trans isomerase surA) (PPIase surA) (Rotamase surA)	CHR
Contig1440	ORF00100	-	LPS-assembly protein (Organic solvent tolerance protein)	CHR
Contig1440	ORF00101	-	hypothetical protein	CHR
Contig1440	ORF00102	-	DnaJ domain protein	CHR
Contig1440	ORF00103	-	ribosomal large subunit pseudouridine synthase A (rRNA-uridine isomerase A) (rRNA pseudouridylate synthase A)	CHR
Contig1440	ORF00104	-	RNA polymerase-associated protein RapA (ATP-dependenthelicase hepA)	CHR
Contig1440	ORF00105	-	DNA polymerase II (Pol II)	CHR
Contig1440	ORF00106	-	conserved hypothetical protein	CHR
Contig1440	ORF00107	-	putative cytoplasmic protein	CHR
Contig1440	ORF00108	araD	L-ribulose-5-phosphate 4-epimerase	CHR
Contig1440	ORF00109	araA	L-arabinose isomerase	CHR
Contig1440	ORF00110	araB	L-ribulokinase	CHR
Contig1440	ORF00111	-	arabinose operon regulatory protein	CHR
Contig1440	ORF00112	-	inner membrane protein YabI	CHR
Contig1440	ORF00113	thiQ	thiamine ABC transporter, ATP-binding protein	CHR
Contig1440	ORF00114	thiP	thiamine/thiamine pyrophosphate ABC transporter, permease protein	CHR
Contig1440	ORF00115	thiB	thiamin/thiamin pyrophosphate ABC transporter, thiamin/thiamin pyrophospate-binding protein	CHR
Contig1440	ORF00116	-	conserved hypothetical protein	CHR
Contig1440	ORF00117	-	HTH-type transcriptional regulator SgrR	CHR
Contig1440	ORF00118	-	conserved hypothetical protein	CHR
Contig1440	ORF00119	-	conserved hypothetical protein	CHR
Contig1440	ORF00120	leuD	3-isopropylmalate dehydratase, small subunit	CHR
Contig1440	ORF00121	leuC	3-isopropylmalate dehydratase, large subunit	CHR
Contig1440	ORF00122	leuB	3-isopropylmalate dehydrogenase	CHR
Contig1440	ORF00123	leuA	2-isopropylmalate synthase	CHR
Contig1440	ORF00124	-	conserved hypothetical protein	CHR
Contig1440	ORF00125	-	probable HTH-type transcriptional regulator LeuO	CHR
Contig1440	ORF00126	ilvB	acetolactate synthase, large subunit, biosynthetic type	CHR
Contig1440	ORF00127	ilvN	acetolactate synthase, small subunit	CHR
Contig1440	ORF00128	-	fructose repressor (Catabolite repressor/activator)	CHR
Contig1440	ORF00129	mraZ	MraZ protein	CHR
Contig1440	ORF00130	mraW	S-adenosyl-methyltransferase MraW	CHR
Contig1440	ORF00131	ftsL	cell division protein FtsL	CHR
Contig1440	ORF00132	-	peptidoglycan synthetase FtsI (Peptidoglycanglycosyltransferase 3) (Penicillin-binding protein 3) (PBP-3)	CHR
Contig1440	ORF00133	-	UDP-N-acetylmuramoyl-L-alanyl-D-glutamate--2,6-diaminopimelate ligase (UDP-MurNAc-L-Ala-D-Glu:meso-diaminopimelate ligase)(Meso-diaminopimelate-adding enzyme) (Meso-A2pm-adding enzyme) (UDP-N-acetylmuramyl-tripeptide synthetase) (UDP-MurNAc-tripeptidesynt	CHR
Contig1440	ORF00134	murF	UDP-N-acetylmuramoyl-tripeptide--D-alanyl-D-alanine ligase subfamily	CHR
Contig1440	ORF00135	mraY	phospho-N-acetylmuramoyl-pentapeptide-transferase	CHR
Contig1440	ORF00136	murD	UDP-N-acetylmuramoylalanine--D-glutamate ligase	CHR
Contig1440	ORF00137	ftsW	cell division protein FtsW	CHR
Contig1440	ORF00138	murG	undecaprenyldiphospho-muramoylpentapeptide beta-N-acetylglucosaminyltransferase	CHR
Contig1440	ORF00139	murC	UDP-N-acetylmuramate--alanine ligase	CHR
Contig1440	ORF00140	-	D-alanine--D-alanine ligase B (D-alanylalanine synthetaseB) (D-Ala-D-Ala ligase B)	CHR
Contig1440	ORF00141	-	cell division protein FtsQ	CHR
Contig1440	ORF00142	ftsA	cell division protein FtsA	CHR
Contig1440	ORF00143	ftsZ	cell division protein FtsZ	CHR
Contig1440	ORF00144	lpxC	UDP-3-O-[3-hydroxymyristoyl] N-acetylglucosamine deacetylase	CHR
Contig1440	ORF00145	secM	secretion monitor protein	CHR
Contig1440	ORF00146	secA	preprotein translocase, SecA subunit	CHR
Contig1440	ORF00147	-	mutator MutT protein (7,8-dihydro-8-oxoguanine-triphosphatase) (8-oxo-dGTPase) (dGTP pyrophosphohydrolase)	CHR
Contig1440	ORF00148	-	aldo/keto reductase	CHR
Contig1440	ORF00149	-	conserved domain protein	CHR
Contig1440	ORF00150	-	protein YacF	CHR
Contig1440	ORF00151	coaE	dephospho-CoA kinase	CHR
Contig1440	ORF00152	-	hypothetical protein	CHR
Contig1440	ORF00153	guaC	guanosine monophosphate reductase	CHR
Contig1440	ORF00154	-	protein transport protein HofC	CHR
Contig1440	ORF00155	-	protein transport protein HofB	CHR
Contig1440	ORF00156	-	type 4 pilus subunit PilA	CHR
Contig1440	ORF00157	nadC	nicotinate-nucleotide diphosphorylase (carboxylating)	CHR
Contig1440	ORF00158	-	N-acetyl-anhydromuramyl-L-alanine amidase	CHR
Contig1440	ORF00159	-	regulatory protein AmpE	CHR
Contig1440	ORF00160	-	alpha-N-arabinofuranosidase 2 (Alpha-N-arabinofuranosidase II) (Arabinosidase II) (Alpha-N-AFase II)	CHR
Contig1440	ORF00161	-	Na+/galactoside symporter	CHR
Contig1440	ORF00162	-	hypothetical protein	CHR
Contig1440	ORF00163	-	aromatic amino acid transport protein AroP (General aromatic aminoacid permease)	CHR
Contig1440	ORF00164	-	pyruvate dehydrogenase complex repressor	CHR
Contig1440	ORF00165	aceE	pyruvate dehydrogenase (acetyl-transferring), homodimeric type	CHR
Contig1440	ORF00166	aceF	dihydrolipoyllysine-residue acetyltransferase E2 component of pyruvate dehydrogenase complex	CHR
Contig1440	ORF00167	lpdA	dihydrolipoyl dehydrogenase	CHR
Contig1440	ORF00168	-	conserved hypothetical protein	CHR
Contig1440	ORF00169	-	putative outer membrane protein	CHR
Contig1440	ORF00170	-	putative periplasmic protein	CHR
Contig1440	ORF00171	-	putative outer membrane protein	CHR
Contig1440	ORF00172	-	integral membrane protein	CHR
Contig1440	ORF00173	acnB	aconitate hydratase 2	CHR
Contig1440	ORF00174	-	HNH endonuclease	CHR
Contig1440	ORF00175	-	protein YacL	CHR
Contig1440	ORF00176	-	2-keto-3-deoxygluconate permease (KDG permease)	CHR
Contig1440	ORF00177	-	putative inner membrane protein	CHR
Contig1440	ORF00178	pdxA	4-hydroxythreonine-4-phosphate dehydrogenase	CHR
Contig1440	ORF00179	-	DeoR-family transcriptional regulator	CHR
Contig1440	ORF00180	-	DeoR-family transcriptional regulator	CHR
Contig1440	ORF00181	speD	S-adenosylmethionine decarboxylase proenzyme	CHR
Contig1440	ORF00182	speE	spermidine synthase	CHR
Contig1440	ORF00183	-	conserved hypothetical protein	CHR
Contig1440	ORF00184	-	blue copper oxidase CueO (Copper efflux oxidase)	CHR
Contig1440	ORF00185	-	quinoprotein glucose dehydrogenase (Glucose dehydrogenase[pyrroloquinoline-quinone])	CHR
Contig1440	ORF00186	hpt	hypoxanthine phosphoribosyltransferase	CHR
Contig1440	ORF00187	-	carbonate dehydratase	CHR
Contig1440	ORF00188	-	ABC transporter, ATP-binding protein	CHR
Contig1440	ORF00189	-	ABC transporter integral membrane protein	CHR
Contig1440	ORF00190	-	putative fimbrial protein precurosr	CHR
Contig1440	ORF00191	-	outer membrane usher protein FimD	CHR
Contig1440	ORF00192	-	chaperone protein FimC	CHR
Contig1440	ORF00193	-	putative fimbrial subunit	CHR
Contig1440	ORF00194	-	PTS system IIA component domain protein	CHR
Contig1440	ORF00195	-	polysaccharide deacetylase domain protein	CHR
Contig1440	ORF00196	panD	aspartate 1-decarboxylase	CHR
Contig1440	ORF00197	panC	pantoate--beta-alanine ligase	CHR
Contig1440	ORF00198	panB	3-methyl-2-oxobutanoate hydroxymethyltransferase	CHR
Contig1440	ORF00199	folK	2-amino-4-hydroxy-6-hydroxymethyldihydropteridine pyrophosphokinase	CHR
Contig1440	ORF00200	-	poly(A) polymerase (PAP) (Plasmid copy number protein)	CHR
Contig1440	ORF00201	-	glutamyl-Q tRNA(Asp) synthetase (Glu-Q-RSs)	CHR
Contig1440	ORF00202	dksA	RNA polymerase-binding protein DksA	CHR
Contig1440	ORF00203	sfsA	sugar fermentation stimulation protein	CHR
Contig1440	ORF00204	-	2'-5' RNA ligase	CHR
Contig1440	ORF00205	hrpB	ATP-dependent helicase HrpB	CHR
Contig1440	ORF00206	mrcB	penicillin-binding protein 1B	CHR
Contig1440	ORF00207	-	conserved hypothetical protein	CHR
Contig1440	ORF00208	-	ferrichrome-iron receptor (Ferric hydroxamate uptake)(Ferric hydroxamate receptor)	CHR
Contig1440	ORF00209	-	ferrichrome transport ATP-binding protein FhuC	CHR
Contig1440	ORF00210	-	ferrichrome-binding periplasmic protein	CHR
Contig1440	ORF00211	-	ferrichrome transport system permease protein FhuB (Ferrichrome uptakeprotein fhuB)	CHR
Contig1440	ORF00212	-	putative fimbrial subunit	CHR
Contig1440	ORF00213	-	fimbrial usher protein	CHR
Contig1440	ORF00214	-	chaperone protein PapD	CHR
Contig1440	ORF00215	-	putaive minor fimbrial subunit	CHR
Contig1440	ORF00216	-	fimbrial subunit	CHR
Contig1440	ORF00217	-	minor fimbrial subunit StfG	CHR
Contig1440	ORF00218	-	conserved hypothetical protein	CHR
Contig1440	ORF00219	hemL	glutamate-1-semialdehyde-2,1-aminomutase	CHR
Contig1440	ORF00220	-	H(+)/Cl(-) exchange transporter ClcA	CHR
Contig1440	ORF00221	-	iron-sulfur cluster insertion protein ErpA	CHR
Contig1440	ORF00222	-	inner membrane protein YadS	CHR
Contig1440	ORF00223	-	cobalamin periplasmic binding protein	CHR
Contig1440	ORF00224	mtnN	MTA/SAH nucleosidase	CHR
Contig1440	ORF00225	-	deoxyguanosinetriphosphate triphosphohydrolase (dGTPase)(dGTP triphosphohydrolase)	CHR
Contig1440	ORF00226	-	protease do	CHR
Contig1440	ORF00227	-	carbohydrate diacid regulator (Sugar diacid regulator)	CHR
Contig1440	ORF00228	-	protein YaeH	CHR
Contig1440	ORF00229	-	shikimate transporter	CHR
Contig1440	ORF00230	dapD	2,3,4,5-tetrahydropyridine-2,6-dicarboxylate N-succinyltransferase	CHR
Contig1440	ORF00231	glnD	protein-P-II uridylyltransferase	CHR
Contig1440	ORF00232	map	methionine aminopeptidase, type I	CHR
Contig1440	ORF00233	rpsB	ribosomal protein S2	CHR
Contig1440	ORF00234	tsf	translation elongation factor Ts	CHR
Contig1440	ORF00235	pyrH	UMP kinase	CHR
Contig1440	ORF00236	frr	ribosome recycling factor	CHR
Contig1440	ORF00237	dxr	1-deoxy-D-xylulose 5-phosphate reductoisomerase	CHR
Contig1440	ORF00238	uppS	di-trans,poly-cis-decaprenylcistransferase	CHR
Contig1440	ORF00239	cdsA	phosphatidate cytidylyltransferase	CHR
Contig1440	ORF00240	rseP	RIP metalloprotease RseP	CHR
Contig1440	ORF00241	yaeT	outer membrane protein assembly complex, YaeT protein	CHR
Contig1440	ORF00242	-	chaperone protein skp (Cationic 19 kDa outer membraneprotein)	CHR
Contig1440	ORF00243	lpxD	UDP-3-O-[3-hydroxymyristoyl] glucosamine N-acyltransferase	CHR
Contig1440	ORF00244	fabZ	beta-hydroxyacyl-(acyl-carrier-protein) dehydratase FabZ	CHR
Contig1440	ORF00245	lpxA	acyl-[acyl-carrier-protein]-UDP-N-acetylglucosamine O-acyltransferase	CHR
Contig1440	ORF00246	-	lipid-A-disaccharide synthase	CHR
Contig1440	ORF00247	lpxB	lipid-A-disaccharide synthase	CHR
Contig1440	ORF00248	rnhB	ribonuclease HII	CHR
Contig1440	ORF00249	dnaE	DNA polymerase III, alpha subunit	CHR
Contig1440	ORF00250	accA	acetyl-CoA carboxylase, carboxyl transferase, alpha subunit	CHR
Contig1440	ORF00251	-	endochitinase	CHR
Contig1440	ORF00252	-	lysine decarboxylase, constitutive (LDC)	CHR
Contig1440	ORF00253	-	glyoxylase family protein	CHR
Contig1440	ORF00254	-	tRNA(Ile)-lysidine synthase (tRNA(Ile)-lysidinesynthetase) (tRNA(Ile)-2-lysyl-cytidine synthase)	CHR
Contig1440	ORF00255	-	modulator of Rho-dependent transcription termination (ROF)	CHR
Contig1440	ORF00256	-	conserved domain protein	CHR
Contig1440	ORF00257	-	YaeQ protein	CHR
Contig1440	ORF00258	-	peptidyl-tRNA hydrolase domain protein	CHR
Contig1440	ORF00259	-	lipoprotein NlpE (Copper homeostasis protein cutF)	CHR
Contig1440	ORF00260	proS	prolyl-tRNA synthetase	CHR
Contig1440	ORF00261	-	protein YaeB	CHR
Contig1440	ORF00262	-	outer membrane lipoprotein	CHR
Contig1440	ORF00263	metQ	D-methionine ABC transporter, periplasmic D-methionine-binding protein	CHR
Contig1440	ORF00264	-	D-methionine transport system permease protein MetI	CHR
Contig1440	ORF00265	metN	D-methionine ABC transporter, ATP-binding protein	CHR
Contig1440	ORF00266	-	D,D-heptose 1,7-bisphosphate phosphatase (D-glycero-D-manno-heptose 1,7-bisphosphate phosphatase)	CHR
Contig1440	ORF00267	-	conserved hypothetical protein	CHR
Contig1440	ORF00268	-	conserved hypothetical protein	CHR
Contig1440	ORF00269	-	conserved hypothetical protein	CHR
Contig1440	ORF00270	-	2,5-diketo-d-gluconic acid reductase b (2,5-dkgreductase b) (2,5-dkgr b) (25dkgr-b) (akr5d)	CHR
Contig1440	ORF00271	-	LysR substrate binding domain protein	CHR
Contig1440	ORF00272	-	inner membrane transport protein YdhP	CHR
Contig1440	ORF00273	-	protein YafD	CHR
Contig1440	ORF00274	-	methyltransferase, UbiE/COQ5 family	CHR
Contig1440	ORF00275	-	transglycosylase SLT domain protein	CHR
Contig1440	ORF00276	gloB	hydroxyacylglutathione hydrolase	CHR
Contig1440	ORF00277	rnhA	ribonuclease HI	CHR
Contig1440	ORF00278	-	methyltransferase type 11	CHR
Contig1440	ORF00279	dnaQ	DNA polymerase III, epsilon subunit	CHR
Contig1440	ORF00280	-	ImpA-related N- family protein	CHR
Contig1440	ORF00281	-	type VI secretion protein, family	CHR
Contig1440	ORF00282	vasA	type VI secretion protein, family	CHR
Contig1440	ORF00283	-	type VI secretion system lysozyme-related protein	CHR
Contig1440	ORF00284	-	SciE protein	CHR
Contig1440	ORF00285	-	putative cytoplasmic protein	CHR
Contig1440	ORF00286	clpV	type VI secretion ATPase, ClpV1 family	CHR
Contig1440	ORF00287	-	type VI secretion protein, family	CHR
Contig1440	ORF00288	-	type VI secretion protein, EvpB/family	CHR
Contig1440	ORF00289	-	putative cytoplasmic protein	CHR
Contig1440	ORF00290	-	hemolysin-coregulated protein	CHR
Contig1440	ORF00291	-	conserved hypothetical protein	CHR
Contig1440	ORF00292	-	putative cytoplasmic protein	CHR
Contig1440	ORF00293	-	putative periplasmic protein	CHR
Contig1440	ORF00294	-	hemolysin-coregulated protein	CHR
Contig1440	ORF00295	-	type VI secretion lipoprotein, family	CHR
Contig1440	ORF00296	-	type VI secretion protein, family	CHR
Contig1440	ORF00297	-	type IV	CHR
Contig1440	ORF00298	-	putative inner membrane protein	CHR
Contig1440	ORF00299	-	SciR protein	CHR
Contig1440	ORF00300	icmF	type VI secretion protein IcmF	CHR
Contig1440	ORF00301	-	putative cytoplasmic protein	CHR
Contig1440	ORF00302	-	putative periplasmic protein	CHR
Contig1440	ORF00303	-	putative cytoplasmic protein	CHR
Contig1440	ORF00304	-	Rhs-family protein	CHR
Contig1440	ORF00305	-	putative cytoplasmic protein	CHR
Contig1440	ORF00306	-	Rhs-family protein	CHR
Contig1440	ORF00307	-	hypothetical protein	CHR
Contig1440	ORF00308	-	Rhs1 protein	CHR
Contig1440	ORF00309	-	putative cytoplasmic protein	CHR
Contig1440	ORF00310	-	hypothetical protein	CHR
Contig1440	ORF00311	-	hypothetical protein	CHR
Contig1440	ORF00312	-	putative cytoplasmic protein	CHR
Contig1440	ORF00313	-	conserved hypothetical protein	CHR
Contig1440	ORF00314	-	hypothetical protein	CHR
Contig1440	ORF00315	-	putative cytoplasmic protein	CHR
Contig1440	ORF00316	-	putative cytoplasmic protein	CHR
Contig1440	ORF00317	-	conserved hypothetical protein	CHR
Contig1440	ORF00318	-	transposase B	CHR
Contig1440	ORF00319	-	conserved hypothetical protein	CHR
Contig1440	ORF00320	-	conserved hypothetical protein	CHR
Contig1440	ORF00321	-	salmonella atypical fimbria periplasmic chaperone	CHR
Contig1440	ORF00322	-	outer-membrane fimbrial usher protein	CHR
Contig1440	ORF00323	-	putative fimbrial subunit	CHR
Contig1440	ORF00324	-	polysaccharide deacetylase family protein	CHR
Contig1440	ORF00325	-	conserved hypothetical protein	CHR
Contig1440	ORF00326	-	LysR-family transcriptional regulator SinR	CHR
Contig1440	ORF00327	-	conserved hypothetical protein	CHR
Contig1440	ORF00328	-	periplasmic protein	CHR
Contig1440	ORF00329	-	hydrolase YafV	CHR
Contig1440	ORF00330	-	acyl-coenzyme a dehydrogenase (acdh)	CHR
Contig1440	ORF00331	gmhA	phosphoheptose isomerase	CHR
Contig1440	ORF00332	-	pollen allergen Poa pIX/Phl pVI, C-	CHR
Contig1440	ORF00333	-	putative glutamine amidotransferase	CHR
Contig1440	ORF00334	dinB	DNA polymerase IV	CHR
Contig1440	ORF00335	-	release factor H-coupled RctB family protein	CHR
Contig1440	ORF00336	-	release factor H-coupled RctB family protein	CHR
Contig1440	ORF00337	prfH	putative peptide chain release factor H	CHR
Contig1440	ORF00338	pepD	aminoacyl-histidine dipeptidase	CHR
Contig1440	ORF00339	-	xanthine phosphoribosyltransferase (xanthine-guaninephosphoribosyltransferase) (xgprt)	CHR
Contig1440	ORF00340	-	esterase FrsA	CHR
Contig1440	ORF00341	-	sigma factor-binding protein crl (Curlin genes transcriptionalactivatory protein)	CHR
Contig1440	ORF00342	-	outer membrane pore protein E	CHR
Contig1440	ORF00343	-	conserved hypothetical protein	CHR
Contig1440	ORF00344	proB	glutamate 5-kinase	CHR
Contig1440	ORF00345	proA	glutamate-5-semialdehyde dehydrogenase	CHR
Contig1440	ORF00346	-	transposase InsF for insertion sequence IS3A/B/C/D/E/fA	CHR
Contig1440	ORF00347	-	glycerol dehydratase reactivation factor large subunit	CHR
Contig1440	ORF00348	-	glycerol dehydratase reactivation factor large subunit	CHR
Contig1440	ORF00349	-	conserved hypothetical protein	CHR
Contig1440	ORF00350	-	putative permease	CHR
Contig1440	ORF00351	leuC	3-isopropylmalate dehydratase, large subunit	CHR
Contig1440	ORF00352	leuD	3-isopropylmalate dehydratase, small subunit	CHR
Contig1440	ORF00353	-	5-oxopent-3-ene-1,2,5-tricarboxylate decarboxylase	CHR
Contig1440	ORF00354	-	haloacetate dehalogenase H-1	CHR
Contig1440	ORF00355	-	HTH-type transcriptional activator TtdR	CHR
Contig1440	ORF00356	-	putative outer membrane protein	CHR
Contig1440	ORF00357	-	fimbrial chaperone protein	CHR
Contig1440	ORF00358	-	putative fimbrial usher	CHR
Contig1440	ORF00359	-	outer membrane fimbrial usher protein	CHR
Contig1440	ORF00360	-	fimbrial chaperone protein	CHR
Contig1440	ORF00361	-	fimbrial protein	CHR
Contig1440	ORF00362	-	putative inner membrane protein	CHR
Contig1440	ORF00363	-	cyclic diguanylate phosphodiesterase (EAL) domain protein	CHR
Contig1440	ORF00364	-	putative response regulator	CHR
Contig1440	ORF00365	-	putative inner membrane protein	CHR
Contig1440	ORF00366	-	enterobacterial Ail/Lom protein	CHR
Contig1440	ORF00367	-	putative response regulator	CHR
Contig1440	ORF00368	-	conserved domain protein	CHR
Contig1440	ORF00369	-	cytochrome c type biogenesis protein CycH	CHR
Contig1440	ORF00370	-	outer membrane protein OprM	CHR
Contig1440	ORF00371	-	RND transporter, hydrophobe/amphiphile efflux-1 (HAE1) family	CHR
Contig1440	ORF00372	-	auxiliary transport protein, membrane fusion protein (MFP) family, putative	CHR
Contig1440	ORF00373	-	copper-translocating P-type ATPase	CHR
Contig1440	ORF00374	cueR	Cu(I)-responsive transcriptional regulator	CHR
Contig1440	ORF00375	-	conserved domain protein	CHR
Contig1440	ORF00376	-	major facilitator superfamily MFS_1	CHR
Contig1440	ORF00377	-	type III restriction-modification system StyLTI enzyme mod (StyLTI methyltransferase) (M.StyLTI)	CHR
Contig1440	ORF00378	-	type III restriction-modification system StyLTI enzyme res	CHR
Contig1440	ORF00379	-	cytochrome bd-II oxidase subunit 1 (Cytochrome bd-IIoxidase subunit I)	CHR
Contig1440	ORF00380	cydB	cytochrome D ubiquinol oxidase, subunit II	CHR
Contig1440	ORF00381	-	conserved hypothetical protein	CHR
Contig1440	ORF00382	-	AraC-family transcriptional regulator	CHR
Contig1440	ORF00383	-	ferrichrome-iron receptor (Ferric hydroxamate uptake)(Ferric hydroxamate receptor)	CHR
Contig1440	ORF00384	-	homoserine/threonine efflux pump	CHR
Contig1440	ORF00385	-	protein YahO	CHR
Contig1440	ORF00386	prpR	propionate catabolism operon regulatory protein PrpR	CHR
Contig1440	ORF00387	prpB	methylisocitrate lyase	CHR
Contig1440	ORF00388	-	2-methylcitrate synthase (Methylcitrate synthase)(Citrate synthase 2)	CHR
Contig1440	ORF00389	prpD	2-methylcitrate dehydratase	CHR
Contig1440	ORF00390	prpE	propionate--CoA ligase	CHR
Contig1440	ORF00391	hemB	delta-aminolevulinic acid dehydratase	CHR
Contig1440	ORF00392	-	conserved hypothetical protein	CHR
Contig1440	ORF00393	-	outer membrane autotransporter barrel domain protein	CHR
Contig1440	ORF00394	-	putative DNA-binding transcriptional regulator	CHR
Contig1440	ORF00395	-	beta-lactamase	CHR
Contig1440	ORF00396	-	transport protein	CHR
Contig1440	ORF00397	-	putative outer membrane lipoprotein	CHR
Contig1440	ORF00398	-	inner membrane protein YaiY	CHR
Contig1440	ORF00399	-	putative inner membrane protein	CHR
Contig1440	ORF00400	-	D-alanine--D-alanine ligase A (D-alanylalanine synthetaseA) (D-Ala-D-Ala ligase A)	CHR
Contig1440	ORF00401	-	extensin family protein	CHR
Contig1440	ORF00402	-	major facilitator superfamily MFS_1	CHR
Contig1440	ORF00403	-	protein IraP	CHR
Contig1440	ORF00404	-	hypothetical protein	CHR
Contig1440	ORF00405	-	phosphate starvation-inducible protein PsiF	CHR
Contig1440	ORF00406	-	AdrA protein	CHR
Contig1440	ORF00407	proC	pyrroline-5-carboxylate reductase	CHR
Contig1440	ORF00408	-	protein YaiI	CHR
Contig1440	ORF00409	aroK	shikimate kinase	CHR
Contig1440	ORF00410	-	conserved hypothetical protein	CHR
Contig1440	ORF00411	-	AroM protein	CHR
Contig1440	ORF00412	-	protein YaiE	CHR
Contig1440	ORF00413	-	recombination-associated protein RdgC	CHR
Contig1440	ORF00414	-	N-acetyl-D-glucosamine kinase (GlcNAc kinase)	CHR
Contig1440	ORF00415	-	protein AraJ	CHR
Contig1440	ORF00416	-	exonuclease SbcC	CHR
Contig1440	ORF00417	-	exonuclease subunit SbcD	CHR
Contig1440	ORF00418	-	conserved hypothetical protein	CHR
Contig1440	ORF00419	phoB	phosphate regulon transcriptional regulatory protein PhoB	CHR
Contig1440	ORF00420	phoR	phosphate regulon sensor kinase PhoR	CHR
Contig1440	ORF00421	-	conserved hypothetical protein	CHR
Contig1440	ORF00422	brnQ	branched-chain amino acid transport system II carrier protein	CHR
Contig1440	ORF00423	-	proline-specific permease ProY	CHR
Contig1440	ORF00424	-	maltodextrin glucosidase (Alpha-glucosidase)	CHR
Contig1440	ORF00425	-	antioxidant, AhpC/Tsa family	CHR
Contig1440	ORF00426	-	acyl carrier protein phosphodiesterase (ACPphosphodiesterase)	CHR
Contig1440	ORF00427	queA	S-adenosylmethionine:tRNA ribosyltransferase-isomerase	CHR
Contig1440	ORF00428	tgt	queuine tRNA-ribosyltransferase	CHR
Contig1440	ORF00429	yajC	preprotein translocase, YajC subunit	CHR
Contig1440	ORF00430	secD	protein-export membrane protein SecD	CHR
Contig1440	ORF00431	secF	protein-export membrane protein SecF	CHR
Contig1440	ORF00432	-	glyoxalase/bleomycin resistance protein/dioxygenase	CHR
Contig1440	ORF00433	-	helix-turn-helix, type 11	CHR
Contig1440	ORF00434	-	HNH endonuclease	CHR
Contig1440	ORF00435	-	conserved domain protein	CHR
Contig1440	ORF00436	-	nucleoside-specific channel-forming protein tsx	CHR
Contig1440	ORF00437	-	hypothetical protein	CHR
Contig1440	ORF00438	-	YajI	CHR
Contig1440	ORF00439	-	conserved hypothetical protein	CHR
Contig1440	ORF00440	nrdR	transcriptional regulator NrdR	CHR
Contig1440	ORF00441	ribD	riboflavin biosynthesis protein RibD	CHR
Contig1440	ORF00442	ribH	6,7-dimethyl-8-ribityllumazine synthase	CHR
Contig1440	ORF00443	nusB	transcription antitermination factor NusB	CHR
Contig1440	ORF00444	thiL	thiamine-monophosphate kinase	CHR
Contig1440	ORF00445	pgpA	phosphatidylglycerophosphatase A	CHR
Contig1440	ORF00446	-	aryl-alcohol dehydrogenase	CHR
Contig1440	ORF00447	dxs	1-deoxy-D-xylulose-5-phosphate synthase	CHR
Contig1440	ORF00448	-	geranyltranstransferase (Farnesyl-diphosphate synthase)(FPP synthase)	CHR
Contig1440	ORF00449	xseB	exodeoxyribonuclease VII, small subunit	CHR
Contig1440	ORF00450	thiI	thiamine biosynthesis/tRNA modification protein ThiI	CHR
Contig1440	ORF00451	phnV	2-aminoethylphosphonate ABC transport system, membrane component PhnV	CHR
Contig1440	ORF00452	phnU	2-aminoethylphosphonate ABC transporter, permease protein	CHR
Contig1440	ORF00453	phnT	2-aminoethylphosphonate ABC transport system, ATP-binding component PhnT	CHR
Contig1440	ORF00454	phnS	2-aminoethylphosphonate ABC transporter, 2-aminoethylphosphonate binding protein	CHR
Contig1440	ORF00455	-	transcriptional regulator protein	CHR
Contig1440	ORF00456	phnW	2-aminoethylphosphonate--pyruvate transaminase	CHR
Contig1440	ORF00457	phnX	phosphonoacetaldehyde hydrolase	CHR
Contig1440	ORF00458	-	protein ThiJ	CHR
Contig1440	ORF00459	panE	2-dehydropantoate 2-reductase	CHR
Contig1440	ORF00460	-	protein YajQ	CHR
Contig1440	ORF00461	-	inner membrane transport protein YajR	CHR
Contig1440	ORF00462	-	putative periplasmic protein	CHR
Contig1440	ORF00463	-	tetratricopeptide repeat protein	CHR
Contig1440	ORF00464	cyoE	protoheme IX farnesyltransferase	CHR
Contig1440	ORF00465	cyoD	cytOchrome o ubiquinol oxidase subunit IV	CHR
Contig1440	ORF00466	cyoC	cytOchrome o ubiquinol oxidase, subunit III	CHR
Contig1440	ORF00467	cyoB	cytOchrome o ubiquinol oxidase, subunit I	CHR
Contig1440	ORF00468	cyoA	ubiquinol oxidase, subunit II	CHR
Contig1440	ORF00469	-	conserved hypothetical protein	CHR
Contig1440	ORF00470	-	muropeptide transporter	CHR
Contig1440	ORF00471	-	conserved hypothetical protein	CHR
Contig1440	ORF00472	-	transcriptional regulator BolA	CHR
Contig1440	ORF00473	tig	trigger factor	CHR
Contig1440	ORF00474	clpP	ATP-dependent Clp protease, proteolytic subunit ClpP	CHR
Contig1440	ORF00475	clpX	ATP-dependent Clp protease, ATP-binding subunit ClpX	CHR
Contig1440	ORF00476	lon	ATP-dependent protease La	CHR
Contig1440	ORF00477	hup	DNA-binding protein HU	CHR
Contig1440	ORF00478	-	peptidyl-prolyl cis-trans isomerase D (PPIase D)(Rotamase D)	CHR
Contig1440	ORF00479	-	competence protein ComEA helix-hairpin-helix repeat protein	CHR
Contig1440	ORF00480	-	thioesterase superfamily protein	CHR
Contig1440	ORF00481	-	ExsB protein	CHR
Contig1440	ORF00482	-	bacterial extracellular solute-binding protein, family 5	CHR
Contig1440	ORF00483	-	protein cof	CHR
Contig1440	ORF00484	-	pyridoxal-5'-phosphate-dependent enzyme, beta subunit	CHR
Contig1440	ORF00485	-	glutamate uptake regulatory protein	CHR
Contig1440	ORF00486	-	ABC transporter, ATP-binding protein	CHR
Contig1440	ORF00487	-	ABC transporter ATP-binding/permease protein	CHR
Contig1440	ORF00488	-	nitrogen regulatory protein P-II	CHR
Contig1440	ORF00489	-	ammonium transporter NrgA (Membrane protein nrgA) (Protein amtB)	CHR
Contig1440	ORF00490	tesB	acyl-CoA thioesterase II	CHR
Contig1440	ORF00491	-	conserved	CHR
Contig1440	ORF00492	-	methylated-DNA--protein-cysteine methyltransferase	CHR
Contig1440	ORF00493	-	cyclic diguanylate phosphodiesterase (EAL) domain protein	CHR
Contig1440	ORF00494	rpmE	ribosomal protein L31	CHR
Contig1440	ORF00495	rpmJ	ribosomal protein L36	CHR
Contig1440	ORF00496	-	inner membrane protein YlaC	CHR
Contig1440	ORF00497	-	maltose O-acetyltransferase (Maltose transacetylase)	CHR
Contig1440	ORF00498	-	conserved domain protein	CHR
Contig1440	ORF00499	-	conserved hypothetical protein	CHR
Contig1440	ORF00500	-	AcrB protein	CHR
Contig1440	ORF00501	-	acriflavine resistance protein E (Protein EnvC)	CHR
Contig1440	ORF00502	-	DNA-binding transcriptional repressor	CHR
Contig1440	ORF00503	-	potassium efflux system KefA (Protein aefA)	CHR
Contig1440	ORF00504	-	potassium efflux system KefA (Protein aefA)	CHR
Contig1440	ORF00505	-	conserved hypothetical protein	CHR
Contig1440	ORF00506	-	conserved hypothetical protein	CHR
Contig1440	ORF00507	-	primosomal replication protein N''	CHR
Contig1440	ORF00508	-	inner membrane protein YbaN	CHR
Contig1440	ORF00509	apt	adenine phosphoribosyltransferase	CHR
Contig1440	ORF00510	-	DNA polymerase III subunit tau	CHR
Contig1440	ORF00511	-	conserved hypothetical protein	CHR
Contig1440	ORF00512	recR	recombination protein RecR	CHR
Contig1440	ORF00513	-	heat shock protein 90	CHR
Contig1440	ORF00514	-	adenylate kinase (ATP-AMP transphosphorylase) (AK)	CHR
Contig1440	ORF00515	-	conserved hypothetical protein	CHR
Contig1440	ORF00516	-	acetyl esterase (EcE)	CHR
Contig1440	ORF00517	hemH	ferrochelatase	CHR
Contig1440	ORF00518	-	inosine-guanosine kinase	CHR
Contig1440	ORF00519	-	inner membrane protein YbaL	CHR
Contig1440	ORF00520	-	conserved hypothetical protein	CHR
Contig1440	ORF00521	-	fosmidomycin resistance protein	CHR
Contig1440	ORF00522	-	protein UshA	CHR
Contig1440	ORF00523	ybaK	YbaK/ebsC protein	CHR
Contig1440	ORF00524	-	GumN family protein	CHR
Contig1440	ORF00525	-	putative periplasmic protein	CHR
Contig1440	ORF00526	-	copper-translocating P-type ATPase	CHR
Contig1440	ORF00527	cueR	Cu(I)-responsive transcriptional regulator	CHR
Contig1440	ORF00528	-	inner membrane protein YbbJ	CHR
Contig1440	ORF00529	-	spfh domain, band 7 family protein	CHR
Contig1440	ORF00530	-	ABC transporter, ATP-binding protein	CHR
Contig1440	ORF00531	-	conserved hypothetical protein	CHR
Contig1440	ORF00532	-	thioredoxin domain protein	CHR
Contig1440	ORF00533	-	short-chain dehydrogenase/reductase SDR	CHR
Contig1440	ORF00534	-	acyl-CoA thioesterase I (Protease I)(Lysophospholipase L1) (Lecithinase B)	CHR
Contig1440	ORF00535	-	lipoprotein-releasing system ATP-binding protein LolD	CHR
Contig1440	ORF00536	-	efflux ABC transporter, permease protein	CHR
Contig1440	ORF00537	-	outer membrane protein	CHR
Contig1440	ORF00538	-	lipoprotein	CHR
Contig1440	ORF00539	-	methionine import ATP-binding protein MetN	CHR
Contig1440	ORF00540	-	binding-protein-dependent transport systems inner membrane component	CHR
Contig1440	ORF00541	selU	tRNA 2-selenouridine synthase	CHR
Contig1440	ORF00542	-	HTH-type transcriptional activator AllS	CHR
Contig1440	ORF00543	allA	ureidoglycolate hydrolase	CHR
Contig1440	ORF00544	-	acetate operon repressor	CHR
Contig1440	ORF00545	gcl	glyoxylate carboligase	CHR
Contig1440	ORF00546	hyi	hydroxypyruvate isomerase	CHR
Contig1440	ORF00547	-	2-hydroxy-3-oxopropionate reductase	CHR
Contig1440	ORF00548	-	major facilitator family transporter	CHR
Contig1440	ORF00549	-	allantoin permease	CHR
Contig1440	ORF00550	allB	allantoinase	CHR
Contig1440	ORF00551	-	putative purine permease YbbY	CHR
Contig1440	ORF00552	-	glycerate kinase 1	CHR
Contig1440	ORF00553	-	putative allantoin catabolism protein	CHR
Contig1440	ORF00554	allC	allantoate amidohydrolase	CHR
Contig1440	ORF00555	allD	ureidoglycolate dehydrogenase	CHR
Contig1440	ORF00556	-	hypothetical protein	CHR
Contig1440	ORF00557	-	protein FdrA	CHR
Contig1440	ORF00558	-	conserved hypothetical protein	CHR
Contig1440	ORF00559	-	putative cytoplasmic protein	CHR
Contig1440	ORF00560	arcC	carbamate kinase	CHR
Contig1440	ORF00561	purK	phosphoribosylaminoimidazole carboxylase, ATPase subunit	CHR
Contig1440	ORF00562	purE	phosphoribosylaminoimidazole carboxylase, catalytic subunit	CHR
Contig1440	ORF00563	lpxH	UDP-2,3-diacylglucosamine hydrolase	CHR
Contig1440	ORF00564	-	peptidyl-prolyl cis-trans isomerase B (PPIase B)(Rotamase B)	CHR
Contig1440	ORF00565	cysS	cysteinyl-tRNA synthetase	CHR
Contig1440	ORF00566	-	putative outer membrane protein	CHR
Contig1440	ORF00567	-	putative inner membrane protein	CHR
Contig1440	ORF00568	-	inner membrane protein YbcI	CHR
Contig1440	ORF00569	-	conserved domain protein	CHR
Contig1440	ORF00570	-	bifunctional protein FolD	CHR
Contig1440	ORF00571	-	type-1 fimbrial protein, A chain (Type-1A pilin)	CHR
Contig1440	ORF00572	-	fimbrial protein internal segment	CHR
Contig1440	ORF00573	-	chaperone protein FimC	CHR
Contig1440	ORF00574	-	fimbrial usher protein	CHR
Contig1440	ORF00575	-	mannose binding protein FimH	CHR
Contig1440	ORF00576	-	major fimbrial subunit	CHR
Contig1440	ORF00577	-	fimbriae Z protein	CHR
Contig1440	ORF00578	-	fimbriae Y protein	CHR
Contig1440	ORF00579	-	conserved hypothetical protein	CHR
Contig1440	ORF00580	-	fimbriae W protein	CHR
Contig1440	ORF00581	-	conserved hypothetical protein	CHR
Contig1440	ORF00582	-	ISEhe3, transposase OrfA	CHR
Contig1440	ORF00583	-	conserved hypothetical protein	CHR
Contig1440	ORF00584	-	bactoprenol glucosyl transferase	CHR
Contig1440	ORF00585	-	bactoprenol-linked glucose translocase	CHR
Contig1440	ORF00586	-	copE1	CHR
Contig1440	ORF00587	-	sensor kinase CusS	CHR
Contig1440	ORF00588	-	cation efflux system protein CusA	CHR
Contig1440	ORF00589	-	transcriptional regulator, AraC family protein	CHR
Contig1440	ORF00590	-	probable pyridine nucleotide-disulfide oxidoreductase YkgC	CHR
Contig1440	ORF00591	-	conserved domain protein	CHR
Contig1440	ORF00592	-	protein of unknown function, superfamily	CHR
Contig1440	ORF00593	-	heat shock protein DnaJ domain protein	CHR
Contig1440	ORF00594	-	phenylalanine-specific permease	CHR
Contig1440	ORF00595	-	transporter, small conductance mechanosensitive ion channel	CHR
Contig1440	ORF00596	-	conserved hypothetical protein	CHR
Contig1440	ORF00597	-	lipase 1 (Triacylglycerol lipase)	CHR
Contig1440	ORF00598	-	AAA superfamily ATPase with N- receiver domain	CHR
Contig1440	ORF00599	-	sugar isomerase	CHR
Contig1440	ORF00600	-	sugar isomerase	CHR
Contig1440	ORF00601	-	PTS system, mannose-specific enzyme II, D component	CHR
Contig1440	ORF00602	-	phosphotransferase system PTS, sorbose-specific IIC subunit	CHR
Contig1440	ORF00603	-	PTS system sorbose subfamily IIB component	CHR
Contig1440	ORF00604	-	putative pts system mannose-specific enzyme iiab	CHR
Contig1440	ORF00605	-	oxygen-insensitive NAD(P)H nitroreductase (FMN-dependentnitroreductase) (Dihydropteridine reductase)	CHR
Contig1440	ORF00606	-	conserved hypothetical protein	CHR
Contig1440	ORF00607	-	transcriptional regulator, TetR family	CHR
Contig1440	ORF00608	-	transposon tn10 tetd protein (orfr)	CHR
Contig1440	ORF00609	-	conserved hypothetical protein	CHR
Contig1440	ORF00610	-	carboxylate-amine ligase YbdK	CHR
Contig1440	ORF00611	-	4'-phosphopantetheinyl transferase EntD (Enterobactinsynthetase component D) (Enterochelin synthase D)	CHR
Contig1440	ORF00612	-	ferrienterobactin receptor (Enterobactin outer-membranereceptor)	CHR
Contig1440	ORF00613	-	enterochelin esterase (Ferric enterobactin esterase)	CHR
Contig1440	ORF00614	-	conserved domain protein	CHR
Contig1440	ORF00615	-	enterobactin synthetase component F (Enterochelinsynthase F) (Serine-activating enzyme) (Seryl-AMP ligase)	CHR
Contig1440	ORF00616	-	ferric enterobactin transport protein FepE	CHR
Contig1440	ORF00617	-	ferric enterobactin transport ATP-binding protein FepC	CHR
Contig1440	ORF00618	-	ferric enterobactin transport system permease protein FepG	CHR
Contig1440	ORF00619	-	ferric enterobactin transport system permease protein FepD	CHR
Contig1440	ORF00620	-	enterobactin exporter EntS	CHR
Contig1440	ORF00621	-	iron-enterobactin transporter periplasmic binding protein	CHR
Contig1440	ORF00622	-	isochorismate synthase EntC (Isochorismate mutase)	CHR
Contig1440	ORF00623	-	(2,3-dihydroxybenzoyl)adenylate synthase	CHR
Contig1440	ORF00624	-	isochorismatase (2,3 dihydro-2,3 dihydroxybenzoatesynthase) (Superoxide-inducible protein 1) (SOI1)	CHR
Contig1440	ORF00625	-	2,3-dihydro-2,3-dihydroxybenzoate dehydrogenase	CHR
Contig1440	ORF00626	-	esterase YdiI	CHR
Contig1440	ORF00627	-	carbon starvation protein A	CHR
Contig1440	ORF00628	-	conserved domain protein	CHR
Contig1440	ORF00629	-	3-dehydroquinate synthase subfamily	CHR
Contig1440	ORF00630	-	aminotransferase YbdL	CHR
Contig1440	ORF00631	-	ParB domain protein nuclease	CHR
Contig1440	ORF00632	-	phosphoadenosine phosphosulfate reductase family protein	CHR
Contig1440	ORF00633	-	transcriptional regulator, LysR family	CHR
Contig1440	ORF00634	-	thiol:disulfide interchange protein DsbG	CHR
Contig1440	ORF00635	ahpC	peroxiredoxin	CHR
Contig1440	ORF00636	ahpF	alkyl hydroperoxide reductase, F subunit	CHR
Contig1440	ORF00637	-	putative anaerobic dehydrogenase component	CHR
Contig1440	ORF00638	-	molybdopterin-containing oxidoreductase catalytic subunit	CHR
Contig1440	ORF00639	-	molybdopterin-containing oxidoreductase iron-sulfur subunit	CHR
Contig1440	ORF00640	-	molybdopterin-containing oxidoreductase membrane anchor subunit	CHR
Contig1440	ORF00641	-	universal stress protein G	CHR
Contig1440	ORF00642	-	conserved hypothetical protein	CHR
Contig1440	ORF00643	-	S-(hydroxymethyl)glutathione dehydrogenase (glutathione-dependent formaldehyde dehydrogenase) (fdh) (faldh)	CHR
Contig1440	ORF00644	-	nucleoside diphosphate kinase regulator	CHR
Contig1440	ORF00645	-	ribonuclease I (Enterobacter ribonuclease)(RNase I)	CHR
Contig1440	ORF00646	-	citrate carrier	CHR
Contig1440	ORF00647	citG	triphosphoribosyl-dephospho-CoA synthase CitG	CHR
Contig1440	ORF00648	citX	holo-ACP synthase CitX	CHR
Contig1440	ORF00649	citF	citrate lyase, alpha subunit	CHR
Contig1440	ORF00650	citE	citrate (pro-3S)-lyase, beta subunit	CHR
Contig1440	ORF00651	citD	citrate lyase acyl carrier protein	CHR
Contig1440	ORF00652	citC	[citrate (pro-3S)-lyase] ligase	CHR
Contig1440	ORF00653	-	conserved hypothetical protein	CHR
Contig1440	ORF00654	-	sensor kinase DpiB (Sensor kinase citA)	CHR
Contig1440	ORF00655	-	DNA-binding response regulator in two-component regulatory system with CitA	CHR
Contig1440	ORF00656	-	C4-dicarboxylate transporter DcuC	CHR
Contig1440	ORF00657	pagP	antimicrobial peptide resistance and lipid A acylation protein PagP	CHR
Contig1440	ORF00658	-	cold-shock' DNA-binding domain, putative	CHR
Contig1440	ORF00659	crcB	CrcB protein	CHR
Contig1440	ORF00660	-	hydrolase YbeM	CHR
Contig1440	ORF00661	-	conserved domain protein	CHR
Contig1440	ORF00662	lipA	lipoyl synthase	CHR
Contig1440	ORF00663	-	conserved hypothetical protein	CHR
Contig1440	ORF00664	-	transcriptional regulator, LysR family	CHR
Contig1440	ORF00665	lipB	lipoyl(octanoyl) transferase	CHR
Contig1440	ORF00666	-	protein _06520	CHR
Contig1440	ORF00667	-	D-alanyl-D-alanine carboxypeptidase DacC (DD-peptidase) (DD-carboxypeptidase) (Penicillin-binding protein 6) (PBP-6)	CHR
Contig1440	ORF00668	-	rare lipoprotein A	CHR
Contig1440	ORF00669	mrdB	rod shape-determining protein RodA	CHR
Contig1440	ORF00670	mrdA	penicillin-binding protein 2	CHR
Contig1440	ORF00671	-	conserved hypothetical protein	CHR
Contig1440	ORF00672	-	iojap protein family	CHR
Contig1440	ORF00673	-	conserved hypothetical protein	CHR
Contig1440	ORF00674	cobC	alpha-ribazole phosphatase	CHR
Contig1440	ORF00675	nadD	nicotinate (nicotinamide) nucleotide adenylyltransferase	CHR
Contig1440	ORF00676	-	threonine-phosphate decarboxylase	CHR
Contig1440	ORF00677	holA	DNA polymerase III, delta subunit	CHR
Contig1440	ORF00678	-	LPS-assembly lipoprotein RlpB	CHR
Contig1440	ORF00679	leuS	leucyl-tRNA synthetase	CHR
Contig1440	ORF00680	-	SAF domain	CHR
Contig1440	ORF00681	-	hydrolase, UxaA family	CHR
Contig1440	ORF00682	-	2-keto-3-deoxygluconate permease (KDG permease)	CHR
Contig1440	ORF00683	-	putative sigma-54 dependent transcriptional regulator	CHR
Contig1440	ORF00684	-	conserved hypothetical protein	CHR
Contig1440	ORF00685	-	Sel1 repeat family	CHR
Contig1440	ORF00686	-	conserved hypothetical protein	CHR
Contig1440	ORF00687	-	DnaJ domain protein	CHR
Contig1440	ORF00688	-	putative cytoplasmic protein	CHR
Contig1440	ORF00689	-	putative cytoplasmic protein	CHR
Contig1440	ORF00690	-	DnaJ domain protein	CHR
Contig1440	ORF00691	-	chaperone protein HscC (Hsc62)	CHR
Contig1440	ORF00692	-	putative cytoplasmic protein	CHR
Contig1440	ORF00693	-	pyrimidine-specific ribonucleoside hydrolase RihA (Cytidine/uridine-specific hydrolase)	CHR
Contig1440	ORF00694	gltL	glutamate/aspartate ABC transporter, ATP-binding protein	CHR
Contig1440	ORF00695	-	glutamate/aspartate transporter	CHR
Contig1440	ORF00696	-	glutamate/aspartate transporter	CHR
Contig1440	ORF00697	-	glutamate/aspartate periplasmic-binding protein	CHR
Contig1440	ORF00698	lnt	apolipoprotein N-acyltransferase	CHR
Contig1440	ORF00699	-	magnesium and cobalt efflux protein CorC	CHR
Contig1440	ORF00700	-	putative metalloprotease YbeY	CHR
Contig1440	ORF00701	-	PhoH family protein	CHR
Contig1440	ORF00702	miaB	tRNA-I(6)A37 thiotransferase enzyme MiaB	CHR
Contig1440	ORF00703	-	2-octaprenyl-3-methyl-6-methoxy-1,4-benzoquinol hydroxylase	CHR
Contig1440	ORF00704	-	putative inner membrane protein	CHR
Contig1440	ORF00705	asnB	asparagine synthase (glutamine-hydrolyzing)	CHR
Contig1440	ORF00706	-	UMP phosphatase	CHR
Contig1440	ORF00707	-	protein mlc (Making large colonies protein)	CHR
Contig1440	ORF00708	nagA	N-acetylglucosamine-6-phosphate deacetylase	CHR
Contig1440	ORF00709	nagB	glucosamine-6-phosphate isomerase	CHR
Contig1440	ORF00710	nagE	pts system, N-acetylglucosamine-specific iibc component	CHR
Contig1440	ORF00711	glnS	glutaminyl-tRNA synthetase	CHR
Contig1440	ORF00712	-	porin D	CHR
Contig1440	ORF00713	-	conserved YbfN	CHR
Contig1440	ORF00714	-	citrate-proton symporter (Citrate transporter) (Citrate carrierprotein) (Citrate utilization determinant) (Citrate utilizationprotein A)	CHR
Contig1440	ORF00715	-	citrate utilization protein B	CHR
Contig1440	ORF00716	cobZ	precorrin 3B synthase CobZ	CHR
Contig1440	ORF00717	-	LysR-family transcriptional regulator	CHR
Contig1440	ORF00718	-	ferric uptake regulation protein (Ferric uptake regulator)	CHR
Contig1440	ORF00719	-	flavodoxin	CHR
Contig1440	ORF00720	-	LexA regulated protein	CHR
Contig1440	ORF00721	-	esterase YbfF	CHR
Contig1440	ORF00722	seqA	SeqA protein	CHR
Contig1440	ORF00723	pgm	phosphoglucomutase, alpha-D-glucose phosphate-specific	CHR
Contig1440	ORF00724	-	putative cytoplasmic protein	CHR
Contig1440	ORF00725	-	putrescine/ornithine antiporter	CHR
Contig1440	ORF00726	-	ornithine decarboxylase, inducible	CHR
Contig1440	ORF00727	-	conserved hypothetical protein	CHR
Contig1440	ORF00728	-	KDP operon transcriptional regulatory protein KdpE	CHR
Contig1440	ORF00729	-	sensor protein KdpD	CHR
Contig1440	ORF00730	kdpC	K+-transporting ATPase, C subunit	CHR
Contig1440	ORF00731	kdpB	K+-transporting ATPase, B subunit	CHR
Contig1440	ORF00732	kdpA	K+-transporting ATPase, A subunit	CHR
Contig1440	ORF00733	-	K+-transporting ATPase, F subunit, putative	CHR
Contig1440	ORF00734	-	conserved domain protein	CHR
Contig1440	ORF00735	-	deoxyribodipyrimidine photo-lyase (DNA photolyase)(Photoreactivating enzyme)	CHR
Contig1440	ORF00736	-	inner membrane transporter YbgH	CHR
Contig1440	ORF00737	-	conserved hypothetical protein	CHR
Contig1440	ORF00738	-	conserved hypothetical protein	CHR
Contig1440	ORF00739	-	conserved hypothetical protein	CHR
Contig1440	ORF00740	-	allophanate hydrolase, subunit 2	CHR
Contig1440	ORF00741	-	protein YbgL	CHR
Contig1440	ORF00742	-	putative cytoplasmic protein	CHR
Contig1440	ORF00743	-	HbiF	CHR
Contig1440	ORF00744	-	putative inner membrane protein	CHR
Contig1440	ORF00745	-	putative cytoplasmic protein	CHR
Contig1440	ORF00746	glf	UDP-galactopyranose mutase	CHR
Contig1440	ORF00747	-	glycosyl transferase, group 2 family protein	CHR
Contig1440	ORF00748	-	galactosyltransferase	CHR
Contig1440	ORF00749	-	O-antigen export system, permease protein	CHR
Contig1440	ORF00750	-	ABC transporter domain protein	CHR
Contig1440	ORF00751	-	putative glycosyltransferase, cell wall biogenesis	CHR
Contig1440	ORF00752	-	putative glycosyltransferase	CHR
Contig1440	ORF00753	-	putative glycosyl transferase	CHR
Contig1440	ORF00754	-	putative cytoplasmic protein	CHR
Contig1440	ORF00755	-	endonuclease VIII (dna glycosylase/ap lyase nei) (dna-(apurinic or apyrimidinic site) lyase nei)	CHR
Contig1440	ORF00756	-	protein AbrB (AidB regulator)	CHR
Contig1440	ORF00757	gltA	citrate (Si)-synthase	CHR
Contig1440	ORF00758	sdhC	succinate dehydrogenase, cytochrome b556 subunit	CHR
Contig1440	ORF00759	sdhD	succinate dehydrogenase, hydrophobic membrane anchor protein	CHR
Contig1440	ORF00760	sdhA	succinate dehydrogenase, flavoprotein subunit	CHR
Contig1440	ORF00761	-	succinate dehydrogenase iron-sulfur subunit	CHR
Contig1440	ORF00762	sucA	oxoglutarate dehydrogenase (succinyl-transferring), E1 component	CHR
Contig1440	ORF00763	sucB	dihydrolipoyllysine-residue succinyltransferase, E2 component of oxoglutarate dehydrogenase (succinyl-transferring) complex	CHR
Contig1440	ORF00764	-	succinyl-CoA synthetase beta chain (SCS-beta)	CHR
Contig1440	ORF00765	sucD	succinate-CoA ligase, alpha subunit subfamily	CHR
Contig1440	ORF00766	-	conserved hypothetical protein	CHR
Contig1440	ORF00767	-	conserved hypothetical protein	CHR
Contig1440	ORF00768	-	conserved hypothetical protein	CHR
Contig1440	ORF00769	-	conserved hypothetical protein	CHR
Contig1440	ORF00770	-	cytochrome D ubiquinol oxidase subunit 1 (Cytochrome dubiquinol oxidase subunit I)	CHR
Contig1440	ORF00771	cydB	cytochrome D ubiquinol oxidase, subunit II	CHR
Contig1440	ORF00772	-	cyd operon protein YbgT	CHR
Contig1440	ORF00773	-	cyd operon protein YbgE	CHR
Contig1440	ORF00774	ybgC	tol-pal system-associated acyl-CoA thioesterase	CHR
Contig1440	ORF00775	tolQ	protein TolQ	CHR
Contig1440	ORF00776	tolR	protein TolR	CHR
Contig1440	ORF00777	tolA	protein TolA	CHR
Contig1440	ORF00778	-	protein TolA	CHR
Contig1440	ORF00779	tolB	Tol-Pal system beta propeller repeat protein TolB	CHR
Contig1440	ORF00780	-	peptidoglycan-associated outer membrane lipoprotein	CHR
Contig1440	ORF00781	-	tol-pal system protein YbgF	CHR
Contig1440	ORF00782	nadA	quinolinate synthetase complex, A subunit	CHR
Contig1440	ORF00783	-	zinc transporter ZitB	CHR
Contig1440	ORF00784	-	protein PnuC	CHR
Contig1440	ORF00785	-	putative homeobox protein	CHR
Contig1440	ORF00786	-	3-deoxy-7-phosphoheptulonate synthase	CHR
Contig1440	ORF00787	fumB	fumarate hydratase, class I	CHR
Contig1440	ORF00788	-	fumarate hydratase	CHR
Contig1440	ORF00789	-	transcriptional regulator, LysR family	CHR
Contig1440	ORF00790	-	transcriptional regulator	CHR
Contig1440	ORF00791	-	anion transporter	CHR
Contig1440	ORF00792	-	oxaloacetate decarboxylase gamma chain 3	CHR
Contig1440	ORF00793	oadA	oxaloacetate decarboxylase alpha subunit	CHR
Contig1440	ORF00794	-	oxaloacetate decarboxylase beta chain	CHR
Contig1440	ORF00795	-	putative cytoplasmic protein	CHR
Contig1440	ORF00796	-	ABC transporter permease	CHR
Contig1440	ORF00797	-	ABC transporter ATP-binding protein	CHR
Contig1440	ORF00798	-	2,3-bisphosphoglycerate-dependent phosphoglycerate mutase (phosphoglyceromutase) (pgam) (bpg-dependent pgam) (dpgm)	CHR
Contig1440	ORF00799	galM	galactose mutarotase	CHR
Contig1440	ORF00800	galK	galactokinase	CHR
Contig1440	ORF00801	galT	galactose-1-phosphate uridylyltransferase	CHR
Contig1440	ORF00802	galE	UDP-glucose 4-epimerase	CHR
Contig1440	ORF00803	-	conserved hypothetical protein	CHR
Contig1440	ORF00804	-	putative molybdenum transport ATP-binding protein ModF (Photorepairprotein phrA)	CHR
Contig1440	ORF00805	-	DNA-binding transcriptional dual regulator	CHR
Contig1440	ORF00806	-	putative outer membrane or exported	CHR
Contig1440	ORF00807	modA	molybdate ABC transporter, periplasmic molybdate-binding protein	CHR
Contig1440	ORF00808	modB	molybdate ABC transporter, permease protein	CHR
Contig1440	ORF00809	modC	molybdate ABC transporter, ATP-binding protein	CHR
Contig1440	ORF00810	-	phosphatase YbhA	CHR
Contig1440	ORF00811	-	6-phosphogluconolactonase (6-P-gluconolactonase)	CHR
Contig1440	ORF00812	-	acyl-CoA thioester hydrolase YbgC	CHR
Contig1440	ORF00813	hutI	imidazolonepropionase	CHR
Contig1440	ORF00814	hutG	formimidoylglutamase	CHR
Contig1440	ORF00815	hutC	histidine utilization repressor	CHR
Contig1440	ORF00816	hutU	urocanate hydratase	CHR
Contig1440	ORF00817	hutH	histidine ammonia-lyase	CHR
Contig1440	ORF00818	-	conserved hypothetical protein	CHR
Contig1440	ORF00819	bioA	adenosylmethionine-8-amino-7-oxononanoate transaminase	CHR
Contig1440	ORF00820	bioB	biotin synthase	CHR
Contig1440	ORF00821	bioF	8-amino-7-oxononanoate synthase	CHR
Contig1440	ORF00822	bioC	biotin biosynthesis protein BioC	CHR
Contig1440	ORF00823	bioD	dethiobiotin synthase	CHR
Contig1440	ORF00824	-	conserved hypothetical protein	CHR
Contig1440	ORF00825	uvrB	excinuclease ABC subunit B	CHR
Contig1440	ORF00826	-	leucine-rich repeat protein	CHR
Contig1440	ORF00827	-	protein YbhK	CHR
Contig1440	ORF00828	moaA	molybdenum cofactor biosynthesis protein A	CHR
Contig1440	ORF00829	moaB	molybdenum cofactor biosynthesis protein B	CHR
Contig1440	ORF00830	moaC	molybdenum cofactor biosynthesis protein C	CHR
Contig1440	ORF00831	moaD	molybdopterin converting factor, subunit 1	CHR
Contig1440	ORF00832	moaE	molybdopterin converting factor, subunit 2	CHR
Contig1440	ORF00833	-	inner membrane protein YbhL	CHR
Contig1440	ORF00834	-	transposase for	CHR
Contig1440	ORF00835	-	putative integral membrane protein	CHR
Contig1440	ORF00836	-	putative inner membrane protein	CHR
Contig1440	ORF00837	-	putative inner membrane protein	CHR
Contig1440	ORF00838	-	inner membrane protein YbhN	CHR
Contig1440	ORF00839	-	cardiolipin synthase 2	CHR
Contig1440	ORF00840	-	endonuclease/exonuclease/phosphatase	CHR
Contig1440	ORF00841	-	ABC transporter, permease protein, putative	CHR
Contig1440	ORF00842	-	inner membrane protein YbhQ	CHR
Contig1440	ORF00843	-	ABC-2 type transporter, permease protein	CHR
Contig1440	ORF00844	-	ABC transporter, ATP-binding protein	CHR
Contig1440	ORF00845	-	membrane protein YbhG	CHR
Contig1440	ORF00846	-	transcriptional regulator, TetR family	CHR
Contig1440	ORF00847	-	putative ATP-dependent RNA helicase RhlE	CHR
Contig1440	ORF00848	-	probable ATP-dependent helicase DinG (DNA-damage-inducible protein G)	CHR
Contig1440	ORF00849	-	glycosyl transferase family protein	CHR
Contig1440	ORF00850	-	protein YbiJ	CHR
Contig1440	ORF00851	-	C4-type zinc finger protein, DksA/TraR family	CHR
Contig1440	ORF00852	-	transporter, small conductance mechanosensitive ion channel	CHR
Contig1440	ORF00853	-	putative methyltransferase YbiN	CHR
Contig1440	ORF00854	glnQ	glutamine ABC transporter, ATP-binding protein	CHR
Contig1440	ORF00855	-	conserved hypothetical protein	CHR
Contig1440	ORF00856	glnP	glutamine ABC transporter, permease protein	CHR
Contig1440	ORF00857	-	glutamine ABC transporter periplasmic protein	CHR
Contig1440	ORF00858	-	conserved hypothetical protein	CHR
Contig1440	ORF00859	-	DNA protection during starvation protein	CHR
Contig1440	ORF00860	-	conserved hypothetical protein	CHR
Contig1440	ORF00861	-	threonine and homoserine efflux system	CHR
Contig1440	ORF00862	-	conserved hypothetical protein	CHR
Contig1440	ORF00863	-	outer membrane protein X	CHR
Contig1440	ORF00864	-	inner membrane protein YbiP	CHR
Contig1440	ORF00865	-	conserved hypothetical protein	CHR
Contig1440	ORF00866	-	conserved hypothetical protein	CHR
Contig1440	ORF00867	-	transcriptional regulator MntR (Manganese transport regulator)	CHR
Contig1440	ORF00868	-	citrate transporter family protein	CHR
Contig1440	ORF00869	-	ErfK/YbiS/YcfS/YnhG family protein	CHR
Contig1440	ORF00870	-	ABC transporter ATP-binding protein	CHR
Contig1440	ORF00871	-	putative inner membrane protein	CHR
Contig1440	ORF00872	-	sugar phosphatase SupH	CHR
Contig1440	ORF00873	-	putative cytoplasmic protein	CHR
Contig1440	ORF00874	-	conserved hypothetical protein	CHR
Contig1440	ORF00875	-	sugar phosphatase SupH	CHR
Contig1440	ORF00876	-	pyruvate formate-lyase	CHR
Contig1440	ORF00877	-	glycyl-radical enzyme activating protein family	CHR
Contig1440	ORF00878	moeB	molybdopterin synthase sulfurylase MoeB	CHR
Contig1440	ORF00879	-	molybdopterin biosynthesis protein MoeA	CHR
Contig1440	ORF00880	-	isoaspartyl peptidase (ecaiii) (beta-aspartyl-peptidase) (isoaspartyl dipeptidase)	CHR
Contig1440	ORF00881	-	glutathione import ATP-binding protein GsiA	CHR
Contig1440	ORF00882	-	glutathione-binding protein GsiB	CHR
Contig1440	ORF00883	-	probable peptide ABC transporter permease protein y4tP	CHR
Contig1440	ORF00884	-	glutathione transport system permease protein GsiD	CHR
Contig1440	ORF00885	-	conserved hypothetical protein	CHR
Contig1440	ORF00886	-	conserved hypothetical protein	CHR
Contig1440	ORF00887	-	biofilm formation regulatory protein BssR	CHR
Contig1440	ORF00888	-	citrate lyase	CHR
Contig1440	ORF00889	-	electron transfer flavoprotein subunit beta (beta-etf) (electrontransfer flavoprotein small subunit) (etfss)	CHR
Contig1440	ORF00890	-	electron transfer flavoprotein subunit alpha (alpha-etf) (electrontransfer flavoprotein large subunit) (etfls)	CHR
Contig1440	ORF00891	-	conserved hypothetical protein	CHR
Contig1440	ORF00892	-	acyl-CoA dehydrogenase domain protein	CHR
Contig1440	ORF00893	-	electron transfer flavoprotein-ubiquinone oxidoreductase, (ETF-QO) (ETF-ubiquinoneoxidoreductase) (ETF dehydrogenase) (Electron-transferring-flavoprotein dehydrogenase)	CHR
Contig1440	ORF00894	-	transcriptional regulator, LysR family	CHR
Contig1440	ORF00895	-	citrate transporter family protein	CHR
Contig1440	ORF00896	-	glutathione S-transferase family protein	CHR
Contig1440	ORF00897	-	putative dehydrogenase	CHR
Contig1440	ORF00898	-	D-alanyl-D-alanine carboxypeptidase DacC (DD-peptidase) (DD-carboxypeptidase) (Penicillin-binding protein 6) (PBP-6)	CHR
Contig1440	ORF00899	-	DNA-binding transcriptional repressor	CHR
Contig1440	ORF00900	-	putative undecaprenyl-diphosphatase YbjG (Undecaprenylpyrophosphate phosphatase)	CHR
Contig1440	ORF00901	-	multidrug resistance protein MdtM	CHR
Contig1440	ORF00902	-	phosphatase YbjI	CHR
Contig1440	ORF00903	-	inner membrane protein YbjJ	CHR
Contig1440	ORF00904	-	transcriptional regulator, TetR family	CHR
Contig1440	ORF00905	-	putative transport protein YbjL	CHR
Contig1440	ORF00906	-	inner membrane protein YbjM	CHR
Contig1440	ORF00907	grxA	glutaredoxin, GrxA family	CHR
Contig1440	ORF00908	-	conserved hypothetical protein	CHR
Contig1440	ORF00909	-	oxygen-insensitive NADPH nitroreductase (modulator ofdrug activity a)	CHR
Contig1440	ORF00910	-	ribosomal protein S6 modification protein	CHR
Contig1440	ORF00911	-	putative cytoplasmic protein	CHR
Contig1440	ORF00912	-	putrescine-binding periplasmic protein	CHR
Contig1440	ORF00913	-	putrescine transport ATP-binding protein PotG	CHR
Contig1440	ORF00914	-	putrescine transport system permease protein PotH	CHR
Contig1440	ORF00915	-	putrescine transporter subunit: membrane component of ABC superfamily	CHR
Contig1440	ORF00916	-	inner membrane protein YbjO	CHR
Contig1440	ORF00917	rumB	23S rRNA (uracil-5-)-methyltransferase RumB	CHR
Contig1440	ORF00918	-	conserved hypothetical protein	CHR
Contig1440	ORF00919	-	ascorbate-specific PTS system enzyme IIC	CHR
Contig1440	ORF00920	-	putative inner membrane protein	CHR
Contig1440	ORF00921	-	sulfatase	CHR
Contig1440	ORF00922	-	arginine-binding periplasmic protein 2	CHR
Contig1440	ORF00923	-	octopine transport system permease protein OccM	CHR
Contig1440	ORF00924	-	arginine transporter permease subunit ArtQ	CHR
Contig1440	ORF00925	-	arginine-binding periplasmic protein 1	CHR
Contig1440	ORF00926	-	glutamate transport ATP-binding protein GluA	CHR
Contig1440	ORF00927	-	conserved hypothetical protein	CHR
Contig1440	ORF00928	-	protein YbjQ	CHR
Contig1440	ORF00929	-	3-beta hydroxysteroid dehydrogenase/isomerase family	CHR
Contig1440	ORF00930	-	N-acetylmuramoyl-L-alanine amidase AmiD	CHR
Contig1440	ORF00931	-	NAD dependent epimerase/dehydratase family protein	CHR
Contig1440	ORF00932	-	Low specificity L-threonine aldolase (Low specificity L-TA)	CHR
Contig1440	ORF00933	-	pyruvate dehydrogenase [cytochrome] (Pyruvate oxidase)(POX) (Pyruvate dehydrogenase [Ubiquinone])	CHR
Contig1440	ORF00934	-	NADH oxidoreductase hcr	CHR
Contig1440	ORF00935	-	hydroxylamine reductase (Hybrid-cluster protein)(Prismane protein) (HCP)	CHR
Contig1440	ORF00936	hcp	hydroxylamine reductase	CHR
Contig1440	ORF00937	-	membrane protein	CHR
Contig1440	ORF00938	-	homolog of VirK	CHR
Contig1440	ORF00939	-	conserved protein, nucleotide triphosphate hydrolase domain	CHR
Contig1440	ORF00940	-	macrolide-specific efflux protein MacA	CHR
Contig1440	ORF00941	-	macrolide export ATP-binding/permease protein MacB	CHR
Contig1440	ORF00942	cspD	cold shock domain protein CspD	CHR
Contig1440	ORF00943	-	conserved hypothetical protein	CHR
Contig1440	ORF00944	clpS	ATP-dependent Clp protease adaptor protein ClpS	CHR
Contig1440	ORF00945	clpA	ATP-dependent Clp protease ATP-binding subunit ClpA	CHR
Contig1440	ORF00946	-	transposase for	CHR
Contig1440	ORF00947	-	integrase, catalytic region	CHR
Contig1440	ORF00948	-	ISPsy11, transposase OrfA	CHR
Contig1440	ORF00949	-	SlsA	CHR
Contig1440	ORF00950	-	pirin, N-:Pirin, C-terminal	CHR
Contig1440	ORF00951	-	transcriptional regulator, LysR family	CHR
Contig1440	ORF00952	infA	translation initiation factor IF-1	CHR
Contig1440	ORF00953	aat	leucyl/phenylalanyl-tRNA--protein transferase	CHR
Contig1440	ORF00954	-	ABC transporter, CydDC cysteine exporter (CydDC-E) family, permease/ATP-binding protein CydC	CHR
Contig1440	ORF00955	cydD	ABC transporter, CydDC cysteine exporter (CydDC-E) family, permease/ATP-binding protein CydD	CHR
Contig1440	ORF00956	trxB	thioredoxin-disulfide reductase	CHR
Contig1440	ORF00957	-	leucine-responsive regulatory protein	CHR
Contig1440	ORF00958	-	DNA translocase FtsK	CHR
Contig1440	ORF00959	-	DNA translocase FtsK	CHR
Contig1440	ORF00960	lolA	outer membrane lipoprotein carrier protein LolA	CHR
Contig1440	ORF00961	-	ATPase, AAA family	CHR
Contig1440	ORF00962	serS	seryl-tRNA synthetase	CHR
Contig1440	ORF00963	-	anaerobic dimethyl sulfoxide reductase chain a (dmso reductase)	CHR
Contig1440	ORF00964	dmsB	dimethylsulfoxide reductase, chain B	CHR
Contig1440	ORF00965	dmsC	dmso reductase anchor subunit (dmsc)	CHR
Contig1440	ORF00966	-	MFS-type transporter protein YcaD	CHR
Contig1440	ORF00967	-	inner membrane transporter YcaM	CHR
Contig1440	ORF00968	pflA	pyruvate formate-lyase 1-activating enzyme	CHR
Contig1440	ORF00969	-	conserved hypothetical protein	CHR
Contig1440	ORF00970	-	homologous to secreted protein SopD	CHR
Contig1440	ORF00971	pflB	formate acetyltransferase	CHR
Contig1440	ORF00972	-	formate transporter	CHR
Contig1440	ORF00973	-	YcaO	CHR
Contig1440	ORF00974	-	conserved hypothetical protein	CHR
Contig1440	ORF00975	serC	phosphoserine transaminase	CHR
Contig1440	ORF00976	aroA	3-phosphoshikimate 1-carboxyvinyltransferase	CHR
Contig1440	ORF00977	-	peptidase M48, Ste24p	CHR
Contig1440	ORF00978	cmk	cytidylate kinase	CHR
Contig1440	ORF00979	rpsA	ribosomal protein S1	CHR
Contig1440	ORF00980	ihfB	integration host factor, beta subunit	CHR
Contig1440	ORF00981	-	DNA internalization-related competence protein ComEC/Rec2	CHR
Contig1440	ORF00982	msbA	lipid A export permease/ATP-binding protein MsbA	CHR
Contig1440	ORF00983	lpxK	tetraacyldisaccharide 4'-kinase	CHR
Contig1440	ORF00984	-	conserved hypothetical protein	CHR
Contig1440	ORF00985	-	tetraacyldisaccharide 4'-kinase (Lipid A 4'-kinase)	CHR
Contig1440	ORF00986	kdsB	3-deoxy-D-manno-octulosonate cytidylyltransferase	CHR
Contig1440	ORF00987	-	conserved hypothetical protein	CHR
Contig1440	ORF00988	-	conserved hypothetical protein	CHR
Contig1440	ORF00989	-	protein SmtA	CHR
Contig1440	ORF00990	-	chromosome partition protein MukF	CHR
Contig1440	ORF00991	-	chromosome partition protein MukE (Protein kicA)	CHR
Contig1440	ORF00992	-	chromosome partition protein MukB (Structural maintenance ofchromosome-related protein)	CHR
Contig1440	ORF00993	-	peptidoglycan-binding domain 1 protein	CHR
Contig1440	ORF00994	-	putative outer membrane protein	CHR
Contig1440	ORF00995	-	metallo-beta-lactamase family protein	CHR
Contig1440	ORF00996	-	aspartate aminotransferase (transaminase a) (aspat)	CHR
Contig1440	ORF00997	-	outer membrane protein F (Porin OmpF) (Outer membraneprotein 1A) (Outer membrane protein IA) (Outer membrane protein B)	CHR
Contig1440	ORF00998	-	conserved hypothetical protein	CHR
Contig1440	ORF00999	asnS	asparaginyl-tRNA synthetase	CHR
Contig1440	ORF01000	-	regulator for leucine	CHR
Contig1440	ORF01001	-	conserved hypothetical protein	CHR
Contig1440	ORF01002	dpaL	diaminopropionate ammonia-lyase	CHR
Contig1440	ORF01003	-	putative transcriptional regulator	CHR
Contig1440	ORF01004	pncB	nicotinate phosphoribosyltransferase	CHR
Contig1440	ORF01005	-	integrase	CHR
Contig1440	ORF01006	-	bacteriophage excisionase	CHR
Contig1440	ORF01007	-	conserved hypothetical protein	CHR
Contig1440	ORF01008	-	gifsy-2 prophage RecT	CHR
Contig1440	ORF01009	-	gifsy-1 prophage RecE	CHR
Contig1440	ORF01010	-	conserved hypothetical protein	CHR
Contig1440	ORF01011	-	hypothetical protein	CHR
Contig1440	ORF01012	-	probable regulatory protein; putative repressor protein; helix-turn-helix motif	CHR
Contig1440	ORF01013	-	hypothetical protein	CHR
Contig1440	ORF01014	-	gifsy-1 prophage cI	CHR
Contig1440	ORF01015	-	gifsy-1 prophage PrpO	CHR
Contig1440	ORF01016	-	bacteriophage DNA replication protein	CHR
Contig1440	ORF01017	-	conserved hypothetical protein	CHR
Contig1440	ORF01018	-	conserved hypothetical bacteriophage protein	CHR
Contig1440	ORF01019	-	conserved hypothetical protein	CHR
Contig1440	ORF01020	-	conserved domain protein	CHR
Contig1440	ORF01021	-	gifsy-2 prophage protein	CHR
Contig1440	ORF01022	-	conserved hypothetical protein	CHR
Contig1440	ORF01023	-	bacteriophage Lambda NinG protein	CHR
Contig1440	ORF01024	-	prophage antitermination protein	CHR
Contig1440	ORF01025	-	gifsy-2 prophage protein	CHR
Contig1440	ORF01026	-	bacteriophage virulence determinant; GtgA	CHR
Contig1440	ORF01027	-	phage holin, lambda family	CHR
Contig1440	ORF01028	-	phage lysozyme	CHR
Contig1440	ORF01029	-	bacteriophage lysis protein	CHR
Contig1440	ORF01030	-	bacteriophage DNA packaging protein; terminase, small subunit	CHR
Contig1440	ORF01031	-	phage terminase large subunit (GpA)	CHR
Contig1440	ORF01032	-	conserved hypothetical bacteriophage protein	CHR
Contig1440	ORF01033	-	phage portal protein, lambda family	CHR
Contig1440	ORF01034	-	bacteriophage Clp protease involved in capsid processing	CHR
Contig1440	ORF01035	-	conserved hypothetical bacteriophage protein	CHR
Contig1440	ORF01036	-	conserved hypothetical bacteriophage protein	CHR
Contig1440	ORF01037	-	prophage minor tail protein Z (GPZ)	CHR
Contig1440	ORF01038	-	phage minor tail protein U	CHR
Contig1440	ORF01039	-	gifsy-2 prophage VmtV	CHR
Contig1440	ORF01040	-	phage minor tail protein G	CHR
Contig1440	ORF01041	-	phage tail assembly protein T	CHR
Contig1440	ORF01042	-	gifsy-1 prophage VmtH	CHR
Contig1440	ORF01043	-	phage minor tail protein	CHR
Contig1440	ORF01044	-	putative bacteriophage virulence determinant; Lom homolog	CHR
Contig1440	ORF01045	sodC	copper/zinc superoxide dismutase	CHR
Contig1440	ORF01046	-	phage minor tail protein L	CHR
Contig1440	ORF01047	-	NLP/P60 protein	CHR
Contig1440	ORF01048	-	bacteriophage lambda tail assembly protein I	CHR
Contig1440	ORF01049	-	host specificity protein	CHR
Contig1440	ORF01050	-	conserved hypothetical protein	CHR
Contig1440	ORF01051	-	hypothetical protein	CHR
Contig1440	ORF01052	-	bacteriophage side tail fiber protein; Lambda gpStf	CHR
Contig1440	ORF01053	-	bacteriophage side tail fiber protein; Lambda gpStf	CHR
Contig1440	ORF01054	-	tail fiber assembly like-protein	CHR
Contig1440	ORF01055	-	prophage virulence determinant; secreted effector protein	CHR
Contig1440	ORF01056	-	ISSfl3 OrfC,D	CHR
Contig1440	ORF01057	-	conserved hypothetical protein	CHR
Contig1440	ORF01058	-	conserved hypothetical protein	CHR
Contig1440	ORF01059	-	gifsy-2 prophage protein	CHR
Contig1440	ORF01060	-	gifsy-2 prophage MsgA	CHR
Contig1440	ORF01061	pepN	aminopeptidase N	CHR
Contig1440	ORF01062	pyrD	dihydroorotate oxidase	CHR
Contig1440	ORF01063	-	mosc domain protein	CHR
Contig1440	ORF01064	-	YcbW	CHR
Contig1440	ORF01065	-	protein YcbY	CHR
Contig1440	ORF01066	-	protein YcbY	CHR
Contig1440	ORF01067	-	ABC transporter ATP-binding protein uup	CHR
Contig1440	ORF01068	-	paraquat-inducible protein A	CHR
Contig1440	ORF01069	-	paraquat-inducible protein B	CHR
Contig1440	ORF01070	-	hypothetical protein	CHR
Contig1440	ORF01071	-	lipoprotein protein	CHR
Contig1440	ORF01072	fabA	beta-hydroxyacyl-(acyl-carrier-protein) dehydratase FabA	CHR
Contig1440	ORF01073	-	putative Putative protease La homolog	CHR
Contig1440	ORF01074	-	protein YcbG	CHR
Contig1440	ORF01075	-	outer membrane protein A (Outer membrane protein 33K) (Outermembrane major heat-modifiable protein)	CHR
Contig1440	ORF01076	-	cell division inhibitor	CHR
Contig1440	ORF01077	yccS	hypothetical membrane protein	CHR
Contig1440	ORF01078	-	protein sxy	CHR
Contig1440	ORF01079	-	inner membrane protein YccF	CHR
Contig1440	ORF01080	-	helicase IV (75 kDa helicase)	CHR
Contig1440	ORF01081	mgsA	methylglyoxal synthase	CHR
Contig1440	ORF01082	-	protein YccT	CHR
Contig1440	ORF01083	-	CoA-binding domain protein	CHR
Contig1440	ORF01084	-	heat shock protein HspQ	CHR
Contig1440	ORF01085	-	protein YccW	CHR
Contig1440	ORF01086	-	conserved hypothetical protein	CHR
Contig1440	ORF01087	-	bacterial regulatory protein	CHR
Contig1440	ORF01088	-	sulfurtransferase TusE (tRNA 2-thiouridine synthesizingprotein E)	CHR
Contig1440	ORF01089	-	acylphosphatase	CHR
Contig1440	ORF01090	-	inner membrane protein YccA	CHR
Contig1440	ORF01091	-	hypothetical protein	CHR
Contig1440	ORF01092	-	pathogenicity island-encoded protein A	CHR
Contig1440	ORF01093	-	secreted effector protein	CHR
Contig1440	ORF01094	-	conserved hypothetical protein	CHR
Contig1440	ORF01095	-	chaperone protein SigE	CHR
Contig1440	ORF01096	-	inositol phosphate phosphatase SopB (Effector proteinsopB)	CHR
Contig1440	ORF01097	-	putative cytoplasmic protein	CHR
Contig1440	ORF01098	-	conserved hypothetical protein	CHR
Contig1440	ORF01099	-	peptidase family C69	CHR
Contig1440	ORF01100	-	heavy metal sensor kinase subfamily	CHR
Contig1440	ORF01101	-	transcriptional activator protein IrlR	CHR
Contig1440	ORF01102	uraH	hydroxyisourate hydrolase	CHR
Contig1440	ORF01103	hpaC	4-hydroxyphenylacetate 3-monooxygenase, reductase component	CHR
Contig1440	ORF01104	hpaB	4-hydroxyphenylacetate 3-monooxygenase, oxygenase component	CHR
Contig1440	ORF01105	hpaR	homoprotocatechuate degradation operon regulator, HpaR	CHR
Contig1440	ORF01106	-	4-hydroxyphenylacetate degradation bifunctionalisomerase/decarboxylase	CHR
Contig1440	ORF01107	hpaE	5-carboxymethyl-2-hydroxymuconate semialdehyde dehydrogenase	CHR
Contig1440	ORF01108	hpaD	3,4-dihydroxyphenylacetate 2,3-dioxygenase	CHR
Contig1440	ORF01109	hpcD	5-carboxymethyl-2-hydroxymuconate delta isomerase	CHR
Contig1440	ORF01110	hpaH	2-oxo-hepta-3-ene-1,7-dioic acid hydratase	CHR
Contig1440	ORF01111	hpaI	2,4-dihydroxyhept-2-ene-1,7-dioic acid aldolase	CHR
Contig1440	ORF01112	hpaX	4-hydroxyphenylacetate permease	CHR
Contig1440	ORF01113	hpaA	4-hydroxyphenylacetate catabolism regulatory protein HpaA	CHR
Contig1440	ORF01114	-	putative periplasmic protein	CHR
Contig1440	ORF01115	-	conserved hypothetical protein	CHR
Contig1440	ORF01116	-	conserved hypothetical protein	CHR
Contig1440	ORF01117	-	chaperone modulatory protein CbpM	CHR
Contig1440	ORF01118	-	curved DNA-binding protein	CHR
Contig1440	ORF01119	-	membrane protein, suppressor for copper-sensitivity A	CHR
Contig1440	ORF01120	-	membrane protein, suppressor for copper-sensitivity B	CHR
Contig1440	ORF01121	-	suppression of copper sensitivity protein	CHR
Contig1440	ORF01122	-	suppressor for copper-sensitivity D	CHR
Contig1440	ORF01123	-	glucose-1-phosphatase (G1Pase)	CHR
Contig1440	ORF01124	-	conserved hypothetical protein	CHR
Contig1440	ORF01125	wrbA	NAD(P)H:quinone oxidoreductase, type IV	CHR
Contig1440	ORF01126	-	conserved hypothetical protein	CHR
Contig1440	ORF01127	-	putative cytoplasmic protein	CHR
Contig1440	ORF01128	-	conserved hypothetical protein	CHR
Contig1440	ORF01129	-	putative periplasmic protein	CHR
Contig1440	ORF01130	-	HTH-type transcriptional regulator RutR (Rut operon repressor)	CHR
Contig1440	ORF01131	-	bifunctional protein PutA	CHR
Contig1440	ORF01132	putP	sodium/proline symporter	CHR
Contig1440	ORF01133	-	protein PhoH	CHR
Contig1440	ORF01134	-	RpiR-family transcriptional regulatory protein	CHR
Contig1440	ORF01135	-	N-acetylneuraminate transporter, sodium-glucose/galactose cotransporter	CHR
Contig1440	ORF01136	-	bifunctional enzyme NanE/nanK	CHR
Contig1440	ORF01137	-	mutatrotase, YjhT family	CHR
Contig1440	ORF01138	-	oligogalacturonate-specific porin	CHR
Contig1440	ORF01139	-	putative metabolite transport protein YjhB	CHR
Contig1440	ORF01140	-	putative oxidoreductase YjhC	CHR
Contig1440	ORF01141	-	conserved hypothetical protein	CHR
Contig1440	ORF01142	-	putative 2-hydroxyacid dehydrogenase GhrA	CHR
Contig1440	ORF01143	-	PHP domain protein	CHR
Contig1440	ORF01144	-	chaperone, TorD family	CHR
Contig1440	ORF01145	-	inner membrane protein YcdZ	CHR
Contig1440	ORF01146	-	curli production assembly/transport component CsgG	CHR
Contig1440	ORF01147	-	curli production assembly/transport component CsgF	CHR
Contig1440	ORF01148	-	curli production assembly/transport component CsgE	CHR
Contig1440	ORF01149	-	probable csgAB operon transcriptional regulatory protein	CHR
Contig1440	ORF01150	-	minor curlin subunit (Fimbrin SEF17 minor subunit)	CHR
Contig1440	ORF01151	-	major curlin subunit	CHR
Contig1440	ORF01152	-	curli production protein CsgC	CHR
Contig1440	ORF01153	-	conserved hypothetical protein	CHR
Contig1440	ORF01154	-	protein YmdB	CHR
Contig1440	ORF01155	-	phopholipase D	CHR
Contig1440	ORF01156	-	glucans biosynthesis protein C	CHR
Contig1440	ORF01157	-	glucans biosynthesis protein G	CHR
Contig1440	ORF01158	-	glucans biosynthesis glucosyltransferase H	CHR
Contig1440	ORF01159	-	conserved hypothetical protein	CHR
Contig1440	ORF01160	-	acidic protein MsyB	CHR
Contig1440	ORF01161	-	multidrug resistance protein MdtG	CHR
Contig1440	ORF01162	-	lipid A biosynthesis lauroyl acyltransferase (Heat shockprotein B)	CHR
Contig1440	ORF01163	-	protein YceA	CHR
Contig1440	ORF01164	-	protein YceI	CHR
Contig1440	ORF01165	-	YceJ	CHR
Contig1440	ORF01166	-	conserved hypothetical protein	CHR
Contig1440	ORF01167	-	putative inner membrane protein	CHR
Contig1440	ORF01168	-	N-methyl-l-tryptophan oxidase (mtox)	CHR
Contig1440	ORF01169	-	biofilm formation regulatory protein BssS	CHR
Contig1440	ORF01170	-	DNA damage-inducible protein I	CHR
Contig1440	ORF01171	pyrC	dihydroorotase, homodimeric type	CHR
Contig1440	ORF01172	-	conserved hypothetical protein	CHR
Contig1440	ORF01173	grxB	glutaredoxin, GrxB family	CHR
Contig1440	ORF01174	-	multidrug resistance protein MdtH	CHR
Contig1440	ORF01175	-	ribosomal-protein-alanine acetyltransferase (Acetylating enzyme for N- of ribosomal protein S5)	CHR
Contig1440	ORF01176	-	protein YceH	CHR
Contig1440	ORF01177	-	putative Virulence factor MviM homolog	CHR
Contig1440	ORF01178	mviN	integral membrane protein MviN	CHR
Contig1440	ORF01179	-	flagella synthesis protein FlgN	CHR
Contig1440	ORF01180	-	negative regulator of flagellin synthesis (Anti-sigma-28 factor)	CHR
Contig1440	ORF01181	-	flagella basal body P-ring formation protein FlgA	CHR
Contig1440	ORF01182	flgB	flagellar basal-body rod protein FlgB	CHR
Contig1440	ORF01183	flgC	flagellar basal-body rod protein FlgC	CHR
Contig1440	ORF01184	-	basal-body rod modification protein FlgD	CHR
Contig1440	ORF01185	-	flagellar hook protein FlgE	CHR
Contig1440	ORF01186	flgF	flagellar basal-body rod protein FlgF	CHR
Contig1440	ORF01187	flgG	flagellar basal-body rod protein FlgG	CHR
Contig1440	ORF01188	flgH	flagellar L-ring protein FlgH	CHR
Contig1440	ORF01189	flgI	flagellar P-ring protein FlgI	CHR
Contig1440	ORF01190	flgJ	flagellar rod assembly protein/muramidase FlgJ	CHR
Contig1440	ORF01191	flgK	flagellar hook-associated protein FlgK	CHR
Contig1440	ORF01192	flgL	flagellar hook-associated protein 3	CHR
Contig1440	ORF01193	-	ribonuclease E (RNase E)	CHR
Contig1440	ORF01194	-	conserved hypothetical protein	CHR
Contig1440	ORF01195	-	ribosomal large subunit pseudouridine synthase C (rRNA-uridine isomerase C) (rRNA pseudouridylate synthase C)	CHR
Contig1440	ORF01196	-	putative inner membrane lipoprotein	CHR
Contig1440	ORF01197	-	conserved hypothetical protein	CHR
Contig1440	ORF01198	maf	septum formation protein Maf	CHR
Contig1440	ORF01199	-	conserved hypothetical protein	CHR
Contig1440	ORF01200	-	conserved hypothetical protein	CHR
Contig1440	ORF01201	plsX	fatty acid/phospholipid synthesis protein PlsX	CHR
Contig1440	ORF01202	-	3-oxoacyl-[acyl-carrier-protein] synthase 3 (3-oxoacyl-[acyl-carrier-protein] synthase III) (Beta-ketoacyl-ACP synthase III)(KAS III)	CHR
Contig1440	ORF01203	fabD	malonyl CoA-acyl carrier protein transacylase	CHR
Contig1440	ORF01204	fabG	3-oxoacyl-[acyl-carrier-protein] reductase	CHR
Contig1440	ORF01205	acpP	acyl carrier protein	CHR
Contig1440	ORF01206	fabF	beta-ketoacyl-acyl-carrier-protein synthase II	CHR
Contig1440	ORF01207	pabC	aminodeoxychorismate lyase	CHR
Contig1440	ORF01208	-	conserved hypothetical protein	CHR
Contig1440	ORF01209	tmk	thymidylate kinase	CHR
Contig1440	ORF01210	-	DNA polymerase III subunit delta'	CHR
Contig1440	ORF01211	-	hydrolase, TatD family	CHR
Contig1440	ORF01212	ptsG	pts system, glucose-specific iibc component	CHR
Contig1440	ORF01213	-	FhuE receptor (Outer-membrane receptor for Fe(III)-coprogen,Fe(III)-ferrioxamine B and Fe(III)-rhodotrulic acid)	CHR
Contig1440	ORF01214	-	histidine triad nucleotide-binding protein 2 (hint-2)(hint-3)	CHR
Contig1440	ORF01215	-	putative outer membrane lipoprotein	CHR
Contig1440	ORF01216	-	conserved hypothetical protein	CHR
Contig1440	ORF01217	thiK	thiamine kinase	CHR
Contig1440	ORF01218	-	beta-hexosaminidase (N-acetyl-beta-glucosaminidase)(Beta-N-acetylhexosaminidase)	CHR
Contig1440	ORF01219	-	protein YcfP	CHR
Contig1440	ORF01220	-	NADH dehydrogenase	CHR
Contig1440	ORF01221	-	17 kDa surface antigen	CHR
Contig1440	ORF01222	-	transcriptional regulator, TetR family	CHR
Contig1440	ORF01223	-	protein YcfR	CHR
Contig1440	ORF01224	-	ErfK/YbiS/YcfS/YnhG family protein	CHR
Contig1440	ORF01225	mfd	transcription-repair coupling factor	CHR
Contig1440	ORF01226	-	conserved hypothetical protein	CHR
Contig1440	ORF01227	-	outer membrane-specific lipoprotein transporter subunit LolC	CHR
Contig1440	ORF01228	lolD	lipoprotein releasing system, ATP-binding protein	CHR
Contig1440	ORF01229	lolE	lipoprotein releasing system, transmembrane protein LolE	CHR
Contig1440	ORF01230	-	N-acetyl-D-glucosamine kinase (GlcNAc kinase)	CHR
Contig1440	ORF01231	-	NAD-dependent deacetylase (Regulatory protein SIR2homolog)	CHR
Contig1440	ORF01232	-	spermidine/putrescine-binding periplasmic protein (spbp)	CHR
Contig1440	ORF01233	-	spermidine/putrescine ABC transporter membrane protein	CHR
Contig1440	ORF01234	-	protein SifA	CHR
Contig1440	ORF01235	-	conserved hypothetical protein	CHR
Contig1440	ORF01236	-	spermidine/putrescine transport system permease protein PotB	CHR
Contig1440	ORF01237	-	spermidine/putrescine import ATP-binding protein PotA	CHR
Contig1440	ORF01238	pepT	peptidase T	CHR
Contig1440	ORF01239	-	transposase for	CHR
Contig1440	ORF01240	-	putative periplasmic protein	CHR
Contig1440	ORF01241	-	cupin 4 family protein	CHR
Contig1440	ORF01242	-	sensor protein PhoQ	CHR
Contig1440	ORF01243	-	transcriptional regulatory protein PhoP	CHR
Contig1440	ORF01244	purB	adenylosuccinate lyase	CHR
Contig1440	ORF01245	-	protein YcfC	CHR
Contig1440	ORF01246	trmU	tRNA (5-methylaminomethyl-2-thiouridylate)-methyltransferase	CHR
Contig1440	ORF01247	-	nudix hydrolase	CHR
Contig1440	ORF01248	-	putative periplasmic protein	CHR
Contig1440	ORF01249	-	ribosomal large subunit pseudouridine synthase E (rRNA-uridine isomerase E) (rRNA pseudouridylate synthase E)	CHR
Contig1440	ORF01250	icd	isocitrate dehydrogenase, NADP-dependent	CHR
Contig1440	ORF01251	-	prophage lambda integrase	CHR
Contig1440	ORF01252	-	conserved hypothetical protein	CHR
Contig1440	ORF01253	-	conserved hypothetical protein	CHR
Contig1440	ORF01254	-	conserved hypothetical protein	CHR
Contig1440	ORF01255	-	protein RecT (P33)	CHR
Contig1440	ORF01256	-	exodeoxyribonuclease 8 (exodeoxyribonuclease viii) (exoviii)	CHR
Contig1440	ORF01257	-	conserved hypothetical protein	CHR
Contig1440	ORF01258	-	conserved hypothetical protein	CHR
Contig1440	ORF01259	-	ATPase domain protein	CHR
Contig1440	ORF01260	-	putative regulator	CHR
Contig1440	ORF01261	-	gifsy-1 prophage cI	CHR
Contig1440	ORF01262	-	replication protein O	CHR
Contig1440	ORF01263	-	replication protein 14	CHR
Contig1440	ORF01264	-	Ead protein	CHR
Contig1440	ORF01265	-	methyltransferase	CHR
Contig1440	ORF01266	-	Eaa1	CHR
Contig1440	ORF01267	-	asch domain superfamily	CHR
Contig1440	ORF01268	-	conserved domain protein	CHR
Contig1440	ORF01269	-	conserved hypothetical protein	CHR
Contig1440	ORF01270	-	IrsA	CHR
Contig1440	ORF01271	-	conserved hypothetical protein	CHR
Contig1440	ORF01272	-	putative bacteriophage protein	CHR
Contig1440	ORF01273	-	putative bacteriophage protein	CHR
Contig1440	ORF01274	-	conserved hypothetical protein	CHR
Contig1440	ORF01275	-	phage-holin analog protein	CHR
Contig1440	ORF01276	-	lysozyme (Lysis protein) (Muramidase) (Endolysin)	CHR
Contig1440	ORF01277	-	putative bacteriophage protein	CHR
Contig1440	ORF01278	-	bacteriophage lysis protein	CHR
Contig1440	ORF01279	-	bacterial pre-peptidase C- domain	CHR
Contig1440	ORF01280	-	gifsy-1 prophage DNA packaging protein	CHR
Contig1440	ORF01281	-	phage terminase large subunit (GpA)	CHR
Contig1440	ORF01282	-	gpW	CHR
Contig1440	ORF01283	-	phage portal protein, lambda family	CHR
Contig1440	ORF01284	-	gifsy-1 prophage head-tail preconnector gp5	CHR
Contig1440	ORF01285	-	hypothetical protein	CHR
Contig1440	ORF01286	-	bacteriophage lambda head decoration protein D	CHR
Contig1440	ORF01287	-	phage major capsid protein E	CHR
Contig1440	ORF01288	-	gifsy-1 prophage DNA packaging protein gp9	CHR
Contig1440	ORF01289	-	prophage minor tail protein Z (GPZ)	CHR
Contig1440	ORF01290	-	transposase	CHR
Contig1440	ORF01291	-	phage minor tail protein U	CHR
Contig1440	ORF01293	-	gp13	CHR
Contig1368	ORF01295	-	host specificity protein	CHR
Contig1368	ORF01296	-	conserved hypothetical protein	CHR
Contig1368	ORF01297	-	hypothetical protein	CHR
Contig1368	ORF01298	-	bacteriophage side tail fiber protein; Lambda gpStf	CHR
Contig1368	ORF01299	-	bacteriophage side tail fiber protein; Lambda gpStf	CHR
Contig1368	ORF01300	-	bacteriophage side tail fiber assembly protein; Lambda gpTfa analog	CHR
Contig1368	ORF01301	-	hypothetical protein	CHR
Contig1368	ORF01302	-	conserved hypothetical protein	CHR
Contig1368	ORF01303	-	transposase	CHR
Contig1368	ORF01304	-	transposase	CHR
Contig1368	ORF01305	-	ISSod13, transposase	CHR
Contig1368	ORF01306	-	SspH1	CHR
Contig1368	ORF01307	-	conserved hypothetical protein	CHR
Contig1368	ORF01308	-	conserved hypothetical protein	CHR
Contig1368	ORF01309	-	isocitrate dehydrogenase [NADP] (oxalosuccinatedecarboxylase) (idh) (nadp(+)-specific icdh) (idp)	CHR
Contig1368	ORF01310	-	putative cytoplasmic protein	CHR
Contig1368	ORF01311	-	conserved hypothetical protein	CHR
Contig1368	ORF01312	-	EnvF	CHR
Contig1368	ORF01313	-	conserved domain protein	CHR
Contig1368	ORF01314	-	EnvE	CHR
Contig1368	ORF01315	-	virulence protein PagD	CHR
Contig1368	ORF01316	-	virulence membrane protein PagC	CHR
Contig1368	ORF01317	-	putative periplasmic protein	CHR
Contig1368	ORF01318	-	conserved hypothetical protein	CHR
Contig1368	ORF01319	-	conserved hypothetical protein	CHR
Contig1368	ORF01320	-	putative cytoplasmic protein	CHR
Contig1368	ORF01321	-	heat shock protein	CHR
Contig1368	ORF01322	-	putative cytoplasmic protein	CHR
Contig1368	ORF01323	-	putative cytoplasmic protein	CHR
Contig1368	ORF01324	-	nickel-dependent hydrogenase, B-type cytochrome subunit	CHR
Contig1368	ORF01325	-	putative outer membrane lipoprotein	CHR
Contig1368	ORF01326	-	conserved hypothetical protein	CHR
Contig1368	ORF01327	-	extracellular solute-binding protein family 5	CHR
Contig1368	ORF01328	-	ABC-type dipeptide/oligopeptide/nickel transporter, permease component	CHR
Contig1368	ORF01329	-	ABC nickel/di-oligopepetide transporter, permease subunit	CHR
Contig1368	ORF01330	-	ABC nickel/di-oligopepetide transporter, ATP binding subunit	CHR
Contig1368	ORF01331	-	ATPase protein DppE	CHR
Contig1368	ORF01332	-	MscS Mechanosensitive ion channel	CHR
Contig1368	ORF01333	-	ferredoxin	CHR
Contig1368	ORF01334	-	metal-binding protein YodA (Cadmium-induced protein yodA)	CHR
Contig1368	ORF01335	-	streptomycin 3''-adenylyltransferase	CHR
Contig1368	ORF01336	-	putative regulatory protein	CHR
Contig1368	ORF01337	-	putative transcriptional regulator	CHR
Contig1368	ORF01338	-	putative cytoplasmic protein	CHR
Contig1368	ORF01339	-	putative cytoplasmic protein	CHR
Contig1368	ORF01340	-	monofunctional chorismate mutase (CM-F)	CHR
Contig1368	ORF01341	-	leucine efflux protein	CHR
Contig1368	ORF01342	-	putative cytoplasmic protein	CHR
Contig1368	ORF01343	-	conserved domain protein	CHR
Contig1368	ORF01344	-	putative nitric oxide reductase	CHR
Contig1368	ORF01345	-	conserved hypothetical protein	CHR
Contig1368	ORF01346	-	protein YeaQ	CHR
Contig1368	ORF01347	-	conserved hypothetical protein	CHR
Contig1368	ORF01348	-	putative hemolysin	CHR
Contig1368	ORF01349	-	protein of unknown function, superfamily	CHR
Contig1368	ORF01350	-	putative periplasmic protein	CHR
Contig1368	ORF01351	-	inner membrane transport protein YeaN	CHR
Contig1368	ORF01352	-	hypothetical protein	CHR
Contig1368	ORF01353	-	conserved hypothetical protein	CHR
Contig1368	ORF01354	-	transcriptional regulator, AraC family protein	CHR
Contig1368	ORF01355	-	conserved hypothetical protein	CHR
Contig1368	ORF01356	-	YbaK/prolyl-tRNA synthetase associated region	CHR
Contig1368	ORF01357	-	putative inner membrane protein	CHR
Contig1368	ORF01358	-	ggdef domain protein	CHR
Contig1368	ORF01359	-	conserved hypothetical protein	CHR
Contig1368	ORF01360	-	conserved hypothetical protein	CHR
Contig1368	ORF01361	-	serine protein kinase, PrkA	CHR
Contig1368	ORF01362	-	MltA-interacting protein	CHR
Contig1368	ORF01363	-	chondroitin sulfate/heparin utilization regulation protein	CHR
Contig1368	ORF01364	-	oxidoreductase, aldo/keto reductase family	CHR
Contig1368	ORF01365	-	aldose 1-epimerase	CHR
Contig1368	ORF01366	gap	glyceraldehyde-3-phosphate dehydrogenase, type I	CHR
Contig1368	ORF01367	msrB	methionine-R-sulfoxide reductase	CHR
Contig1368	ORF01368	-	general negative regulator of transcription subunit 1	CHR
Contig1368	ORF01369	-	pyrazinamidase/nicotinamidase (PZAase)(Nicotine deamidase) (NAMase)	CHR
Contig1368	ORF01370	-	L-asparaginase 1 (L-asparaginase I) (L-asparagineamidohydrolase I) (L-ASNase I)	CHR
Contig1368	ORF01371	sppA	signal peptide peptidase SppA, 67K type	CHR
Contig1368	ORF01372	-	protein YdjA	CHR
Contig1368	ORF01373	selD	selenide, water dikinase	CHR
Contig1368	ORF01374	-	DNA topoisomerase 3 (DNA topoisomerase III)	CHR
Contig1368	ORF01375	-	NADP-specific glutamate dehydrogenase (nadp-gdh)	CHR
Contig1368	ORF01376	-	CTP pyrophosphohydrolase	CHR
Contig1368	ORF01377	-	putative periplasmic protein	CHR
Contig1368	ORF01378	xth	exodeoxyribonuclease III	CHR
Contig1368	ORF01379	-	conserved hypothetical protein	CHR
Contig1368	ORF01380	-	succinylornithine transaminase (Succinylornithineaminotransferase) (Carbon starvation protein C)	CHR
Contig1368	ORF01381	astA	arginine N-succinyltransferase	CHR
Contig1368	ORF01382	astD	succinylglutamic semialdehyde dehydrogenase	CHR
Contig1368	ORF01383	astB	succinylarginine dihydrolase	CHR
Contig1368	ORF01384	astE	succinylglutamate desuccinylase	CHR
Contig1368	ORF01385	-	conserved hypothetical protein	CHR
Contig1368	ORF01386	-	spheroplast protein Y	CHR
Contig1368	ORF01387	-	excinuclease cho (Endonuclease cho) (UvrC homologprotein)	CHR
Contig1368	ORF01388	nadE	NAD+ synthetase	CHR
Contig1368	ORF01389	-	hypothetical protein	CHR
Contig1368	ORF01390	-	DNA-binding transcriptional activator	CHR
Contig1368	ORF01391	-	N,n'-diacetylchitobiose-specific phosphotransferase enzyme iibcomponent (pts system n,n'-diacetylchitobiose-specificeiib component)	CHR
Contig1368	ORF01392	celB	PTS system, cellobiose-specific IIC component	CHR
Contig1368	ORF01393	-	N,n'-diacetylchitobiose-specific phosphotransferase enzyme iiacomponent (pts system n,n'-diacetylchitobiose-specificeiia component) (eiia-chb) (eiii-chb)	CHR
Contig1368	ORF01394	-	HTH-type transcriptional regulator ChbR (Chb operon repressor)	CHR
Contig1368	ORF01395	-	6-phospho-beta-glucosidase (Cellobiose-6-phosphatehydrolase) (Phospho-chitobiase)	CHR
Contig1368	ORF01396	-	protein ChbG	CHR
Contig1368	ORF01397	-	catalase hpII (hydroxyperoxidase ii)	CHR
Contig1368	ORF01398	-	cell division activator CedA	CHR
Contig1368	ORF01399	-	transporter, dicarboxylate/amino acid:cation (na+ or H+) symporter (daacs) family	CHR
Contig1368	ORF01400	-	inner membrane protein YdjM	CHR
Contig1368	ORF01401	-	phosphatase YniC	CHR
Contig1368	ORF01402	-	putative regulatory protein	CHR
Contig1368	ORF01403	-	fructosamine kinase	CHR
Contig1368	ORF01404	-	putative cytoplasmic protein	CHR
Contig1368	ORF01405	pfkB	1-phosphofructokinase	CHR
Contig1368	ORF01406	-	putative outer membrane protein	CHR
Contig1368	ORF01407	-	putative outer membrane protein	CHR
Contig1368	ORF01408	-	putative inner membrane protein	CHR
Contig1368	ORF01409	-	DNA/RNA non-specific endonuclease	CHR
Contig1368	ORF01410	-	O-antigen polymerase	CHR
Contig1368	ORF01411	thrS	threonyl-tRNA synthetase	CHR
Contig1368	ORF01412	infC	translation initiation factor IF-3	CHR
Contig1368	ORF01413	rpmI	ribosomal protein L35	CHR
Contig1368	ORF01414	rplT	ribosomal protein L20	CHR
Contig1368	ORF01415	pheS	phenylalanyl-tRNA synthetase, alpha subunit	CHR
Contig1368	ORF01416	pheT	phenylalanyl-tRNA synthetase, beta subunit	CHR
Contig1368	ORF01417	ihfA	integration host factor, alpha subunit	CHR
Contig1368	ORF01418	-	vitamin B12 import system permease protein BtuC	CHR
Contig1368	ORF01419	-	peroxiredoxin Hyr1 (hydrogen peroxide resistanceprotein 1) (oxidant receptor peroxidase 1) (glutathione peroxidase 3)(phospholipid hydroperoxide glutathione peroxidase 3) (phgpx3)	CHR
Contig1368	ORF01420	-	vitamin B12 import ATP-binding protein BtuD (VitaminB12-transporting ATPase)	CHR
Contig1368	ORF01421	-	NlpC (ORF-17)	CHR
Contig1368	ORF01422	-	conserved hypothetical protein	CHR
Contig1368	ORF01423	-	protein YdiU	CHR
Contig1368	ORF01424	-	conserved hypothetical protein	CHR
Contig1368	ORF01425	-	3-deoxy-7-phosphoheptulonate synthase	CHR
Contig1368	ORF01426	-	putative phosphotransferase YdiA	CHR
Contig1368	ORF01427	ppsA	phosphoenolpyruvate synthase	CHR
Contig1368	ORF01428	-	short-chain-fatty-acid--CoA ligase (Acyl-CoA synthetase)	CHR
Contig1368	ORF01429	-	iron-sulfur cluster-binding protein	CHR
Contig1368	ORF01430	-	probable electron transfer flavoprotein-quinone oxidoreductase YgcN	CHR
Contig1368	ORF01431	-	electron transfer flavoprotein subunit YdiR	CHR
Contig1368	ORF01432	-	electron transfer flavoprotein alpha/beta-subunit	CHR
Contig1368	ORF01433	-	conserved hypothetical protein	CHR
Contig1368	ORF01434	-	transcriptional regulator, AraC family protein	CHR
Contig1368	ORF01435	-	crotonobetainyl-CoA dehydrogenase (Crotonobetainyl-CoAreductase)	CHR
Contig1368	ORF01436	-	coenzyme A transferase domain protein	CHR
Contig1368	ORF01437	aroD	3-dehydroquinate dehydratase, type I	CHR
Contig1368	ORF01438	-	quinate/shikimate dehydrogenase (NAD-dependentshikimate 5-dehydrogenase 2)	CHR
Contig1368	ORF01439	-	transporter, major facilitator family	CHR
Contig1368	ORF01440	-	major facilitator family transporter	CHR
Contig1368	ORF01441	-	putative cytoplasmic protein	CHR
Contig1368	ORF01442	-	inner membrane protein YdiK	CHR
Contig1368	ORF01443	-	FAD linked oxidase, C- domain protein	CHR
Contig1368	ORF01444	-	esterase YdiI	CHR
Contig1368	ORF01445	-	conserved hypothetical protein	CHR
Contig1368	ORF01446	-	transporter, dicarboxylate/amino acid:cation (na+ or H+) symporter (daacs) family	CHR
Contig1368	ORF01447	sufA	FeS assembly scaffold SufA	CHR
Contig1368	ORF01448	sufB	FeS assembly protein SufB	CHR
Contig1368	ORF01449	sufC	FeS assembly ATPase SufC	CHR
Contig1368	ORF01450	sufD	FeS assembly protein SufD	CHR
Contig1368	ORF01451	-	cysteine desulfurase (Selenocysteine lyase) (Selenocysteine reductase) (Selenocysteine beta-lyase) (SCL)	CHR
Contig1368	ORF01452	-	cysteine desulfuration protein SufE	CHR
Contig1368	ORF01453	-	LysM domain/ErfK/YbiS/YcfS/YnhG family protein	CHR
Contig1368	ORF01454	-	conserved domain protein	CHR
Contig1368	ORF01455	-	conserved domain protein	CHR
Contig1368	ORF01456	pyk	pyruvate kinase	CHR
Contig1368	ORF01457	-	amino acid transporter	CHR
Contig1368	ORF01458	-	proline iminopeptidase like protein	CHR
Contig1368	ORF01459	-	chain F, Cytoplasmic Protein From Salmonella Typhimurium	CHR
Contig1368	ORF01460	-	DNA-binding protein/kinase, PfkB family	CHR
Contig1368	ORF01461	-	tetrathionate reductase complex, subunit A	CHR
Contig1368	ORF01462	-	tetrathionate reductase complex subunit C	CHR
Contig1368	ORF01463	-	tetrathionate reductase complex subunit B	CHR
Contig1368	ORF01464	-	sensory histidine kinase	CHR
Contig1368	ORF01465	-	response regulator	CHR
Contig1368	ORF01466	-	conserved hypothetical protein	CHR
Contig1368	ORF01467	-	YbgA	CHR
Contig1368	ORF01468	-	conserved hypothetical protein	CHR
Contig1368	ORF01469	-	transcriptional regulator, MerR family protein	CHR
Contig1368	ORF01470	-	EsrB	CHR
Contig1368	ORF01471	-	SpiR	CHR
Contig1368	ORF01472	-	salmonella pathogenicity island protein C (Secretion system apparatusprotein B)	CHR
Contig1368	ORF01473	-	type III secretion outer membrane pore, YscC/HrcC family	CHR
Contig1368	ORF01474	-	type III secretion apparatus protein, YscD/HrpQ family	CHR
Contig1368	ORF01475	-	type III secretion system protein, YseE family	CHR
Contig1368	ORF01476	-	secretion system chaperone protein	CHR
Contig1368	ORF01477	-	translocation machinery component	CHR
Contig1368	ORF01478	-	type III secretion low calcium response chaperone LcrH/SycD	CHR
Contig1368	ORF01479	-	translocation machinery component	CHR
Contig1368	ORF01480	-	translocation machinery component	CHR
Contig1368	ORF01481	-	secreted effector protein	CHR
Contig1368	ORF01482	-	type III secretion low calcium response chaperone LcrH/SycD	CHR
Contig1368	ORF01483	-	secreted effector protein	CHR
Contig1368	ORF01484	-	secreted effector protein	CHR
Contig1368	ORF01485	eprI	type III secretion apparatus needle protein	CHR
Contig1368	ORF01486	-	type III secretion system protein, SsaH family	CHR
Contig1368	ORF01487	-	type III secretion system apparatus protein	CHR
Contig1368	ORF01488	-	type III secretion apparatus lipoprotein, YscJ/HrcJ family	CHR
Contig1368	ORF01489	-	putative cytoplasmic protein	CHR
Contig1368	ORF01490	-	type III secretion apparatus protein, HrpE/YscL family	CHR
Contig1368	ORF01491	-	secretion system apparatus protein SsaL	CHR
Contig1368	ORF01492	-	secretion system apparatus protein SsaM	CHR
Contig1368	ORF01493	-	secretion system apparatus protein SsaV	CHR
Contig1368	ORF01494	-	type III secretion apparatus H+-transporting two-sector ATPase	CHR
Contig1368	ORF01495	-	secretion system apparatus SsaO	CHR
Contig1368	ORF01496	-	secretion system apparatus protein SsaP	CHR
Contig1368	ORF01497	epaO	type III secretion apparatus protein, YscQ/HrcQ family	CHR
Contig1368	ORF01498	epaP	type III secretion apparatus protein, YscR/HrcR family	CHR
Contig1368	ORF01499	-	secretion system apparatus protein SsaS	CHR
Contig1368	ORF01500	epaR	type III secretion apparatus protein SpaR/YscT/HrcT	CHR
Contig1368	ORF01501	-	secretion system apparatus protein SsaU	CHR
Contig1368	ORF01502	-	multidrug resistance protein NorM (Na(+)/drug antiporter) (Multidrug-efflux transporter)	CHR
Contig1368	ORF01503	ribE	riboflavin synthase, alpha subunit	CHR
Contig1368	ORF01504	-	cyclopropane-fatty-acyl-phospholipid synthase (Cyclopropane fatty acid synthase) (CFA synthase)	CHR
Contig1368	ORF01505	-	inner membrane transport protein YdhC	CHR
Contig1368	ORF01506	-	HTH-type transcriptional repressor PurR (Purine nucleotide synthesisrepressor) (Pur regulon repressor)	CHR
Contig1368	ORF01507	-	transcriptional regulator, LysR family	CHR
Contig1368	ORF01508	-	superoxide dismutase [Fe]	CHR
Contig1368	ORF01509	-	NlpC/P60 family protein	CHR
Contig1368	ORF01510	-	putative glutaredoxin homolog	CHR
Contig1368	ORF01511	rnt	ribonuclease T	CHR
Contig1368	ORF01512	gloA	lactoylglutathione lyase	CHR
Contig1368	ORF01513	-	N-ethylmaleimide reductase (N-ethylmaleimide reducingenzyme)	CHR
Contig1368	ORF01514	-	transcriptional regulator, TetR family	CHR
Contig1368	ORF01515	-	conserved domain protein	CHR
Contig1368	ORF01516	-	oxidoreductase YdhF	CHR
Contig1368	ORF01517	-	fusaric acid resistance domain protein	CHR
Contig1368	ORF01518	sodC	copper/zinc superoxide dismutase	CHR
Contig1368	ORF01519	-	auxiliary transport protein, membrane fusion protein (MFP) family, putative	CHR
Contig1368	ORF01520	-	conserved domain protein	CHR
Contig1368	ORF01521	-	transcriptional regulator SlyA (Salmolysin) (Cytolysin slyA)	CHR
Contig1368	ORF01522	-	outer membrane lipoprotein pcp	CHR
Contig1368	ORF01523	anmK	anhydro-N-acetylmuramic acid kinase	CHR
Contig1368	ORF01524	-	lipoprotein	CHR
Contig1368	ORF01525	pdxH	pyridoxamine 5'-phosphate oxidase	CHR
Contig1368	ORF01526	tyrS	tyrosyl-tRNA synthetase	CHR
Contig1368	ORF01527	-	pyridoxal kinase	CHR
Contig1368	ORF01528	-	glutathione S-transferase	CHR
Contig1368	ORF01529	gst	glutathione S-transferase	CHR
Contig1368	ORF01530	-	tripeptide permease TppB	CHR
Contig1368	ORF01531	nth	endonuclease III	CHR
Contig1368	ORF01532	-	electron transport complex protein RnfE	CHR
Contig1368	ORF01533	-	electron transport complex protein RnfG	CHR
Contig1368	ORF01534	-	electron transport complex protein RnfD	CHR
Contig1368	ORF01535	-	electron transport complex protein RnfC	CHR
Contig1368	ORF01536	-	electron transport complex protein RnfB	CHR
Contig1368	ORF01537	-	na(+)-translocating NADH-quinone reductase subunit e (na(+)-translocating nqr subunit e) (na(+)-nqr subunit e) (nqr complexsubunit e) (nqr-1 subunit e)	CHR
Contig1368	ORF01538	-	inner membrane protein YdgK	CHR
Contig1368	ORF01539	-	OriC-binding nucleoid-associated protein	CHR
Contig1368	ORF01540	-	oxidoreductase family, NAD-binding Rossmann fold protein	CHR
Contig1368	ORF01541	add	adenosine deaminase	CHR
Contig1368	ORF01542	-	pts system maltose- and glucose-specific eiicb component	CHR
Contig1368	ORF01543	-	protein YdgA	CHR
Contig1368	ORF01544	manA	mannose-6-phosphate isomerase, class I	CHR
Contig1368	ORF01545	-	fumarate hydratase class I, anaerobic (Fumarase)	CHR
Contig1368	ORF01546	tus	DNA replication terminus site-binding protein	CHR
Contig1368	ORF01547	fumC	fumarate hydratase, class II	CHR
Contig1368	ORF01548	-	sensor protein RstB	CHR
Contig1368	ORF01549	-	putative periplasmic protein	CHR
Contig1368	ORF01550	-	outer membrane protein N (Porin OmpN)	CHR
Contig1368	ORF01551	-	conserved hypothetical protein	CHR
Contig1368	ORF01552	-	conserved hypothetical protein	CHR
Contig1368	ORF01553	-	transcriptional regulatory protein RstA	CHR
Contig1368	ORF01554	-	GlpM family protein	CHR
Contig1368	ORF01555	-	arginine/ornithine antiporter	CHR
Contig1368	ORF01556	-	protein YdgH	CHR
Contig1368	ORF01557	-	conserved hypothetical protein	CHR
Contig1368	ORF01558	pntA	NAD(P)(+) transhydrogenase (AB-specific), alpha subunit	CHR
Contig1368	ORF01559	-	NAD(P) transhydrogenase subunit beta (Pyridine nucleotidetranshydrogenase subunit beta) (Nicotinamide nucleotidetranshydrogenase subunit beta)	CHR
Contig1368	ORF01560	-	AI-2 transport protein TqsA (Transport of quorum-sensing signalprotein)	CHR
Contig1368	ORF01561	-	conserved hypothetical protein	CHR
Contig1368	ORF01562	-	spermidine export protein MdtJ	CHR
Contig1368	ORF01563	-	spermidine export protein MdtI	CHR
Contig1368	ORF01564	-	peptidase, S1A	CHR
Contig1368	ORF01565	-	conserved hypothetical protein	CHR
Contig1368	ORF01566	-	acid shock protein repeat	CHR
Contig1368	ORF01567	-	major facilitator family transporter	CHR
Contig1368	ORF01568	-	LysR substrate binding domain protein	CHR
Contig1368	ORF01569	-	protein mlc (Making large colonies protein)	CHR
Contig1368	ORF01570	-	voltage-gated ClC-type chloride channel ClcB	CHR
Contig1368	ORF01571	bioD	dethiobiotin synthase	CHR
Contig1368	ORF01572	-	choline transport ATP-binding protein opuBA	CHR
Contig1368	ORF01573	-	binding-protein-dependent transport systems inner membrane component	CHR
Contig1368	ORF01574	-	substrate-binding region of ABC-type glycine betaine transport system	CHR
Contig1368	ORF01575	-	binding-protein-dependent transport systems inner membrane component	CHR
Contig1368	ORF01576	-	twin-arginine leader-binding protein DmsD	CHR
Contig1368	ORF01577	dmsC	dmso reductase anchor subunit (dmsc)	CHR
Contig1368	ORF01578	dmsB	dimethylsulfoxide reductase, chain B	CHR
Contig1368	ORF01579	-	anaerobic dimethyl sulfoxide reductase chain a (dmso reductase)	CHR
Contig1368	ORF01580	-	anaerobic dimethyl sulfoxide reductase chain a (dmso reductase)	CHR
Contig1368	ORF01581	-	anaerobic dimethyl sulfoxide reductase chain a (dmso reductase)	CHR
Contig1368	ORF01582	-	putative outer membrane protein	CHR
Contig1368	ORF01583	-	lipoprotein YnfC	CHR
Contig1368	ORF01584	-	spermidine N(1)-acetyltransferase (Diamineacetyltransferase) (SAT)	CHR
Contig1368	ORF01585	-	protein YnfB	CHR
Contig1368	ORF01586	-	conserved hypothetical protein	CHR
Contig1368	ORF01587	-	membrane protein YnfA	CHR
Contig1368	ORF01588	-	starvation sensing protein RspA	CHR
Contig1368	ORF01589	-	starvation-sensing protein RspB	CHR
Contig1368	ORF01590	-	inner membrane metabolite transport protein YdfJ	CHR
Contig1368	ORF01591	-	hypothetical protein	CHR
Contig1368	ORF01592	-	conserved hypothetical protein	CHR
Contig1368	ORF01593	-	D-mannonate oxidoreductase (Fructuronate reductase)	CHR
Contig1368	ORF01594	ydfZ	putative selenium-binding protein YdfZ	CHR
Contig1368	ORF01595	-	transcriptional regulator, GntR family	CHR
Contig1368	ORF01596	-	NADP-dependent l-serine/l-allo-threonine dehydrogenase ydfg	CHR
Contig1368	ORF01597	-	peptidyl-dipeptidase dcp (Dipeptidyl carboxypeptidase)	CHR
Contig1368	ORF01598	-	putative cytoplasmic protein	CHR
Contig1368	ORF01599	-	competence damage-inducible protein A	CHR
Contig1368	ORF01600	-	conserved hypothetical protein	CHR
Contig1368	ORF01601	-	conserved hypothetical protein	CHR
Contig1368	ORF01602	-	conserved hypothetical protein	CHR
Contig1368	ORF01603	-	transporter, major facilitator family	CHR
Contig1368	ORF01604	-	probable amino-acid metabolite efflux pump	CHR
Contig1368	ORF01605	-	probable amino-acid metabolite efflux pump	CHR
Contig1368	ORF01606	-	conserved domain protein	CHR
Contig1368	ORF01607	-	multiple antibiotic resistance protein MarA	CHR
Contig1368	ORF01608	-	multiple antibiotic resistance protein MarR	CHR
Contig1368	ORF01609	-	conserved hypothetical protein	CHR
Contig1368	ORF01610	-	sugar efflux transporter B	CHR
Contig1368	ORF01611	-	LysR substrate binding domain, putative	CHR
Contig1368	ORF01612	-	succinate-semialdehyde dehydrogenase [NADP+]	CHR
Contig1368	ORF01613	glsA	glutaminase A	CHR
Contig1368	ORF01614	-	putative cytoplasmic protein	CHR
Contig1368	ORF01615	-	protein YneE	CHR
Contig1368	ORF01616	-	protein YneE	CHR
Contig1368	ORF01617	-	putative outer membrane protein	CHR
Contig1368	ORF01618	-	outer membrane protein N (Porin OmpN)	CHR
Contig1368	ORF01619	hypA	hydrogenase nickel insertion protein HypA	CHR
Contig1368	ORF01620	-	putative dehydrogenase protein	CHR
Contig1368	ORF01621	-	hydrogenase-1 operon protein HyaF2	CHR
Contig1368	ORF01622	-	hydrogenase-1 operon protein HyaE2	CHR
Contig1368	ORF01623	hypC	hydrogenase assembly chaperone HypC/HupF	CHR
Contig1368	ORF01624	hybD	hydrogenase expression/formation protein	CHR
Contig1368	ORF01625	cybH	Ni/Fe-hydrogenase, B-type cytochrome subunit	CHR
Contig1368	ORF01626	-	uptake hydrogenase large subunit (Hydrogenlyase)(Membrane-bound hydrogenase large subunit)	CHR
Contig1368	ORF01627	-	uptake hydrogenase small subunit (Hydrogenlyase) (Membrane-bound hydrogenase small subunit)	CHR
Contig1368	ORF01628	-	conserved hypothetical protein	CHR
Contig1368	ORF01629	-	choloylglycine hydrolase	CHR
Contig1368	ORF01630	-	putative regulatory protein	CHR
Contig1368	ORF01631	-	zinc-type alcohol dehydrogenase	CHR
Contig1368	ORF01632	-	membrane transport protein	CHR
Contig1368	ORF01633	pqaA	PqaA protein	CHR
Contig1368	ORF01634	-	major facilitator superfamily MFS_1	CHR
Contig1368	ORF01635	-	pentachlorophenol monooxygenase	CHR
Contig1368	ORF01636	-	transcriptional regulator, MarR family	CHR
Contig1368	ORF01637	-	putative S-adenosylmethionine/tRNA-ribosyltransferase-isomerase	CHR
Contig1368	ORF01638	-	endoribonuclease L-PSP family protein	CHR
Contig1368	ORF01639	-	stability protein StbE, putative	CHR
Contig1368	ORF01640	-	putative cytoplasmic protein	CHR
Contig1368	ORF01641	-	putative phage-related secreted protein	CHR
Contig1368	ORF01642	-	conserved hypothetical protein	CHR
Contig1368	ORF01643	-	putative cytoplasmic protein	CHR
Contig1368	ORF01644	-	hypothetical protein	CHR
Contig1368	ORF01645	-	conserved hypothetical protein	CHR
Contig1368	ORF01646	-	putative coiled-coil protein	CHR
Contig1368	ORF01647	-	HTH-type transcriptional regulator GalR (Galactose operon repressor)	CHR
Contig1368	ORF01648	nhaC	Na+/H+ antiporter NhaC	CHR
Contig1368	ORF01649	-	aminotransferase class I and II	CHR
Contig1368	ORF01650	glgX	glycogen debranching enzyme GlgX	CHR
Contig1368	ORF01651	treY	malto-oligosyltrehalose synthase	CHR
Contig1368	ORF01652	treZ	malto-oligosyltrehalose trehalohydrolase	CHR
Contig1368	ORF01653	-	conserved hypothetical protein	CHR
Contig1368	ORF01654	-	acid-resistance protein	CHR
Contig1368	ORF01655	-	peroxiredoxin OsmC (Osmotically-inducible protein C)	CHR
Contig1368	ORF01656	-	biofilm-dependent modulation protein	CHR
Contig1368	ORF01657	-	conserved hypothetical protein	CHR
Contig1368	ORF01658	-	NAD-dependent malic enzyme (NAD-ME)	CHR
Contig1368	ORF01659	-	alcohol dehydrogenase, propanol-preferring	CHR
Contig1368	ORF01660	-	formate dehydrogenase, gamma subunit	CHR
Contig1368	ORF01661	-	formate dehydrogenase, nitrate-inducible, iron-sulfur subunit (Formatedehydrogenase-N subunit beta) (FDH-N subunit beta) (Anaerobic formatedehydrogenase iron-sulfur subunit)	CHR
Contig1368	ORF01662	-	formate dehydrogenase, nitrate-inducible, iron-sulfur subunit (Formatedehydrogenase-N subunit beta) (FDH-N subunit beta) (Anaerobic formatedehydrogenase iron-sulfur subunit)	CHR
Contig1368	ORF01663	-	formate dehydrogenase, alpha subunit	CHR
Contig1368	ORF01664	-	formate dehydrogenase, nitrate-inducible, major subunit (Formate dehydrogenase-N subunit alpha) (FDH-N subunit alpha)(Anaerobic formate dehydrogenase major subunit)	CHR
Contig1368	ORF01665	-	inner membrane protein YddG	CHR
Contig1368	ORF01666	-	outer membrane porin protein LC	CHR
Contig1368	ORF01667	-	glutathione-dependent formaldehyde-activating, GFA	CHR
Contig1368	ORF01668	-	methyl viologen resistance protein SmvA	CHR
Contig1368	ORF01669	-	transcriptional regulator, TetR family	CHR
Contig1368	ORF01670	-	conserved hypothetical protein	CHR
Contig1368	ORF01671	-	nitrite extrusion protein 2 (Nitrite facilitator 2)	CHR
Contig1368	ORF01672	-	nitrate reductase, alpha subunit	CHR
Contig1368	ORF01673	narH	nitrate reductase, beta subunit	CHR
Contig1368	ORF01674	-	respiratory nitrate reductase 2 delta chain	CHR
Contig1368	ORF01675	narI	respiratory nitrate reductase, gamma subunit	CHR
Contig1368	ORF01676	-	phenazine biosynthesis protein PhzF family	CHR
Contig1368	ORF01677	-	N-acetyltransferase superfamily	CHR
Contig1368	ORF01678	-	putative cytoplasmic protein	CHR
Contig1368	ORF01679	-	L-asparagine permease (L-asparagine transport protein)	CHR
Contig1368	ORF01680	-	conserved domain protein	CHR
Contig1368	ORF01681	-	conserved hypothetical protein	CHR
Contig1368	ORF01682	-	probable TonB-dependent receptor yncD	CHR
Contig1368	ORF01683	-	transcriptional regulator, GntR family	CHR
Contig1368	ORF01684	-	putative NADP-dependent oxidoreductase yncb	CHR
Contig1368	ORF01685	-	acetyltransferase, gnat family	CHR
Contig1368	ORF01686	-	inner membrane protein YdcZ	CHR
Contig1368	ORF01687	-	putative cytoplasmic protein	CHR
Contig1368	ORF01688	-	ssrAB activated gene	CHR
Contig1368	ORF01689	-	virulence protein SrfB	CHR
Contig1368	ORF01690	-	putative virulence protein	CHR
Contig1368	ORF01691	-	putative inner membrane protein	CHR
Contig1368	ORF01692	ydcW	1-pyrroline dehydrogenase	CHR
Contig1368	ORF01693	-	aminotransferase, classes I and II superfamily	CHR
Contig1368	ORF01694	-	periplasmic dipeptidase	CHR
Contig1368	ORF01695	-	conserved hypothetical protein	CHR
Contig1368	ORF01696	-	secreted effector protein	CHR
Contig1368	ORF01697	-	putative periplasmic protein	CHR
Contig1368	ORF01698	-	peptidase U32	CHR
Contig1368	ORF01699	-	transcriptional regulator, XRE family	CHR
Contig1368	ORF01700	-	benzoate transporter	CHR
Contig1368	ORF01701	-	YdcL	CHR
Contig1368	ORF01702	tehB	tellurite resistance protein TehB	CHR
Contig1368	ORF01703	-	tellurite resistance protein TehA	CHR
Contig1368	ORF01704	-	ribosomal-protein-serine acetyltransferase (Acetylatingenzyme for N- of ribosomal protein L7/L12)	CHR
Contig1368	ORF01705	-	conserved hypothetical protein	CHR
Contig1368	ORF01706	-	putative sgc region protein SgcX	CHR
Contig1368	ORF01707	-	putative phosphotransferase enzyme iib component sgcb (putative pts system eiib component)	CHR
Contig1368	ORF01708	-	PTS system, IIc component	CHR
Contig1368	ORF01709	-	conserved hypothetical protein	CHR
Contig1368	ORF01710	-	putative phosphotransferase iia component sgca (putativepts system eiia component)	CHR
Contig1368	ORF01711	-	protein SgcE	CHR
Contig1368	ORF01712	-	transcriptional regulator, DeoR family	CHR
Contig1368	ORF01713	-	aminoglycoside 6'-N-acetyltransferase Iz	CHR
Contig1368	ORF01714	-	L-lactate oxidase	CHR
Contig1368	ORF01715	-	YceI family protein	CHR
Contig1368	ORF01716	-	glucans biosynthesis protein D	CHR
Contig1368	ORF01717	-	carboxylesterase, type B	CHR
Contig1368	ORF01718	-	putative cytoplasmic protein	CHR
Contig1368	ORF01719	-	LysR substrate binding domain protein	CHR
Contig1368	ORF01720	-	methyl-accepting chemotaxis protein III (MCP-III) (Ribose andgalactose chemoreceptor protein)	CHR
Contig1368	ORF01721	-	S-(hydroxymethyl)glutathione dehydrogenase/class III alcohol dehydrogenase	CHR
Contig1368	ORF01722	-	hypothetical protein	CHR
Contig1368	ORF01723	-	regulator protein FrmR	CHR
Contig1368	ORF01724	-	putative inner membrane protein	CHR
Contig1368	ORF01725	-	hypothetical protein	CHR
Contig1368	ORF01726	-	secreted effector protein	CHR
Contig1368	ORF01727	-	cyanate transport	CHR
Contig1368	ORF01728	-	bacterial extracellular solute-binding protein, family 3	CHR
Contig1368	ORF01729	-	putative ABC transporter permease component	CHR
Contig1368	ORF01730	-	ABC transporter ATP-binding subunit	CHR
Contig1368	ORF01731	-	putative ABC-type transport system membrane component	CHR
Contig1368	ORF01732	-	putative inner membrane protein	CHR
Contig1368	ORF01733	-	methyltransferase type 12	CHR
Contig1368	ORF01734	-	cytochrome B561 (Cytochrome b-561)	CHR
Contig1368	ORF01735	-	protein YdcF	CHR
Contig1368	ORF01736	hrpA	ATP-dependent helicase HrpA	CHR
Contig1368	ORF01737	-	glutathione-dependent formaldehyde-activating, GFA	CHR
Contig1368	ORF01738	-	fmn-dependent NADH-azoreductase (fmn-dependent nadh-azocompound oxidoreductase) (azo-dye reductase)	CHR
Contig1368	ORF01739	-	YdbL	CHR
Contig1368	ORF01740	-	conserved domain protein	CHR
Contig1368	ORF01741	-	conserved hypothetical protein	CHR
Contig1368	ORF01742	-	D-lactate dehydrogenase (D-LDH) (Fermentative lactatedehydrogenase)	CHR
Contig1368	ORF01743	-	conserved hypothetical protein	CHR
Contig1368	ORF01744	-	heat shock protein HslJ	CHR
Contig1368	ORF01745	-	putative cytoplasmic protein	CHR
Contig1368	ORF01746	-	conserved hypothetical protein	CHR
Contig1368	ORF01747	-	probable pyruvate-flavodoxin oxidoreductase	CHR
Contig1368	ORF01748	nifJ	pyruvate:ferredoxin (flavodoxin) oxidoreductase	CHR
Contig1368	ORF01749	-	universal stress protein F	CHR
Contig1368	ORF01750	-	quaternary ammonium compound-resistance protein QacE (Quaternaryammonium determinant E)	CHR
Contig1368	ORF01751	-	Rac prophage; integrase	CHR
Contig1368	ORF01752	-	C32 tRNA thiolase	CHR
Contig1368	ORF01753	-	ATP-independent RNA helicase DbpA	CHR
Contig1368	ORF01754	-	zinc transport protein ZntB	CHR
Contig1368	ORF01755	-	methyl-accepting chemotaxis sensory transducer	CHR
Contig1368	ORF01756	-	conserved hypothetical protein	CHR
Contig1368	ORF01757	-	conserved hypothetical protein	CHR
Contig1368	ORF01758	-	Smr domain protein	CHR
Contig1368	ORF01759	-	methylated-dna--protein-cysteine methyltransferase (6-o-methylguanine-dna methyltransferase) (mgmt) (o-6-methylguanine-dna-alkyltransferase)	CHR
Contig1368	ORF01760	-	transcriptional activator protein FnrA	CHR
Contig1368	ORF01761	-	universal stress protein E	CHR
Contig1368	ORF01762	-	putative inner membrane protein	CHR
Contig1368	ORF01763	-	transporter, small conductance mechanosensitive ion channel family	CHR
Contig1368	ORF01764	-	transcriptional regulator, Cro/CI family	CHR
Contig1368	ORF01765	-	B3/4 domain protein	CHR
Contig1368	ORF01766	-	conserved hypothetical protein	CHR
Contig1368	ORF01767	-	putative thiol peroxidase	CHR
Contig1368	ORF01768	-	conserved hypothetical protein	CHR
Contig1368	ORF01769	-	conserved hypothetical protein	CHR
Contig1368	ORF01770	-	conserved hypothetical protein	CHR
Contig1368	ORF01771	-	putative regulatory protein	CHR
Contig1368	ORF01772	-	putative cytoplasmic protein	CHR
Contig1368	ORF01773	-	putative outer membrane lipoprotein	CHR
Contig1368	ORF01774	-	transcriptional regulator, TetR family	CHR
Contig1368	ORF01775	-	oxidoreductase	CHR
Contig1368	ORF01776	-	2,5-diketo-D-gluconic acid reductase A	CHR
Contig1368	ORF01777	-	transcriptional regulator, LysR family	CHR
Contig1368	ORF01778	-	isoflavone reductase	CHR
Contig1368	ORF01779	-	periplasmic murein peptide-binding protein	CHR
Contig1368	ORF01780	-	mandelate racemase / muconate lactonizing enzyme, N- domain protein	CHR
Contig1368	ORF01781	-	murein peptide amidase A	CHR
Contig1368	ORF01782	-	thiol peroxidase (Scavengase P20)	CHR
Contig1368	ORF01783	-	transposase for	CHR
Contig1368	ORF01784	-	transcriptional regulatory protein TyrR	CHR
Contig1368	ORF01785	-	conserved hypothetical protein	CHR
Contig1368	ORF01786	-	YcjX	CHR
Contig1368	ORF01787	-	phage shock protein E	CHR
Contig1368	ORF01788	pspD	phage shock protein PspD	CHR
Contig1368	ORF01789	pspC	phage shock protein C	CHR
Contig1368	ORF01790	pspB	phage shock protein B	CHR
Contig1368	ORF01791	pspA	phage shock protein A	CHR
Contig1368	ORF01792	pspF	psp operon transcriptional activator	CHR
Contig1368	ORF01793	-	peptide transport periplasmic protein SapA	CHR
Contig1368	ORF01794	-	peptide transport system permease protein SapB	CHR
Contig1368	ORF01795	-	peptide transport system permease protein SapC	CHR
Contig1368	ORF01796	-	peptide transport system ATP-binding protein SapD	CHR
Contig1368	ORF01797	-	peptide transport system ATP-binding protein SapF	CHR
Contig1368	ORF01798	-	conserved hypothetical protein	CHR
Contig1368	ORF01799	-	putative inner membrane protein	CHR
Contig1368	ORF01800	-	enoyl-[acyl-carrier-protein] reductase [NADH] (nadh-dependent enoyl-acp reductase)	CHR
Contig1368	ORF01801	-	conserved hypothetical protein	CHR
Contig1368	ORF01802	rnb	exoribonuclease II	CHR
Contig1368	ORF01803	-	conserved hypothetical protein	CHR
Contig1368	ORF01804	-	protein gmr	CHR
Contig1368	ORF01805	-	conserved domain protein	CHR
Contig1368	ORF01806	-	transcriptional regulator, DeoR family	CHR
Contig1368	ORF01807	-	conserved domain protein	CHR
Contig1368	ORF01808	yciH	putative translation initiation factor SUI1	CHR
Contig1368	ORF01809	pyrF	orotidine 5'-phosphate decarboxylase	CHR
Contig1368	ORF01810	-	tetratricopeptide TPR_2 repeat protein	CHR
Contig1368	ORF01811	-	conserved hypothetical protein	CHR
Contig1368	ORF01812	-	phosphatidylglycerophosphatase B	CHR
Contig1368	ORF01813	ribA	GTP cyclohydrolase II	CHR
Contig1368	ORF01814	acnA	aconitate hydratase 1	CHR
Contig1368	ORF01815	-	conserved hypothetical protein	CHR
Contig1368	ORF01816	-	conserved hypothetical protein	CHR
Contig1368	ORF01817	-	HTH-type transcriptional regulator CysB (Cys regulon transcriptionalactivator)	CHR
Contig1368	ORF01818	topA	DNA topoisomerase I	CHR
Contig1368	ORF01819	-	protein YciN	CHR
Contig1368	ORF01820	-	probable protease SohB (Fragment)	CHR
Contig1368	ORF01821	-	short chain dehydrogenase	CHR
Contig1368	ORF01822	cobO	cob(I)yrinic acid a,c-diamide adenosyltransferase	CHR
Contig1368	ORF01823	-	ribosomal large subunit pseudouridine synthase B (rRNA-uridine isomerase B) (rRNA pseudouridylate synthase B)	CHR
Contig1368	ORF01824	-	Sua5/YciO/YrdC/YwlC family protein	CHR
Contig1368	ORF01825	-	protein TrpH	CHR
Contig1368	ORF01826	trpE	anthranilate synthase component I	CHR
Contig1368	ORF01827	-	anthranilate synthase component II	CHR
Contig1368	ORF01828	-	tryptophan biosynthesis protein trpCF	CHR
Contig1368	ORF01829	trpB	tryptophan synthase, beta subunit	CHR
Contig1368	ORF01830	trpA	tryptophan synthase, alpha subunit	CHR
Contig1368	ORF01831	-	conserved domain protein	CHR
Contig1368	ORF01832	-	protein YciF	CHR
Contig1368	ORF01833	-	protein YciE	CHR
Contig1368	ORF01834	-	catalase	CHR
Contig1368	ORF01835	-	outer membrane protein W	CHR
Contig1368	ORF01836	-	ferredoxin	CHR
Contig1368	ORF01837	-	membrane protein YciC	CHR
Contig1368	ORF01838	ispZ	intracellular septation protein A	CHR
Contig1368	ORF01839	-	acyl-CoA thioester hydrolase YciA	CHR
Contig1368	ORF01840	-	protein TonB	CHR
Contig1368	ORF01841	-	protein YciI	CHR
Contig1368	ORF01842	-	conserved hypothetical protein	CHR
Contig1368	ORF01843	-	cardiolipin synthetase (Cardiolipin synthase) (CLsynthase)	CHR
Contig1368	ORF01844	-	protein YciU	CHR
Contig1368	ORF01845	-	Ion transport protein	CHR
Contig1368	ORF01846	-	oligopeptide transport ATP-binding protein OppF	CHR
Contig1368	ORF01847	-	oligopeptide transport ATP-binding protein OppD	CHR
Contig1368	ORF01848	-	oligopeptide transport system permease protein OppC	CHR
Contig1368	ORF01849	-	oligopeptide transport system permease protein OppB	CHR
Contig1368	ORF01850	-	periplasmic oligopeptide-binding protein	CHR
Contig1368	ORF01851	-	conserved hypothetical protein	CHR
Contig1368	ORF01852	-	aldehyde-alcohol dehydrogenase 2	CHR
Contig1368	ORF01853	tdk	thymidine kinase	CHR
Contig1368	ORF01854	-	conserved hypothetical protein	CHR
Contig1368	ORF01855	-	conserved hypothetical protein	CHR
Contig1368	ORF01856	galU	UTP-glucose-1-phosphate uridylyltransferase	CHR
Contig1368	ORF01857	-	response regulator receiver domain protein	CHR
Contig1368	ORF01858	-	phospholipase, patatin family	CHR
Contig1368	ORF01859	-	protein YchJ	CHR
Contig1368	ORF01860	purU	formyltetrahydrofolate deformylase	CHR
Contig1368	ORF01861	-	tetratricopeptide repeat protein	CHR
Contig1368	ORF01862	-	conserved hypothetical protein	CHR
Contig1368	ORF01863	narI	respiratory nitrate reductase, gamma subunit	CHR
Contig1368	ORF01864	-	respiratory nitrate reductase 2 delta chain	CHR
Contig1368	ORF01865	narH	nitrate reductase, beta subunit	CHR
Contig1368	ORF01866	-	nitrate reductase, alpha subunit	CHR
Contig1368	ORF01867	-	nitrite extrusion protein 1 (Nitrite facilitator 1)	CHR
Contig1368	ORF01868	-	nitrate/nitrite sensor protein NarX	CHR
Contig1368	ORF01869	-	nitrate/nitrite response regulator protein NarP	CHR
Contig1368	ORF01870	-	conserved hypothetical protein	CHR
Contig1368	ORF01871	-	protein YchN	CHR
Contig1368	ORF01872	-	conserved domain protein	CHR
Contig1368	ORF01873	-	calcium/proton antiporter	CHR
Contig1368	ORF01874	kdsA	3-deoxy-8-phosphooctulonate synthase	CHR
Contig1368	ORF01875	-	protein sirB1	CHR
Contig1368	ORF01876	-	protein sirB2	CHR
Contig1368	ORF01877	prmC	protein-(glutamine-N5) methyltransferase, release factor-specific	CHR
Contig1368	ORF01878	prfA	peptide chain release factor 1	CHR
Contig1368	ORF01879	hemA	glutamyl-tRNA reductase	CHR
Contig1368	ORF01880	-	conserved hypothetical protein	CHR
Contig1368	ORF01881	lolB	outer membrane lipoprotein LolB	CHR
Contig1368	ORF01882	-	conserved hypothetical protein	CHR
Contig1368	ORF01883	ispE	4-(cytidine 5'-diphospho)-2-C-methyl-D-erythritol kinase	CHR
Contig1368	ORF01884	-	ribose-Phosphate pyrophosphokinase (rppk) (phosphoribosylpyrophosphate synthetase) (p-rib-pp synthetase) (prpp synthetase)	CHR
Contig1368	ORF01885	-	sulfate permease	CHR
Contig1368	ORF01886	-	membrane protein	CHR
Contig1368	ORF01887	pth	peptidyl-tRNA hydrolase	CHR
Contig1368	ORF01888	ychF	GTP-binding protein YchF	CHR
Contig1368	ORF01889	-	putative cytoplasmic protein	CHR
Contig1368	ORF01890	-	hydrogenase-1 small chain (NiFe hydrogenase)(Membrane-bound hydrogenase 1 small subunit) (HYD1)	CHR
Contig1368	ORF01891	hynL	[Ni/Fe] hydrogenase, large subunit	CHR
Contig1368	ORF01892	cybH	Ni/Fe-hydrogenase, B-type cytochrome subunit	CHR
Contig1368	ORF01893	hybD	hydrogenase expression/formation protein	CHR
Contig1368	ORF01894	-	hydrogenase-1 operon protein HyaE	CHR
Contig1368	ORF01895	-	hydrogenase-1 operon protein HyaF	CHR
Contig1368	ORF01896	-	cytochrome D ubiquinol oxidase subunit 1 (Cytochrome dubiquinol oxidase subunit I)	CHR
Contig1368	ORF01897	cydB	cytochrome D ubiquinol oxidase, subunit II	CHR
Contig1368	ORF01898	-	glutamate dehydrogenase (GDH)	CHR
Contig1368	ORF01899	-	hypothetical protein	CHR
Contig1368	ORF01900	-	trehalase	CHR
Contig1368	ORF01901	-	transglycosylase-associated protein	CHR
Contig1368	ORF01902	-	YcgR family protein	CHR
Contig1368	ORF01903	-	endotype membrane-bound lytic murein transglycosylase A	CHR
Contig1368	ORF01904	-	muramoyltetrapeptide carboxypeptidase (LD-carboxypeptidase A)	CHR
Contig1368	ORF01905	-	cell volume regulation protein A	CHR
Contig1368	ORF01906	alr	alanine racemase	CHR
Contig1368	ORF01907	-	D-amino acid dehydrogenase small subunit	CHR
Contig1368	ORF01908	-	SpoVR like protein	CHR
Contig1368	ORF01909	fadR	fatty acid metabolism transcriptional regulator FadR	CHR
Contig1368	ORF01910	nhaB	Na+/H+ antiporter NhaB	CHR
Contig1368	ORF01911	-	oxido-reductase	CHR
Contig1368	ORF01912	-	tellurite resistance protein B	CHR
Contig1368	ORF01913	-	conserved domain protein	CHR
Contig1368	ORF01914	-	conserved hypothetical protein	CHR
Contig1368	ORF01915	-	putative cytoplasmic protein	CHR
Contig1368	ORF01916	-	protein YcgN	CHR
Contig1368	ORF01917	-	fumarylacetoacetate hydrolase domain-containing protein 1	CHR
Contig1368	ORF01918	-	putative cytoplasmic protein	CHR
Contig1368	ORF01919	minC	septum site-determining protein MinC	CHR
Contig1368	ORF01920	minD	septum site-determining protein MinD	CHR
Contig1368	ORF01921	minE	cell division topological specificity factor MinE	CHR
Contig1368	ORF01922	rnd	ribonuclease D	CHR
Contig1368	ORF01923	-	transposase for	CHR
Contig1368	ORF01924	-	long-chain-fatty-acid--CoA ligase (Long-chain acyl-CoAsynthetase)	CHR
Contig1368	ORF01925	-	outer membrane protein Slp	CHR
Contig1368	ORF01926	-	putative M22 peptidase homolog YeaZ	CHR
Contig1368	ORF01927	-	helicase c2	CHR
Contig1368	ORF01928	-	protein YoaB	CHR
Contig1368	ORF01929	-	conserved domain protein	CHR
Contig1368	ORF01930	pabB	aminodeoxychorismate synthase, component I	CHR
Contig1368	ORF01931	-	nudix hydrolase	CHR
Contig1368	ORF01932	-	L-serine ammonia-lyase	CHR
Contig1368	ORF01933	-	cyclic diguanylate phosphodiesterase (EAL) domain protein	CHR
Contig1368	ORF01934	-	protein YegH	CHR
Contig1368	ORF01935	-	pts system mannose-specific eiiab component (eiiab-man)	CHR
Contig1368	ORF01936	-	fructose permease iic component (pts system fructose-specific eiiccomponent) (eiic-fru) (p28)	CHR
Contig1368	ORF01937	-	fructose permease iid component (pts system fructose-specific eiidcomponent) (eiid-fru) (p30)	CHR
Contig1368	ORF01938	-	membrane protein YobD	CHR
Contig1368	ORF01939	-	ribosomal RNA large subunit methyltransferase A (rRNA(guanine-N(1)-)-methyltransferase) (23S rRNA m1G745methyltransferase)	CHR
Contig1368	ORF01940	-	membrane protein YebN	CHR
Contig1368	ORF01941	-	peptidoglycan synthetase FtsI (Peptidoglycanglycosyltransferase 3) (Penicillin-binding protein 3) (PBP-3)	CHR
Contig1368	ORF01942	-	conserved domain protein	CHR
Contig1368	ORF01943	-	putative cytoplasmic protein	CHR
Contig1368	ORF01944	-	conserved hypothetical protein	CHR
Contig1368	ORF01945	-	conserved domain protein	CHR
Contig1368	ORF01946	-	conserved hypothetical protein	CHR
Contig1368	ORF01947	-	transcriptional regulator KdgR	CHR
Contig1368	ORF01948	-	transporter, major facilitator family	CHR
Contig1368	ORF01949	-	putative Probable protease HtpX homolog	CHR
Contig1368	ORF01950	-	tail-specific protease (Protease Re) (PRCprotein) (C--processing peptidase)	CHR
Contig1368	ORF01951	-	ProP effector	CHR
Contig1368	ORF01952	-	GAF domain protein	CHR
Contig1368	ORF01953	-	integral membrane protein, PqiA family	CHR
Contig1368	ORF01954	-	mce related protein	CHR
Contig1368	ORF01955	-	ribosomal RNA small subunit methyltransferase F (rRNA(cytosine-C(5)-)-methyltransferase RsmF) (16S rRNA m5C1407methyltransferase)	CHR
Contig1368	ORF01956	-	conserved domain protein	CHR
Contig1368	ORF01957	-	conserved domain protein	CHR
Contig1368	ORF01958	-	serine/threonine-protein phosphatase 1	CHR
Contig1368	ORF01959	-	conserved hypothetical protein	CHR
Contig1368	ORF01960	-	putative inner membrane protein	CHR
Contig1368	ORF01961	-	conserved hypothetical protein	CHR
Contig1368	ORF01962	-	guanine nucleotide exchange factor SopE (Effector protein sopE) (ToxinsopE)	CHR
Contig1368	ORF01963	-	conserved hypothetical protein	CHR
Contig1368	ORF01964	-	putative cytoplasmic protein	CHR
Contig1368	ORF01965	-	conserved hypothetical protein	CHR
Contig1368	ORF01966	-	putative acetyltransferase	CHR
Contig1368	ORF01967	-	conserved hypothetical protein	CHR
Contig1368	ORF01968	-	ISSod4, transposase, interruption	CHR
Contig1368	ORF01969	-	transposase, Mutator family	CHR
Contig1368	ORF01970	-	putative cytoplasmic protein	CHR
Contig1368	ORF01971	-	conserved hypothetical protein	CHR
Contig1368	ORF01972	-	protein PagO	CHR
Contig1368	ORF01973	-	putative inner membrane protein	CHR
Contig1368	ORF01974	-	disulfide bond formation protein B	CHR
Contig1368	ORF01975	-	conserved hypothetical protein	CHR
Contig1368	ORF01976	-	conserved hypothetical protein	CHR
Contig1368	ORF01977	-	caudovirales tail fibre assembly protein	CHR
Contig1368	ORF01978	-	bacteriophage terminase, small subunit	CHR
Contig1368	ORF01979	-	conserved hypothetical protein	CHR
Contig1368	ORF01980	-	conserved domain protein	CHR
Contig1368	ORF01981	-	protein gp55	CHR
Contig1368	ORF01982	-	lytic enzyme	CHR
Contig1368	ORF01983	-	conserved hypothetical protein	CHR
Contig1368	ORF01984	-	integrase	CHR
Contig1368	ORF01985	-	conserved hypothetical protein	CHR
Contig1368	ORF01986	-	copper resistance D domain protein	CHR
Contig1368	ORF01987	-	copper resistance protein CopC	CHR
Contig1368	ORF01988	-	conserved domain protein	CHR
Contig1368	ORF01989	-	nitrilase/cyanide hydratase and apolipoprotein N-acyltransferase	CHR
Contig1368	ORF01990	-	exodeoxyribonuclease 10 (Exodeoxyribonuclease X)(Exonuclease X) (Exo X)	CHR
Contig1368	ORF01991	-	protease 2 (Protease II) (Oligopeptidase B)	CHR
Contig1368	ORF01992	-	inner membrane protein YebE	CHR
Contig1368	ORF01993	-	protein YebF	CHR
Contig1368	ORF01994	-	DNA damage-inducible protein YebG	CHR
Contig1368	ORF01995	purT	phosphoribosylglycinamide formyltransferase 2	CHR
Contig1368	ORF01996	-	khg/kdpg aldolase	CHR
Contig1368	ORF01997	edd	phosphogluconate dehydratase	CHR
Contig1368	ORF01998	zwf	glucose-6-phosphate dehydrogenase	CHR
Contig1368	ORF01999	-	conserved hypothetical protein	CHR
Contig1368	ORF02000	-	HTH-type transcriptional regulator HexR (Hex regulon repressor)	CHR
Contig1368	ORF02001	pyk	pyruvate kinase	CHR
[truncated: 2,942 more rows]

## Sheet: Table S2_MS-Confirmed ORFs 
ORF_name	Gene_symbol	Common_name	Molecule	Contig	Peptide count
ORF00001	-	bifunctional aspartokinase/homoserine dehydrogenase 1 (AspartokinaseI/homoserine dehydrogenase I) (AKI-HDI)	CHR	C1440	22
ORF00003	thrC	threonine synthase	CHR	C1440	19
ORF00004	-	protein YaaA	CHR	C1440	9
ORF00006	tal	transaldolase	CHR	C1440	35
ORF00007	-	molybdenum cofactor biosynthesis protein	CHR	C1440	8
ORF00012	dnaK	chaperone protein DnaK	CHR	C1440	77
ORF00013	dnaJ	chaperone protein DnaJ	CHR	C1440	21
ORF00038	-	sulfatase	CHR	C1440	2
ORF00046	rpsT	ribosomal protein S20	CHR	C1440	9
ORF00048	ribF	riboflavin biosynthesis protein RibF	CHR	C1440	5
ORF00049	ileS	isoleucine—tRNA ligase	CHR	C1440	43
ORF00052	-	fkbp-type 16 kda peptidyl-prolyl cis-trans isomerase (ppiase) (rotamase)	CHR	C1440	4
ORF00053	ispH	4-hydroxy-3-methylbut-2-enyl diphosphate reductase	CHR	C1440	4
ORF00056	-	Non-specific ribonucleoside hydrolase RihC (Purine/pyrimidine ribonucleoside hydrolase)	CHR	C1440	8
ORF00069	dapB	dihydrodipicolinate reductase	CHR	C1440	6
ORF00072	carA	carbamoyl-phosphate synthase, small subunit	CHR	C1440	19
ORF00073	carB	carbamoyl-phosphate synthase, large subunit	CHR	C1440	56
ORF00077	-	carnitinyl-CoA dehydratase (Crotonobetainyl-CoAhydratase)	CHR	C1440	3
ORF00088	-	conserved domain protein	CHR	C1440	4
ORF00089	-	putative secreted protein	CHR	C1440	3
ORF00090	-	putative secreted protein	CHR	C1440	10
ORF00094	folA	dihydrofolate reductase	CHR	C1440	8
ORF00095	apaH	bis(5'-nucleosyl)-tetraphosphatase (symmetrical)	CHR	C1440	6
ORF00097	ksgA	dimethyladenosine transferase	CHR	C1440	8
ORF00098	pdxA	4-hydroxythreonine-4-phosphate dehydrogenase	CHR	C1440	9
ORF00099	-	chaperone SurA (Peptidyl-prolyl cis-trans isomerase surA) (PPIase surA) (Rotamase surA)	CHR	C1440	26
ORF00100	-	LPS-assembly protein (Organic solvent tolerance protein)	CHR	C1440	38
ORF00102	-	DnaJ domain protein	CHR	C1440	3
ORF00104	-	RNA polymerase-associated protein RapA (ATP-dependenthelicase hepA)	CHR	C1440	30
ORF00113	thiQ	thiamine ABC transporter, ATP-binding protein	CHR	C1440	2
ORF00115	thiB	thiamin/thiamin pyrophosphate ABC transporter, thiamin/thiamin pyrophospate-binding protein	CHR	C1440	10
ORF00120	leuD	3-isopropylmalate dehydratase, small subunit	CHR	C1440	3
ORF00121	leuC	3-isopropylmalate dehydratase, large subunit	CHR	C1440	8
ORF00122	leuB	3-isopropylmalate dehydrogenase	CHR	C1440	9
ORF00123	leuA	2-isopropylmalate synthase	CHR	C1440	7
ORF00126	ilvB	acetolactate synthase, large subunit, biosynthetic type	CHR	C1440	10
ORF00127	ilvN	acetolactate synthase, small subunit	CHR	C1440	3
ORF00128	-	fructose repressor (Catabolite repressor/activator)	CHR	C1440	9
ORF00129	mraZ	MraZ protein	CHR	C1440	2
ORF00130	mraW	S-adenosyl-methyltransferase MraW	CHR	C1440	13
ORF00132	-	peptidoglycan synthetase FtsI (Peptidoglycanglycosyltransferase 3) (Penicillin-binding protein 3) (PBP-3)	CHR	C1440	5
ORF00133	-	UDP-N-acetylmuramoyl-L-alanyl-D-glutamate--2,6-diaminopimelate ligase (UDP-MurNAc-L-Ala-D-Glu:meso-diaminopimelate ligase)(Meso-diaminopimelate-adding enzyme) (Meso-A2pm-adding enzyme) (UDP-N-acetylmuramyl-tripeptide synthetase) (UDP-MurNAc-tripeptidesynt	CHR	C1440	15
ORF00134	murF	UDP-N-acetylmuramoyl-tripeptide--D-alanyl-D-alanine ligase subfamily	CHR	C1440	11
ORF00136	murD	UDP-N-acetylmuramoylalanine--D-glutamate ligase	CHR	C1440	8
ORF00138	murG	undecaprenyldiphospho-muramoylpentapeptide beta-N-acetylglucosaminyltransferase	CHR	C1440	10
ORF00139	murC	UDP-N-acetylmuramate--alanine ligase	CHR	C1440	15
ORF00140	-	D-alanine--D-alanine ligase B (D-alanylalanine synthetaseB) (D-Ala-D-Ala ligase B)	CHR	C1440	11
ORF00141	-	cell division protein FtsQ	CHR	C1440	3
ORF00142	ftsA	cell division protein FtsA	CHR	C1440	6
ORF00143	ftsZ	cell division protein FtsZ	CHR	C1440	32
ORF00144	lpxC	UDP-3-O-[3-hydroxymyristoyl] N-acetylglucosamine deacetylase	CHR	C1440	6
ORF00146	secA	preprotein translocase, SecA subunit	CHR	C1440	50
ORF00147	-	mutator MutT protein (7,8-dihydro-8-oxoguanine-triphosphatase) (8-oxo-dGTPase) (dGTP pyrophosphohydrolase)	CHR	C1440	3
ORF00150	-	protein YacF	CHR	C1440	4
ORF00151	coaE	dephospho-CoA kinase	CHR	C1440	7
ORF00153	guaC	guanosine monophosphate reductase	CHR	C1440	10
ORF00157	nadC	nicotinate-nucleotide diphosphorylase (carboxylating)	CHR	C1440	2
ORF00164	-	pyruvate dehydrogenase complex repressor	CHR	C1440	7
ORF00165	aceE	pyruvate dehydrogenase (acetyl-transferring), homodimeric type	CHR	C1440	94
ORF00166	aceF	dihydrolipoyllysine-residue acetyltransferase E2 component of pyruvate dehydrogenase complex	CHR	C1440	57
ORF00167	lpdA	dihydrolipoyl dehydrogenase	CHR	C1440	45
ORF00173	acnB	aconitate hydratase 2	CHR	C1440	68
ORF00174	-	HNH endonuclease	CHR	C1440	5
ORF00175	-	protein YacL	CHR	C1440	2
ORF00177	-	putative inner membrane protein	CHR	C1440	5
ORF00178	pdxA	4-hydroxythreonine-4-phosphate dehydrogenase	CHR	C1440	13
ORF00179	-	DeoR-family transcriptional regulator	CHR	C1440	3
ORF00180	-	DeoR-family transcriptional regulator	CHR	C1440	4
ORF00181	speD	S-adenosylmethionine decarboxylase proenzyme	CHR	C1440	9
ORF00182	speE	spermidine synthase	CHR	C1440	5
ORF00184	-	blue copper oxidase CueO (Copper efflux oxidase)	CHR	C1440	13
ORF00185	-	quinoprotein glucose dehydrogenase (Glucose dehydrogenase[pyrroloquinoline-quinone])	CHR	C1440	25
ORF00186	hpt	hypoxanthine phosphoribosyltransferase	CHR	C1440	13
ORF00187	-	carbonate dehydratase	CHR	C1440	12
ORF00188	-	ABC transporter, ATP-binding protein	CHR	C1440	5
ORF00195	-	polysaccharide deacetylase domain protein	CHR	C1440	2
ORF00197	panC	pantoate--beta-alanine ligase	CHR	C1440	12
ORF00198	panB	3-methyl-2-oxobutanoate hydroxymethyltransferase	CHR	C1440	2
ORF00200	-	poly(A) polymerase (PAP) (Plasmid copy number protein)	CHR	C1440	14
ORF00202	dksA	RNA polymerase-binding protein DksA	CHR	C1440	11
ORF00203	sfsA	sugar fermentation stimulation protein	CHR	C1440	2
ORF00205	hrpB	ATP-dependent helicase HrpB	CHR	C1440	3
ORF00206	mrcB	penicillin-binding protein 1B	CHR	C1440	20
ORF00208	-	ferrichrome-iron receptor (Ferric hydroxamate uptake)(Ferric hydroxamate receptor)	CHR	C1440	24
ORF00209	-	ferrichrome transport ATP-binding protein FhuC	CHR	C1440	4
ORF00219	hemL	glutamate-1-semialdehyde-2,1-aminomutase	CHR	C1440	10
ORF00221	-	iron-sulfur cluster insertion protein ErpA	CHR	C1440	6
ORF00224	mtnN	MTA/SAH nucleosidase	CHR	C1440	4
ORF00225	-	deoxyguanosinetriphosphate triphosphohydrolase (dGTPase)(dGTP triphosphohydrolase)	CHR	C1440	6
ORF00226	-	protease do	CHR	C1440	25
ORF00228	-	protein YaeH	CHR	C1440	27
ORF00230	dapD	2,3,4,5-tetrahydropyridine-2,6-dicarboxylate N-succinyltransferase	CHR	C1440	17
ORF00231	glnD	protein-P-II uridylyltransferase	CHR	C1440	4
ORF00232	map	methionine aminopeptidase, type I	CHR	C1440	9
ORF00233	rpsB	ribosomal protein S2	CHR	C1440	32
ORF00234	tsf	translation elongation factor Ts	CHR	C1440	42
ORF00235	pyrH	UMP kinase	CHR	C1440	12
ORF00236	frr	ribosome recycling factor	CHR	C1440	19
ORF00237	dxr	1-deoxy-D-xylulose 5-phosphate reductoisomerase	CHR	C1440	5
ORF00239	cdsA	phosphatidate cytidylyltransferase	CHR	C1440	2
ORF00240	rseP	RIP metalloprotease RseP	CHR	C1440	4
ORF00241	yaeT	outer membrane protein assembly complex, YaeT protein	CHR	C1440	43
ORF00242	-	chaperone protein skp (Cationic 19 kDa outer membraneprotein)	CHR	C1440	16
ORF00243	lpxD	UDP-3-O-[3-hydroxymyristoyl] glucosamine N-acyltransferase	CHR	C1440	4
ORF00244	fabZ	beta-hydroxyacyl-(acyl-carrier-protein) dehydratase FabZ	CHR	C1440	13
ORF00245	lpxA	acyl-[acyl-carrier-protein]-UDP-N-acetylglucosamine O-acyltransferase	CHR	C1440	10
ORF00247	lpxB	lipid-A-disaccharide synthase	CHR	C1440	3
ORF00249	dnaE	DNA polymerase III, alpha subunit	CHR	C1440	3
ORF00250	accA	acetyl-CoA carboxylase, carboxyl transferase, alpha subunit	CHR	C1440	25
ORF00253	-	glyoxylase family protein	CHR	C1440	4
ORF00255	-	modulator of Rho-dependent transcription termination (ROF)	CHR	C1440	3
ORF00256	-	conserved domain protein	CHR	C1440	4
ORF00259	-	lipoprotein NlpE (Copper homeostasis protein cutF)	CHR	C1440	6
ORF00260	proS	prolyl-tRNA synthetase	CHR	C1440	43
ORF00262	-	outer membrane lipoprotein	CHR	C1440	5
ORF00263	metQ	D-methionine ABC transporter, periplasmic D-methionine-binding protein	CHR	C1440	20
ORF00265	metN	D-methionine ABC transporter, ATP-binding protein	CHR	C1440	6
ORF00266	-	D,D-heptose 1,7-bisphosphate phosphatase (D-glycero-D-manno-heptose 1,7-bisphosphate phosphatase)	CHR	C1440	4
ORF00270	-	2,5-diketo-d-gluconic acid reductase b (2,5-dkgreductase b) (2,5-dkgr b) (25dkgr-b) (akr5d)	CHR	C1440	7
ORF00271	-	LysR substrate binding domain protein	CHR	C1440	2
ORF00274	-	methyltransferase, UbiE/COQ5 family	CHR	C1440	2
ORF00276	gloB	hydroxyacylglutathione hydrolase	CHR	C1440	7
ORF00277	rnhA	ribonuclease HI	CHR	C1440	3
ORF00279	dnaQ	DNA polymerase III, epsilon subunit	CHR	C1440	2
ORF00327	-	conserved hypothetical protein	CHR	C1440	4
ORF00328	-	periplasmic protein	CHR	C1440	6
ORF00329	-	hydrolase YafV	CHR	C1440	6
ORF00330	-	acyl-coenzyme a dehydrogenase (acdh)	CHR	C1440	16
ORF00331	gmhA	phosphoheptose isomerase	CHR	C1440	16
ORF00333	-	putative glutamine amidotransferase	CHR	C1440	5
ORF00338	pepD	aminoacyl-histidine dipeptidase	CHR	C1440	23
ORF00339	-	xanthine phosphoribosyltransferase (xanthine-guaninephosphoribosyltransferase) (xgprt)	CHR	C1440	5
ORF00340	-	esterase FrsA	CHR	C1440	18
ORF00341	-	sigma factor-binding protein crl (Curlin genes transcriptionalactivatory protein)	CHR	C1440	3
ORF00344	proB	glutamate 5-kinase	CHR	C1440	13
ORF00345	proA	glutamate-5-semialdehyde dehydrogenase	CHR	C1440	9
ORF00349	-	conserved hypothetical protein	CHR	C1440	6
ORF00365	-	putative inner membrane protein	CHR	C1440	2
ORF00377	-	type III restriction-modification system StyLTI enzyme mod (StyLTI methyltransferase) (M.StyLTI)	CHR	C1440	15
ORF00378	-	type III restriction-modification system StyLTI enzyme res	CHR	C1440	10
ORF00379	-	cytochrome bd-II oxidase subunit 1 (Cytochrome bd-IIoxidase subunit I)	CHR	C1440	2
ORF00385	-	protein YahO	CHR	C1440	17
ORF00387	prpB	methylisocitrate lyase	CHR	C1440	14
ORF00388	-	2-methylcitrate synthase (Methylcitrate synthase)(Citrate synthase 2)	CHR	C1440	12
ORF00389	prpD	2-methylcitrate dehydratase	CHR	C1440	12
ORF00390	prpE	propionate--CoA ligase	CHR	C1440	6
ORF00391	hemB	delta-aminolevulinic acid dehydratase	CHR	C1440	13
ORF00396	-	transport protein	CHR	C1440	2
ORF00400	-	D-alanine--D-alanine ligase A (D-alanylalanine synthetaseA) (D-Ala-D-Ala ligase A)	CHR	C1440	12
ORF00403	-	protein IraP	CHR	C1440	9
ORF00405	-	phosphate starvation-inducible protein PsiF	CHR	C1440	2
ORF00407	proC	pyrroline-5-carboxylate reductase	CHR	C1440	9
ORF00411	-	AroM protein	CHR	C1440	4
ORF00412	-	protein YaiE	CHR	C1440	2
ORF00413	-	recombination-associated protein RdgC	CHR	C1440	12
ORF00414	-	N-acetyl-D-glucosamine kinase (GlcNAc kinase)	CHR	C1440	6
ORF00416	-	exonuclease SbcC	CHR	C1440	5
ORF00417	-	exonuclease subunit SbcD	CHR	C1440	2
ORF00419	phoB	phosphate regulon transcriptional regulatory protein PhoB	CHR	C1440	11
ORF00420	phoR	phosphate regulon sensor kinase PhoR	CHR	C1440	6
ORF00424	-	maltodextrin glucosidase (Alpha-glucosidase)	CHR	C1440	2
ORF00425	-	antioxidant, AhpC/Tsa family	CHR	C1440	22
ORF00427	queA	S-adenosylmethionine:tRNA ribosyltransferase-isomerase	CHR	C1440	5
ORF00428	tgt	queuine tRNA-ribosyltransferase	CHR	C1440	15
ORF00429	yajC	preprotein translocase, YajC subunit	CHR	C1440	6
ORF00430	secD	protein-export membrane protein SecD	CHR	C1440	22
ORF00431	secF	protein-export membrane protein SecF	CHR	C1440	5
ORF00434	-	HNH endonuclease	CHR	C1440	2
ORF00436	-	nucleoside-specific channel-forming protein tsx	CHR	C1440	18
ORF00438	-	YajI	CHR	C1440	2
ORF00440	nrdR	transcriptional regulator NrdR	CHR	C1440	9
ORF00441	ribD	riboflavin biosynthesis protein RibD	CHR	C1440	9
ORF00442	ribH	6,7-dimethyl-8-ribityllumazine synthase	CHR	C1440	11
ORF00443	nusB	transcription antitermination factor NusB	CHR	C1440	11
ORF00444	thiL	thiamine-monophosphate kinase	CHR	C1440	6
ORF00446	-	aryl-alcohol dehydrogenase	CHR	C1440	19
ORF00447	dxs	1-deoxy-D-xylulose-5-phosphate synthase	CHR	C1440	13
ORF00448	-	geranyltranstransferase (Farnesyl-diphosphate synthase)(FPP synthase)	CHR	C1440	5
ORF00449	xseB	exodeoxyribonuclease VII, small subunit	CHR	C1440	6
ORF00450	thiI	thiamine biosynthesis/tRNA modification protein ThiI	CHR	C1440	9
ORF00454	phnS	2-aminoethylphosphonate ABC transporter, 2-aminoethylphosphonate binding protein	CHR	C1440	3
ORF00457	phnX	phosphonoacetaldehyde hydrolase	CHR	C1440	2
ORF00458	-	protein ThiJ	CHR	C1440	3
ORF00459	panE	2-dehydropantoate 2-reductase	CHR	C1440	3
ORF00460	-	protein YajQ	CHR	C1440	19
ORF00461	-	inner membrane transport protein YajR	CHR	C1440	3
ORF00467	cyoB	cytOchrome o ubiquinol oxidase, subunit I	CHR	C1440	9
ORF00468	cyoA	ubiquinol oxidase, subunit II	CHR	C1440	13
ORF00471	-	conserved hypothetical protein	CHR	C1440	7
ORF00472	-	transcriptional regulator BolA	CHR	C1440	2
ORF00473	tig	trigger factor	CHR	C1440	57
ORF00474	clpP	ATP-dependent Clp protease, proteolytic subunit ClpP	CHR	C1440	7
ORF00475	clpX	ATP-dependent Clp protease, ATP-binding subunit ClpX	CHR	C1440	32
ORF00476	lon	ATP-dependent protease La	CHR	C1440	70
ORF00477	hup	DNA-binding protein HU	CHR	C1440	16
ORF00478	-	peptidyl-prolyl cis-trans isomerase D (PPIase D)(Rotamase D)	CHR	C1440	37
ORF00480	-	thioesterase superfamily protein	CHR	C1440	2
ORF00481	-	ExsB protein	CHR	C1440	5
ORF00486	-	ABC transporter, ATP-binding protein	CHR	C1440	2
ORF00490	tesB	acyl-CoA thioesterase II	CHR	C1440	12
ORF00491	-	conserved	CHR	C1440	12
ORF00496	-	inner membrane protein YlaC	CHR	C1440	3
ORF00498	-	conserved domain protein	CHR	C1440	2
ORF00500	-	AcrB protein	CHR	C1440	29
ORF00501	-	acriflavine resistance protein E (Protein EnvC)	CHR	C1440	23
ORF00503	-	potassium efflux system KefA (Protein aefA)	CHR	C1440	9
ORF00504	-	potassium efflux system KefA (Protein aefA)	CHR	C1440	3
ORF00509	apt	adenine phosphoribosyltransferase	CHR	C1440	8
ORF00510	-	DNA polymerase III subunit tau	CHR	C1440	11
ORF00511	-	conserved hypothetical protein	CHR	C1440	5
ORF00512	recR	recombination protein RecR	CHR	C1440	3
ORF00513	-	heat shock protein 90	CHR	C1440	61
ORF00514	-	adenylate kinase (ATP-AMP transphosphorylase) (AK)	CHR	C1440	32
ORF00517	hemH	ferrochelatase	CHR	C1440	7
ORF00518	-	inosine-guanosine kinase	CHR	C1440	10
ORF00519	-	inner membrane protein YbaL	CHR	C1440	2
ORF00522	-	protein UshA	CHR	C1440	13
ORF00523	ybaK	YbaK/ebsC protein	CHR	C1440	11
ORF00526	-	copper-translocating P-type ATPase	CHR	C1440	24
ORF00527	cueR	Cu(I)-responsive transcriptional regulator	CHR	C1440	3
ORF00529	-	spfh domain, band 7 family protein	CHR	C1440	9
ORF00530	-	ABC transporter, ATP-binding protein	CHR	C1440	4
ORF00532	-	thioredoxin domain protein	CHR	C1440	13
ORF00533	-	short-chain dehydrogenase/reductase SDR	CHR	C1440	7
ORF00534	-	acyl-CoA thioesterase I (Protease I)(Lysophospholipase L1) (Lecithinase B)	CHR	C1440	3
ORF00535	-	lipoprotein-releasing system ATP-binding protein LolD	CHR	C1440	3
ORF00536	-	efflux ABC transporter, permease protein	CHR	C1440	2
ORF00538	-	lipoprotein	CHR	C1440	5
ORF00544	-	acetate operon repressor	CHR	C1440	12
ORF00553	-	putative allantoin catabolism protein	CHR	C1440	4
ORF00554	allC	allantoate amidohydrolase	CHR	C1440	2
ORF00561	purK	phosphoribosylaminoimidazole carboxylase, ATPase subunit	CHR	C1440	7
ORF00562	purE	phosphoribosylaminoimidazole carboxylase, catalytic subunit	CHR	C1440	6
ORF00564	-	peptidyl-prolyl cis-trans isomerase B (PPIase B)(Rotamase B)	CHR	C1440	11
ORF00565	cysS	cysteinyl-tRNA synthetase	CHR	C1440	22
ORF00569	-	conserved domain protein	CHR	C1440	2
ORF00570	-	bifunctional protein FolD	CHR	C1440	5
ORF00590	-	probable pyridine nucleotide-disulfide oxidoreductase YkgC	CHR	C1440	7
ORF00595	-	transporter, small conductance mechanosensitive ion channel	CHR	C1440	7
ORF00597	-	lipase 1 (Triacylglycerol lipase)	CHR	C1440	8
ORF00605	-	oxygen-insensitive NAD(P)H nitroreductase (FMN-dependentnitroreductase) (Dihydropteridine reductase)	CHR	C1440	13
ORF00610	-	carboxylate-amine ligase YbdK	CHR	C1440	4
ORF00612	-	ferrienterobactin receptor (Enterobactin outer-membranereceptor)	CHR	C1440	11
ORF00613	-	enterochelin esterase (Ferric enterobactin esterase)	CHR	C1440	2
ORF00615	-	enterobactin synthetase component F (Enterochelinsynthase F) (Serine-activating enzyme) (Seryl-AMP ligase)	CHR	C1440	8
ORF00616	-	ferric enterobactin transport protein FepE	CHR	C1440	2
ORF00624	-	isochorismatase (2,3 dihydro-2,3 dihydroxybenzoatesynthase) (Superoxide-inducible protein 1) (SOI1)	CHR	C1440	3
ORF00627	-	carbon starvation protein A	CHR	C1440	5
ORF00629	-	3-dehydroquinate synthase subfamily	CHR	C1440	6
ORF00630	-	aminotransferase YbdL	CHR	C1440	6
ORF00633	-	transcriptional regulator, LysR family	CHR	C1440	2
ORF00634	-	thiol:disulfide interchange protein DsbG	CHR	C1440	12
ORF00635	ahpC	peroxiredoxin	CHR	C1440	22
ORF00636	ahpF	alkyl hydroperoxide reductase, F subunit	CHR	C1440	17
ORF00641	-	universal stress protein G	CHR	C1440	12
ORF00643	-	S-(hydroxymethyl)glutathione dehydrogenase (glutathione-dependent formaldehyde dehydrogenase) (fdh) (faldh)	CHR	C1440	20
ORF00644	-	nucleoside diphosphate kinase regulator	CHR	C1440	4
ORF00645	-	ribonuclease I (Enterobacter ribonuclease)(RNase I)	CHR	C1440	5
ORF00657	pagP	antimicrobial peptide resistance and lipid A acylation protein PagP	CHR	C1440	3
ORF00658	-	cold-shock' DNA-binding domain, putative	CHR	C1440	8
ORF00660	-	hydrolase YbeM	CHR	C1440	4
ORF00661	-	conserved domain protein	CHR	C1440	2
ORF00662	lipA	lipoyl synthase	CHR	C1440	9
ORF00664	-	transcriptional regulator, LysR family	CHR	C1440	3
ORF00665	lipB	lipoyl(octanoyl) transferase	CHR	C1440	3
ORF00666	-	protein _06520	CHR	C1440	6
ORF00667	-	D-alanyl-D-alanine carboxypeptidase DacC (DD-peptidase) (DD-carboxypeptidase) (Penicillin-binding protein 6) (PBP-6)	CHR	C1440	17
ORF00668	-	rare lipoprotein A	CHR	C1440	7
ORF00669	mrdB	rod shape-determining protein RodA	CHR	C1440	2
ORF00670	mrdA	penicillin-binding protein 2	CHR	C1440	6
ORF00671	-	conserved hypothetical protein	CHR	C1440	4
ORF00672	-	iojap protein family	CHR	C1440	4
ORF00675	nadD	nicotinate (nicotinamide) nucleotide adenylyltransferase	CHR	C1440	2
ORF00678	-	LPS-assembly lipoprotein RlpB	CHR	C1440	10
ORF00679	leuS	leucyl-tRNA synthetase	CHR	C1440	42
ORF00684	-	conserved hypothetical protein	CHR	C1440	9
ORF00693	-	pyrimidine-specific ribonucleoside hydrolase RihA (Cytidine/uridine-specific hydrolase)	CHR	C1440	5
ORF00694	gltL	glutamate/aspartate ABC transporter, ATP-binding protein	CHR	C1440	4
ORF00696	-	glutamate/aspartate transporter	CHR	C1440	3
ORF00697	-	glutamate/aspartate periplasmic-binding protein	CHR	C1440	30
ORF00698	lnt	apolipoprotein N-acyltransferase	CHR	C1440	3
ORF00699	-	magnesium and cobalt efflux protein CorC	CHR	C1440	9
ORF00701	-	PhoH family protein	CHR	C1440	8
ORF00702	miaB	tRNA-I(6)A37 thiotransferase enzyme MiaB	CHR	C1440	22
ORF00703	-	2-octaprenyl-3-methyl-6-methoxy-1,4-benzoquinol hydroxylase	CHR	C1440	8
ORF00705	asnB	asparagine synthase (glutamine-hydrolyzing)	CHR	C1440	21
ORF00706	-	UMP phosphatase	CHR	C1440	7
ORF00707	-	protein mlc (Making large colonies protein)	CHR	C1440	6
ORF00708	nagA	N-acetylglucosamine-6-phosphate deacetylase	CHR	C1440	10
ORF00709	nagB	glucosamine-6-phosphate isomerase	CHR	C1440	17
ORF00710	nagE	pts system, N-acetylglucosamine-specific iibc component	CHR	C1440	9
ORF00711	glnS	glutaminyl-tRNA synthetase	CHR	C1440	27
ORF00712	-	porin D	CHR	C1440	4
ORF00713	-	conserved YbfN	CHR	C1440	2
ORF00718	-	ferric uptake regulation protein (Ferric uptake regulator)	CHR	C1440	13
ORF00719	-	flavodoxin	CHR	C1440	10
ORF00721	-	esterase YbfF	CHR	C1440	8
ORF00722	seqA	SeqA protein	CHR	C1440	14
ORF00723	pgm	phosphoglucomutase, alpha-D-glucose phosphate-specific	CHR	C1440	31
ORF00726	-	ornithine decarboxylase, inducible	CHR	C1440	20
ORF00728	-	KDP operon transcriptional regulatory protein KdpE	CHR	C1440	3
ORF00731	kdpB	K+-transporting ATPase, B subunit	CHR	C1440	6
ORF00738	-	conserved hypothetical protein	CHR	C1440	11
ORF00739	-	conserved hypothetical protein	CHR	C1440	3
ORF00740	-	allophanate hydrolase, subunit 2	CHR	C1440	5
ORF00757	gltA	citrate (Si)-synthase	CHR	C1440	22
ORF00760	sdhA	succinate dehydrogenase, flavoprotein subunit	CHR	C1440	26
ORF00761	-	succinate dehydrogenase iron-sulfur subunit	CHR	C1440	15
ORF00762	sucA	oxoglutarate dehydrogenase (succinyl-transferring), E1 component	CHR	C1440	65
ORF00763	sucB	dihydrolipoyllysine-residue succinyltransferase, E2 component of oxoglutarate dehydrogenase (succinyl-transferring) complex	CHR	C1440	47
ORF00764	-	succinyl-CoA synthetase beta chain (SCS-beta)	CHR	C1440	40
ORF00765	sucD	succinate-CoA ligase, alpha subunit subfamily	CHR	C1440	17
ORF00770	-	cytochrome D ubiquinol oxidase subunit 1 (Cytochrome dubiquinol oxidase subunit I)	CHR	C1440	16
ORF00771	cydB	cytochrome D ubiquinol oxidase, subunit II	CHR	C1440	3
ORF00775	tolQ	protein TolQ	CHR	C1440	5
ORF00776	tolR	protein TolR	CHR	C1440	4
ORF00777	tolA	protein TolA	CHR	C1440	6
ORF00779	tolB	Tol-Pal system beta propeller repeat protein TolB	CHR	C1440	21
ORF00780	-	peptidoglycan-associated outer membrane lipoprotein	CHR	C1440	9
ORF00781	-	tol-pal system protein YbgF	CHR	C1440	9
ORF00782	nadA	quinolinate synthetase complex, A subunit	CHR	C1440	2
ORF00785	-	putative homeobox protein	CHR	C1440	14
ORF00786	-	3-deoxy-7-phosphoheptulonate synthase	CHR	C1440	13
ORF00798	-	2,3-bisphosphoglycerate-dependent phosphoglycerate mutase (phosphoglyceromutase) (pgam) (bpg-dependent pgam) (dpgm)	CHR	C1440	40
ORF00799	galM	galactose mutarotase	CHR	C1440	12
ORF00800	galK	galactokinase	CHR	C1440	15
ORF00801	galT	galactose-1-phosphate uridylyltransferase	CHR	C1440	9
ORF00802	galE	UDP-glucose 4-epimerase	CHR	C1440	16
ORF00804	-	putative molybdenum transport ATP-binding protein ModF (Photorepairprotein phrA)	CHR	C1440	7
ORF00805	-	DNA-binding transcriptional dual regulator	CHR	C1440	9
ORF00807	modA	molybdate ABC transporter, periplasmic molybdate-binding protein	CHR	C1440	11
ORF00809	modC	molybdate ABC transporter, ATP-binding protein	CHR	C1440	2
ORF00810	-	phosphatase YbhA	CHR	C1440	4
ORF00811	-	6-phosphogluconolactonase (6-P-gluconolactonase)	CHR	C1440	10
ORF00812	-	acyl-CoA thioester hydrolase YbgC	CHR	C1440	12
ORF00813	hutI	imidazolonepropionase	CHR	C1440	5
ORF00814	hutG	formimidoylglutamase	CHR	C1440	5
ORF00815	hutC	histidine utilization repressor	CHR	C1440	2
ORF00816	hutU	urocanate hydratase	CHR	C1440	18
ORF00817	hutH	histidine ammonia-lyase	CHR	C1440	18
ORF00818	-	conserved hypothetical protein	CHR	C1440	7
ORF00819	bioA	adenosylmethionine-8-amino-7-oxononanoate transaminase	CHR	C1440	6
ORF00820	bioB	biotin synthase	CHR	C1440	6
ORF00821	bioF	8-amino-7-oxononanoate synthase	CHR	C1440	3
ORF00823	bioD	dethiobiotin synthase	CHR	C1440	6
ORF00825	uvrB	excinuclease ABC subunit B	CHR	C1440	11
ORF00826	-	leucine-rich repeat protein	CHR	C1440	4
ORF00827	-	protein YbhK	CHR	C1440	4
ORF00829	moaB	molybdenum cofactor biosynthesis protein B	CHR	C1440	7
ORF00830	moaC	molybdenum cofactor biosynthesis protein C	CHR	C1440	4
ORF00832	moaE	molybdopterin converting factor, subunit 2	CHR	C1440	6
ORF00839	-	cardiolipin synthase 2	CHR	C1440	5
ORF00840	-	endonuclease/exonuclease/phosphatase	CHR	C1440	3
ORF00841	-	ABC transporter, permease protein, putative	CHR	C1440	2
ORF00844	-	ABC transporter, ATP-binding protein	CHR	C1440	3
ORF00845	-	membrane protein YbhG	CHR	C1440	13
ORF00846	-	transcriptional regulator, TetR family	CHR	C1440	2
ORF00847	-	putative ATP-dependent RNA helicase RhlE	CHR	C1440	7
ORF00849	-	glycosyl transferase family protein	CHR	C1440	13
ORF00851	-	C4-type zinc finger protein, DksA/TraR family	CHR	C1440	2
ORF00854	glnQ	glutamine ABC transporter, ATP-binding protein	CHR	C1440	7
ORF00857	-	glutamine ABC transporter periplasmic protein	CHR	C1440	20
ORF00859	-	DNA protection during starvation protein	CHR	C1440	43
ORF00863	-	outer membrane protein X	CHR	C1440	13
ORF00867	-	transcriptional regulator MntR (Manganese transport regulator)	CHR	C1440	2
ORF00869	-	ErfK/YbiS/YcfS/YnhG family protein	CHR	C1440	11
ORF00870	-	ABC transporter ATP-binding protein	CHR	C1440	9
ORF00873	-	putative cytoplasmic protein	CHR	C1440	4
ORF00875	-	sugar phosphatase SupH	CHR	C1440	3
ORF00878	moeB	molybdopterin synthase sulfurylase MoeB	CHR	C1440	3
ORF00879	-	molybdopterin biosynthesis protein MoeA	CHR	C1440	10
ORF00880	-	isoaspartyl peptidase (ecaiii) (beta-aspartyl-peptidase) (isoaspartyl dipeptidase)	CHR	C1440	6
ORF00881	-	glutathione import ATP-binding protein GsiA	CHR	C1440	3
ORF00882	-	glutathione-binding protein GsiB	CHR	C1440	17
ORF00885	-	conserved hypothetical protein	CHR	C1440	9
ORF00896	-	glutathione S-transferase family protein	CHR	C1440	10
ORF00898	-	D-alanyl-D-alanine carboxypeptidase DacC (DD-peptidase) (DD-carboxypeptidase) (Penicillin-binding protein 6) (PBP-6)	CHR	C1440	22
ORF00902	-	phosphatase YbjI	CHR	C1440	2
ORF00907	grxA	glutaredoxin, GrxA family	CHR	C1440	4
ORF00909	-	oxygen-insensitive NADPH nitroreductase (modulator ofdrug activity a)	CHR	C1440	9
ORF00912	-	putrescine-binding periplasmic protein	CHR	C1440	9
ORF00913	-	putrescine transport ATP-binding protein PotG	CHR	C1440	2
ORF00922	-	arginine-binding periplasmic protein 2	CHR	C1440	11
ORF00925	-	arginine-binding periplasmic protein 1	CHR	C1440	16
ORF00926	-	glutamate transport ATP-binding protein GluA	CHR	C1440	3
ORF00927	-	conserved hypothetical protein	CHR	C1440	6
ORF00928	-	protein YbjQ	CHR	C1440	2
ORF00929	-	3-beta hydroxysteroid dehydrogenase/isomerase family	CHR	C1440	3
ORF00930	-	N-acetylmuramoyl-L-alanine amidase AmiD	CHR	C1440	6
ORF00932	-	Low specificity L-threonine aldolase (Low specificity L-TA)	CHR	C1440	12
ORF00933	-	pyruvate dehydrogenase [cytochrome] (Pyruvate oxidase)(POX) (Pyruvate dehydrogenase [Ubiquinone])	CHR	C1440	22
ORF00936	hcp	hydroxylamine reductase	CHR	C1440	3
ORF00938	-	homolog of VirK	CHR	C1440	9
ORF00939	-	conserved protein, nucleotide triphosphate hydrolase domain	CHR	C1440	5
ORF00940	-	macrolide-specific efflux protein MacA	CHR	C1440	10
ORF00941	-	macrolide export ATP-binding/permease protein MacB	CHR	C1440	8
ORF00942	cspD	cold shock domain protein CspD	CHR	C1440	3
ORF00945	clpA	ATP-dependent Clp protease ATP-binding subunit ClpA	CHR	C1440	38
ORF00949	-	SlsA	CHR	C1440	8
ORF00950	-	pirin, N-:Pirin, C-terminal	CHR	C1440	3
ORF00952	infA	translation initiation factor IF-1	CHR	C1440	4
ORF00954	-	ABC transporter, CydDC cysteine exporter (CydDC-E) family, permease/ATP-binding protein CydC	CHR	C1440	11
ORF00955	cydD	ABC transporter, CydDC cysteine exporter (CydDC-E) family, permease/ATP-binding protein CydD	CHR	C1440	7
ORF00956	trxB	thioredoxin-disulfide reductase	CHR	C1440	16
ORF00957	-	leucine-responsive regulatory protein	CHR	C1440	15
ORF00958	-	DNA translocase FtsK	CHR	C1440	7
ORF00960	lolA	outer membrane lipoprotein carrier protein LolA	CHR	C1440	10
ORF00961	-	ATPase, AAA family	CHR	C1440	7
ORF00962	serS	seryl-tRNA synthetase	CHR	C1440	32
ORF00963	-	anaerobic dimethyl sulfoxide reductase chain a (dmso reductase)	CHR	C1440	28
ORF00968	pflA	pyruvate formate-lyase 1-activating enzyme	CHR	C1440	12
ORF00970	-	homologous to secreted protein SopD	CHR	C1440	5
ORF00971	pflB	formate acetyltransferase	CHR	C1440	69
ORF00973	-	YcaO	CHR	C1440	6
ORF00975	serC	phosphoserine transaminase	CHR	C1440	19
ORF00976	aroA	3-phosphoshikimate 1-carboxyvinyltransferase	CHR	C1440	11
ORF00978	cmk	cytidylate kinase	CHR	C1440	8
ORF00979	rpsA	ribosomal protein S1	CHR	C1440	63
ORF00980	ihfB	integration host factor, beta subunit	CHR	C1440	10
ORF00982	msbA	lipid A export permease/ATP-binding protein MsbA	CHR	C1440	11
ORF00983	lpxK	tetraacyldisaccharide 4'-kinase	CHR	C1440	3
ORF00985	-	tetraacyldisaccharide 4'-kinase (Lipid A 4'-kinase)	CHR	C1440	3
ORF00986	kdsB	3-deoxy-D-manno-octulosonate cytidylyltransferase	CHR	C1440	9
ORF00987	-	conserved hypothetical protein	CHR	C1440	2
ORF00988	-	conserved hypothetical protein	CHR	C1440	3
ORF00990	-	chromosome partition protein MukF	CHR	C1440	7
ORF00991	-	chromosome partition protein MukE (Protein kicA)	CHR	C1440	5
ORF00992	-	chromosome partition protein MukB (Structural maintenance ofchromosome-related protein)	CHR	C1440	60
ORF00993	-	peptidoglycan-binding domain 1 protein	CHR	C1440	4
ORF00995	-	metallo-beta-lactamase family protein	CHR	C1440	8
ORF00996	-	aspartate aminotransferase (transaminase a) (aspat)	CHR	C1440	32
ORF00997	-	outer membrane protein F (Porin OmpF) (Outer membraneprotein 1A) (Outer membrane protein IA) (Outer membrane protein B)	CHR	C1440	17
ORF00999	asnS	asparaginyl-tRNA synthetase	CHR	C1440	33
ORF01004	pncB	nicotinate phosphoribosyltransferase	CHR	C1440	6
ORF01012	-	probable regulatory protein; putative repressor protein; helix-turn-helix motif	CHR	C1440	4
ORF01019	-	conserved hypothetical protein	CHR	C1440	4
ORF01045	sodC	copper/zinc superoxide dismutase	CHR	C1440	13
ORF01059	-	gifsy-2 prophage protein	CHR	C1440	3
ORF01061	pepN	aminopeptidase N	CHR	C1440	38
ORF01062	pyrD	dihydroorotate oxidase	CHR	C1440	11
ORF01063	-	mosc domain protein	CHR	C1440	6
ORF01065	-	protein YcbY	CHR	C1440	14
ORF01066	-	protein YcbY	CHR	C1440	2
ORF01067	-	ABC transporter ATP-binding protein uup	CHR	C1440	15
ORF01069	-	paraquat-inducible protein B	CHR	C1440	12
ORF01071	-	lipoprotein protein	CHR	C1440	6
ORF01072	fabA	beta-hydroxyacyl-(acyl-carrier-protein) dehydratase FabA	CHR	C1440	9
ORF01073	-	putative Putative protease La homolog	CHR	C1440	8
ORF01074	-	protein YcbG	CHR	C1440	6
ORF01075	-	outer membrane protein A (Outer membrane protein 33K) (Outermembrane major heat-modifiable protein)	CHR	C1440	44
ORF01080	-	helicase IV (75 kDa helicase)	CHR	C1440	12
ORF01081	mgsA	methylglyoxal synthase	CHR	C1440	3
ORF01083	-	CoA-binding domain protein	CHR	C1440	9
ORF01084	-	heat shock protein HspQ	CHR	C1440	2
ORF01085	-	protein YccW	CHR	C1440	10
ORF01089	-	acylphosphatase	CHR	C1440	2
ORF01093	-	secreted effector protein	CHR	C1440	2
ORF01095	-	chaperone protein SigE	CHR	C1440	4
ORF01096	-	inositol phosphate phosphatase SopB (Effector proteinsopB)	CHR	C1440	31
ORF01099	-	peptidase family C69	CHR	C1440	5
ORF01102	uraH	hydroxyisourate hydrolase	CHR	C1440	2
ORF01104	hpaB	4-hydroxyphenylacetate 3-monooxygenase, oxygenase component	CHR	C1440	4
ORF01105	hpaR	homoprotocatechuate degradation operon regulator, HpaR	CHR	C1440	2
ORF01106	-	4-hydroxyphenylacetate degradation bifunctionalisomerase/decarboxylase	CHR	C1440	7
ORF01107	hpaE	5-carboxymethyl-2-hydroxymuconate semialdehyde dehydrogenase	CHR	C1440	10
ORF01118	-	curved DNA-binding protein	CHR	C1440	13
ORF01123	-	glucose-1-phosphatase (G1Pase)	CHR	C1440	22
ORF01124	-	conserved hypothetical protein	CHR	C1440	10
ORF01125	wrbA	NAD(P)H:quinone oxidoreductase, type IV	CHR	C1440	18
ORF01127	-	putative cytoplasmic protein	CHR	C1440	2
ORF01129	-	putative periplasmic protein	CHR	C1440	5
ORF01131	-	bifunctional protein PutA	CHR	C1440	56
ORF01132	putP	sodium/proline symporter	CHR	C1440	3
ORF01133	-	protein PhoH	CHR	C1440	2
ORF01134	-	RpiR-family transcriptional regulatory protein	CHR	C1440	4
ORF01136	-	bifunctional enzyme NanE/nanK	CHR	C1440	3
ORF01138	-	oligogalacturonate-specific porin	CHR	C1440	2
ORF01140	-	putative oxidoreductase YjhC	CHR	C1440	13
ORF01142	-	putative 2-hydroxyacid dehydrogenase GhrA	CHR	C1440	15
ORF01143	-	PHP domain protein	CHR	C1440	11
ORF01144	-	chaperone, TorD family	CHR	C1440	7
ORF01154	-	protein YmdB	CHR	C1440	6
ORF01155	-	phopholipase D	CHR	C1440	2
ORF01157	-	glucans biosynthesis protein G	CHR	C1440	27
ORF01158	-	glucans biosynthesis glucosyltransferase H	CHR	C1440	15
ORF01160	-	acidic protein MsyB	CHR	C1440	6
ORF01162	-	lipid A biosynthesis lauroyl acyltransferase (Heat shockprotein B)	CHR	C1440	2
ORF01163	-	protein YceA	CHR	C1440	2
ORF01164	-	protein YceI	CHR	C1440	8
ORF01168	-	N-methyl-l-tryptophan oxidase (mtox)	CHR	C1440	16
ORF01171	pyrC	dihydroorotase, homodimeric type	CHR	C1440	15
ORF01172	-	conserved hypothetical protein	CHR	C1440	6
ORF01173	grxB	glutaredoxin, GrxB family	CHR	C1440	30
ORF01176	-	protein YceH	CHR	C1440	10
ORF01177	-	putative Virulence factor MviM homolog	CHR	C1440	3
ORF01179	-	flagella synthesis protein FlgN	CHR	C1440	8
ORF01184	-	basal-body rod modification protein FlgD	CHR	C1440	4
ORF01185	-	flagellar hook protein FlgE	CHR	C1440	8
ORF01187	flgG	flagellar basal-body rod protein FlgG	CHR	C1440	5
ORF01191	flgK	flagellar hook-associated protein FlgK	CHR	C1440	14
ORF01192	flgL	flagellar hook-associated protein 3	CHR	C1440	14
ORF01193	-	ribonuclease E (RNase E)	CHR	C1440	53
ORF01195	-	ribosomal large subunit pseudouridine synthase C (rRNA-uridine isomerase C) (rRNA pseudouridylate synthase C)	CHR	C1440	11
ORF01198	maf	septum formation protein Maf	CHR	C1440	4
ORF01200	-	conserved hypothetical protein	CHR	C1440	4
ORF01202	-	3-oxoacyl-[acyl-carrier-protein] synthase 3 (3-oxoacyl-[acyl-carrier-protein] synthase III) (Beta-ketoacyl-ACP synthase III)(KAS III)	CHR	C1440	11
ORF01203	fabD	malonyl CoA-acyl carrier protein transacylase	CHR	C1440	9
ORF01204	fabG	3-oxoacyl-[acyl-carrier-protein] reductase	CHR	C1440	12
ORF01205	acpP	acyl carrier protein	CHR	C1440	3
ORF01206	fabF	beta-ketoacyl-acyl-carrier-protein synthase II	CHR	C1440	14
ORF01208	-	conserved hypothetical protein	CHR	C1440	5
ORF01209	tmk	thymidylate kinase	CHR	C1440	5
ORF01211	-	hydrolase, TatD family	CHR	C1440	7
ORF01212	ptsG	pts system, glucose-specific iibc component	CHR	C1440	11
ORF01214	-	histidine triad nucleotide-binding protein 2 (hint-2)(hint-3)	CHR	C1440	5
ORF01215	-	putative outer membrane lipoprotein	CHR	C1440	2
ORF01216	-	conserved hypothetical protein	CHR	C1440	5
ORF01218	-	beta-hexosaminidase (N-acetyl-beta-glucosaminidase)(Beta-N-acetylhexosaminidase)	CHR	C1440	13
ORF01219	-	protein YcfP	CHR	C1440	11
ORF01220	-	NADH dehydrogenase	CHR	C1440	13
ORF01223	-	protein YcfR	CHR	C1440	3
ORF01224	-	ErfK/YbiS/YcfS/YnhG family protein	CHR	C1440	2
ORF01225	mfd	transcription-repair coupling factor	CHR	C1440	26
ORF01228	lolD	lipoprotein releasing system, ATP-binding protein	CHR	C1440	7
ORF01230	-	N-acetyl-D-glucosamine kinase (GlcNAc kinase)	CHR	C1440	3
ORF01231	-	NAD-dependent deacetylase (Regulatory protein SIR2homolog)	CHR	C1440	13
ORF01232	-	spermidine/putrescine-binding periplasmic protein (spbp)	CHR	C1440	24
ORF01237	-	spermidine/putrescine import ATP-binding protein PotA	CHR	C1440	3
ORF01238	pepT	peptidase T	CHR	C1440	14
ORF01241	-	cupin 4 family protein	CHR	C1440	11
ORF01242	-	sensor protein PhoQ	CHR	C1440	10
ORF01243	-	transcriptional regulatory protein PhoP	CHR	C1440	25
ORF01244	purB	adenylosuccinate lyase	CHR	C1440	27
ORF01245	-	protein YcfC	CHR	C1440	2
ORF01246	trmU	tRNA (5-methylaminomethyl-2-thiouridylate)-methyltransferase	CHR	C1440	6
ORF01247	-	nudix hydrolase	CHR	C1440	2
ORF01250	icd	isocitrate dehydrogenase, NADP-dependent	CHR	C1440	36
ORF01259	-	ATPase domain protein	CHR	C1440	23
ORF01316	-	virulence membrane protein PagC	CHR	C1368	15
ORF01321	-	heat shock protein	CHR	C1368	17
ORF01327	-	extracellular solute-binding protein family 5	CHR	C1368	8
ORF01332	-	MscS Mechanosensitive ion channel	CHR	C1368	7
ORF01338	-	putative cytoplasmic protein	CHR	C1368	2
ORF01340	-	monofunctional chorismate mutase (CM-F)	CHR	C1368	6
ORF01348	-	putative hemolysin	CHR	C1368	2
ORF01349	-	protein of unknown function, superfamily	CHR	C1368	7
ORF01356	-	YbaK/prolyl-tRNA synthetase associated region	CHR	C1368	6
ORF01359	-	conserved hypothetical protein	CHR	C1368	5
ORF01361	-	serine protein kinase, PrkA	CHR	C1368	43
ORF01362	-	MltA-interacting protein	CHR	C1368	8
ORF01364	-	oxidoreductase, aldo/keto reductase family	CHR	C1368	7
ORF01365	-	aldose 1-epimerase	CHR	C1368	11
ORF01366	gap	glyceraldehyde-3-phosphate dehydrogenase, type I	CHR	C1368	63
ORF01367	msrB	methionine-R-sulfoxide reductase	CHR	C1368	5
ORF01368	-	general negative regulator of transcription subunit 1	CHR	C1368	3
ORF01370	-	L-asparaginase 1 (L-asparaginase I) (L-asparagineamidohydrolase I) (L-ASNase I)	CHR	C1368	6
ORF01371	sppA	signal peptide peptidase SppA, 67K type	CHR	C1368	10
ORF01372	-	protein YdjA	CHR	C1368	10
ORF01373	selD	selenide, water dikinase	CHR	C1368	9
ORF01375	-	NADP-specific glutamate dehydrogenase (nadp-gdh)	CHR	C1368	12
ORF01377	-	putative periplasmic protein	CHR	C1368	2
ORF01378	xth	exodeoxyribonuclease III	CHR	C1368	14
ORF01380	-	succinylornithine transaminase (Succinylornithineaminotransferase) (Carbon starvation protein C)	CHR	C1368	19
ORF01381	astA	arginine N-succinyltransferase	CHR	C1368	7
ORF01382	astD	succinylglutamic semialdehyde dehydrogenase	CHR	C1368	14
ORF01383	astB	succinylarginine dihydrolase	CHR	C1368	13
ORF01386	-	spheroplast protein Y	CHR	C1368	30
ORF01388	nadE	NAD+ synthetase	CHR	C1368	19
ORF01390	-	DNA-binding transcriptional activator	CHR	C1368	10
ORF01391	-	N,n'-diacetylchitobiose-specific phosphotransferase enzyme iibcomponent (pts system n,n'-diacetylchitobiose-specificeiib component)	CHR	C1368	3
ORF01393	-	N,n'-diacetylchitobiose-specific phosphotransferase enzyme iiacomponent (pts system n,n'-diacetylchitobiose-specificeiia component) (eiia-chb) (eiii-chb)	CHR	C1368	4
ORF01395	-	6-phospho-beta-glucosidase (Cellobiose-6-phosphatehydrolase) (Phospho-chitobiase)	CHR	C1368	5
ORF01397	-	catalase hpII (hydroxyperoxidase ii)	CHR	C1368	53
ORF01399	-	transporter, dicarboxylate/amino acid:cation (na+ or H+) symporter (daacs) family	CHR	C1368	6
ORF01401	-	phosphatase YniC	CHR	C1368	8
ORF01403	-	fructosamine kinase	CHR	C1368	12
ORF01405	pfkB	1-phosphofructokinase	CHR	C1368	15
ORF01406	-	putative outer membrane protein	CHR	C1368	2
ORF01407	-	putative outer membrane protein	CHR	C1368	9
ORF01409	-	DNA/RNA non-specific endonuclease	CHR	C1368	10
ORF01411	thrS	threonyl-tRNA synthetase	CHR	C1368	40
ORF01412	infC	translation initiation factor IF-3	CHR	C1368	7
ORF01414	rplT	ribosomal protein L20	CHR	C1368	10
ORF01415	pheS	phenylalanyl-tRNA synthetase, alpha subunit	CHR	C1368	19
ORF01416	pheT	phenylalanyl-tRNA synthetase, beta subunit	CHR	C1368	37
ORF01417	ihfA	integration host factor, alpha subunit	CHR	C1368	22
ORF01419	-	peroxiredoxin Hyr1 (hydrogen peroxide resistanceprotein 1) (oxidant receptor peroxidase 1) (glutathione peroxidase 3)(phospholipid hydroperoxide glutathione peroxidase 3) (phgpx3)	CHR	C1368	10
ORF01423	-	protein YdiU	CHR	C1368	7
ORF01425	-	3-deoxy-7-phosphoheptulonate synthase	CHR	C1368	4
ORF01426	-	putative phosphotransferase YdiA	CHR	C1368	6
ORF01427	ppsA	phosphoenolpyruvate synthase	CHR	C1368	45
ORF01437	aroD	3-dehydroquinate dehydratase, type I	CHR	C1368	6
ORF01443	-	FAD linked oxidase, C- domain protein	CHR	C1368	16
ORF01444	-	esterase YdiI	CHR	C1368	2
ORF01445	-	conserved hypothetical protein	CHR	C1368	4
ORF01447	sufA	FeS assembly scaffold SufA	CHR	C1368	2
ORF01448	sufB	FeS assembly protein SufB	CHR	C1368	6
ORF01449	sufC	FeS assembly ATPase SufC	CHR	C1368	13
ORF01450	sufD	FeS assembly protein SufD	CHR	C1368	8
ORF01451	-	cysteine desulfurase (Selenocysteine lyase) (Selenocysteine reductase) (Selenocysteine beta-lyase) (SCL)	CHR	C1368	12
ORF01453	-	LysM domain/ErfK/YbiS/YcfS/YnhG family protein	CHR	C1368	13
ORF01455	-	conserved domain protein	CHR	C1368	11
ORF01456	pyk	pyruvate kinase	CHR	C1368	41
ORF01458	-	proline iminopeptidase like protein	CHR	C1368	2
ORF01459	-	chain F, Cytoplasmic Protein From Salmonella Typhimurium	CHR	C1368	4
ORF01467	-	YbgA	CHR	C1368	2
ORF01470	-	EsrB	CHR	C1368	3
ORF01471	-	SpiR	CHR	C1368	12
ORF01473	-	type III secretion outer membrane pore, YscC/HrcC family	CHR	C1368	6
ORF01474	-	type III secretion apparatus protein, YscD/HrpQ family	CHR	C1368	4
ORF01475	-	type III secretion system protein, YseE family	CHR	C1368	6
ORF01476	-	secretion system chaperone protein	CHR	C1368	9
ORF01477	-	translocation machinery component	CHR	C1368	3
ORF01478	-	type III secretion low calcium response chaperone LcrH/SycD	CHR	C1368	6
ORF01479	-	translocation machinery component	CHR	C1368	6
ORF01486	-	type III secretion system protein, SsaH family	CHR	C1368	2
ORF01488	-	type III secretion apparatus lipoprotein, YscJ/HrcJ family	CHR	C1368	7
ORF01490	-	type III secretion apparatus protein, HrpE/YscL family	CHR	C1368	7
ORF01491	-	secretion system apparatus protein SsaL	CHR	C1368	5
ORF01493	-	secretion system apparatus protein SsaV	CHR	C1368	4
ORF01494	-	type III secretion apparatus H+-transporting two-sector ATPase	CHR	C1368	6
ORF01497	epaO	type III secretion apparatus protein, YscQ/HrcQ family	CHR	C1368	3
ORF01501	-	secretion system apparatus protein SsaU	CHR	C1368	2
ORF01503	ribE	riboflavin synthase, alpha subunit	CHR	C1368	9
ORF01504	-	cyclopropane-fatty-acyl-phospholipid synthase (Cyclopropane fatty acid synthase) (CFA synthase)	CHR	C1368	8
ORF01506	-	HTH-type transcriptional repressor PurR (Purine nucleotide synthesisrepressor) (Pur regulon repressor)	CHR	C1368	8
ORF01508	-	superoxide dismutase [Fe]	CHR	C1368	12
ORF01510	-	putative glutaredoxin homolog	CHR	C1368	4
ORF01511	rnt	ribonuclease T	CHR	C1368	6
ORF01512	gloA	lactoylglutathione lyase	CHR	C1368	3
ORF01513	-	N-ethylmaleimide reductase (N-ethylmaleimide reducingenzyme)	CHR	C1368	12
ORF01516	-	oxidoreductase YdhF	CHR	C1368	12
ORF01518	sodC	copper/zinc superoxide dismutase	CHR	C1368	14
ORF01521	-	transcriptional regulator SlyA (Salmolysin) (Cytolysin slyA)	CHR	C1368	9
ORF01522	-	outer membrane lipoprotein pcp	CHR	C1368	8
ORF01523	anmK	anhydro-N-acetylmuramic acid kinase	CHR	C1368	5
ORF01525	pdxH	pyridoxamine 5'-phosphate oxidase	CHR	C1368	8
ORF01526	tyrS	tyrosyl-tRNA synthetase	CHR	C1368	21
ORF01527	-	pyridoxal kinase	CHR	C1368	8
ORF01528	-	glutathione S-transferase	CHR	C1368	11
ORF01529	gst	glutathione S-transferase	CHR	C1368	2
ORF01533	-	electron transport complex protein RnfG	CHR	C1368	2
ORF01535	-	electron transport complex protein RnfC	CHR	C1368	2
ORF01540	-	oxidoreductase family, NAD-binding Rossmann fold protein	CHR	C1368	19
ORF01541	add	adenosine deaminase	CHR	C1368	11
ORF01543	-	protein YdgA	CHR	C1368	38
ORF01544	manA	mannose-6-phosphate isomerase, class I	CHR	C1368	17
ORF01545	-	fumarate hydratase class I, anaerobic (Fumarase)	CHR	C1368	24
ORF01546	tus	DNA replication terminus site-binding protein	CHR	C1368	5
ORF01547	fumC	fumarate hydratase, class II	CHR	C1368	30
ORF01553	-	transcriptional regulatory protein RstA	CHR	C1368	5
ORF01556	-	protein YdgH	CHR	C1368	21
ORF01558	pntA	NAD(P)(+) transhydrogenase (AB-specific), alpha subunit	CHR	C1368	17
ORF01559	-	NAD(P) transhydrogenase subunit beta (Pyridine nucleotidetranshydrogenase subunit beta) (Nicotinamide nucleotidetranshydrogenase subunit beta)	CHR	C1368	11
ORF01571	bioD	dethiobiotin synthase	CHR	C1368	3
ORF01572	-	choline transport ATP-binding protein opuBA	CHR	C1368	2
ORF01574	-	substrate-binding region of ABC-type glycine betaine transport system	CHR	C1368	7
ORF01576	-	twin-arginine leader-binding protein DmsD	CHR	C1368	2
ORF01582	-	putative outer membrane protein	CHR	C1368	2
ORF01584	-	spermidine N(1)-acetyltransferase (Diamineacetyltransferase) (SAT)	CHR	C1368	5
ORF01585	-	protein YnfB	CHR	C1368	4
ORF01589	-	starvation-sensing protein RspB	CHR	C1368	2
ORF01593	-	D-mannonate oxidoreductase (Fructuronate reductase)	CHR	C1368	3
ORF01594	ydfZ	putative selenium-binding protein YdfZ	CHR	C1368	4
ORF01595	-	transcriptional regulator, GntR family	CHR	C1368	4
ORF01596	-	NADP-dependent l-serine/l-allo-threonine dehydrogenase ydfg	CHR	C1368	11
ORF01597	-	peptidyl-dipeptidase dcp (Dipeptidyl carboxypeptidase)	CHR	C1368	14
ORF01598	-	putative cytoplasmic protein	CHR	C1368	10
ORF01599	-	competence damage-inducible protein A	CHR	C1368	4
ORF01600	-	conserved hypothetical protein	CHR	C1368	9
ORF01626	-	uptake hydrogenase large subunit (Hydrogenlyase)(Membrane-bound hydrogenase large subunit)	CHR	C1368	14
ORF01627	-	uptake hydrogenase small subunit (Hydrogenlyase) (Membrane-bound hydrogenase small subunit)	CHR	C1368	6
ORF01629	-	choloylglycine hydrolase	CHR	C1368	12
ORF01630	-	putative regulatory protein	CHR	C1368	5
ORF01631	-	zinc-type alcohol dehydrogenase	CHR	C1368	5
ORF01633	pqaA	PqaA protein	CHR	C1368	5
ORF01637	-	putative S-adenosylmethionine/tRNA-ribosyltransferase-isomerase	CHR	C1368	15
ORF01638	-	endoribonuclease L-PSP family protein	CHR	C1368	2
ORF01646	-	putative coiled-coil protein	CHR	C1368	7
ORF01650	glgX	glycogen debranching enzyme GlgX	CHR	C1368	29
ORF01651	treY	malto-oligosyltrehalose synthase	CHR	C1368	41
ORF01652	treZ	malto-oligosyltrehalose trehalohydrolase	CHR	C1368	25
ORF01653	-	conserved hypothetical protein	CHR	C1368	8
ORF01654	-	acid-resistance protein	CHR	C1368	2
ORF01655	-	peroxiredoxin OsmC (Osmotically-inducible protein C)	CHR	C1368	9
ORF01658	-	NAD-dependent malic enzyme (NAD-ME)	CHR	C1368	27
ORF01659	-	alcohol dehydrogenase, propanol-preferring	CHR	C1368	35
ORF01663	-	formate dehydrogenase, alpha subunit	CHR	C1368	5
ORF01666	-	outer membrane porin protein LC	CHR	C1368	23
ORF01672	-	nitrate reductase, alpha subunit	CHR	C1368	13
ORF01673	narH	nitrate reductase, beta subunit	CHR	C1368	2
ORF01676	-	phenazine biosynthesis protein PhzF family	CHR	C1368	2
ORF01677	-	N-acetyltransferase superfamily	CHR	C1368	3
ORF01678	-	putative cytoplasmic protein	CHR	C1368	2
ORF01681	-	conserved hypothetical protein	CHR	C1368	13
ORF01682	-	probable TonB-dependent receptor yncD	CHR	C1368	7
ORF01683	-	transcriptional regulator, GntR family	CHR	C1368	6
ORF01684	-	putative NADP-dependent oxidoreductase yncb	CHR	C1368	16
ORF01687	-	putative cytoplasmic protein	CHR	C1368	3
ORF01688	-	ssrAB activated gene	CHR	C1368	4
ORF01689	-	virulence protein SrfB	CHR	C1368	11
ORF01690	-	putative virulence protein	CHR	C1368	8
ORF01692	ydcW	1-pyrroline dehydrogenase	CHR	C1368	28
ORF01693	-	aminotransferase, classes I and II superfamily	CHR	C1368	9
ORF01694	-	periplasmic dipeptidase	CHR	C1368	10
ORF01696	-	secreted effector protein	CHR	C1368	2
ORF01698	-	peptidase U32	CHR	C1368	2
ORF01699	-	transcriptional regulator, XRE family	CHR	C1368	2
ORF01701	-	YdcL	CHR	C1368	10
ORF01702	tehB	tellurite resistance protein TehB	CHR	C1368	3
ORF01704	-	ribosomal-protein-serine acetyltransferase (Acetylatingenzyme for N- of ribosomal protein L7/L12)	CHR	C1368	4
ORF01706	-	putative sgc region protein SgcX	CHR	C1368	4
ORF01713	-	aminoglycoside 6'-N-acetyltransferase Iz	CHR	C1368	2
ORF01716	-	glucans biosynthesis protein D	CHR	C1368	12
ORF01718	-	putative cytoplasmic protein	CHR	C1368	17
ORF01719	-	LysR substrate binding domain protein	CHR	C1368	7
ORF01720	-	methyl-accepting chemotaxis protein III (MCP-III) (Ribose andgalactose chemoreceptor protein)	CHR	C1368	20
ORF01721	-	S-(hydroxymethyl)glutathione dehydrogenase/class III alcohol dehydrogenase	CHR	C1368	17
ORF01726	-	secreted effector protein	CHR	C1368	8
ORF01728	-	bacterial extracellular solute-binding protein, family 3	CHR	C1368	16
ORF01730	-	ABC transporter ATP-binding subunit	CHR	C1368	2
ORF01733	-	methyltransferase type 12	CHR	C1368	8
ORF01735	-	protein YdcF	CHR	C1368	11
ORF01736	hrpA	ATP-dependent helicase HrpA	CHR	C1368	13
ORF01737	-	glutathione-dependent formaldehyde-activating, GFA	CHR	C1368	2
ORF01738	-	fmn-dependent NADH-azoreductase (fmn-dependent nadh-azocompound oxidoreductase) (azo-dye reductase)	CHR	C1368	3
ORF01741	-	conserved hypothetical protein	CHR	C1368	2
ORF01742	-	D-lactate dehydrogenase (D-LDH) (Fermentative lactatedehydrogenase)	CHR	C1368	19
ORF01747	-	probable pyruvate-flavodoxin oxidoreductase	CHR	C1368	2
ORF01748	nifJ	pyruvate:ferredoxin (flavodoxin) oxidoreductase	CHR	C1368	27
ORF01749	-	universal stress protein F	CHR	C1368	22
ORF01752	-	C32 tRNA thiolase	CHR	C1368	4
ORF01753	-	ATP-independent RNA helicase DbpA	CHR	C1368	4
ORF01758	-	Smr domain protein	CHR	C1368	4
ORF01760	-	transcriptional activator protein FnrA	CHR	C1368	5
ORF01761	-	universal stress protein E	CHR	C1368	15
ORF01772	-	putative cytoplasmic protein	CHR	C1368	12
ORF01776	-	2,5-diketo-D-gluconic acid reductase A	CHR	C1368	7
ORF01779	-	periplasmic murein peptide-binding protein	CHR	C1368	23
ORF01780	-	mandelate racemase / muconate lactonizing enzyme, N- domain protein	CHR	C1368	4
ORF01782	-	thiol peroxidase (Scavengase P20)	CHR	C1368	12
ORF01784	-	transcriptional regulatory protein TyrR	CHR	C1368	15
ORF01785	-	conserved hypothetical protein	CHR	C1368	4
ORF01786	-	YcjX	CHR	C1368	5
ORF01787	-	phage shock protein E	CHR	C1368	3
ORF01790	pspB	phage shock protein B	CHR	C1368	2
ORF01791	pspA	phage shock protein A	CHR	C1368	17
ORF01792	pspF	psp operon transcriptional activator	CHR	C1368	7
ORF01793	-	peptide transport periplasmic protein SapA	CHR	C1368	7
ORF01797	-	peptide transport system ATP-binding protein SapF	CHR	C1368	2
ORF01799	-	putative inner membrane protein	CHR	C1368	9
ORF01800	-	enoyl-[acyl-carrier-protein] reductase [NADH] (nadh-dependent enoyl-acp reductase)	CHR	C1368	18
ORF01802	rnb	exoribonuclease II	CHR	C1368	25
ORF01806	-	transcriptional regulator, DeoR family	CHR	C1368	6
ORF01807	-	conserved domain protein	CHR	C1368	5
ORF01808	yciH	putative translation initiation factor SUI1	CHR	C1368	2
ORF01809	pyrF	orotidine 5'-phosphate decarboxylase	CHR	C1368	5
ORF01810	-	tetratricopeptide TPR_2 repeat protein	CHR	C1368	3
ORF01813	ribA	GTP cyclohydrolase II	CHR	C1368	5
ORF01814	acnA	aconitate hydratase 1	CHR	C1368	58
ORF01817	-	HTH-type transcriptional regulator CysB (Cys regulon transcriptionalactivator)	CHR	C1368	9
ORF01818	topA	DNA topoisomerase I	CHR	C1368	44
ORF01819	-	protein YciN	CHR	C1368	8
ORF01820	-	probable protease SohB (Fragment)	CHR	C1368	10
ORF01821	-	short chain dehydrogenase	CHR	C1368	12
ORF01822	cobO	cob(I)yrinic acid a,c-diamide adenosyltransferase	CHR	C1368	4
ORF01823	-	ribosomal large subunit pseudouridine synthase B (rRNA-uridine isomerase B) (rRNA pseudouridylate synthase B)	CHR	C1368	7
ORF01824	-	Sua5/YciO/YrdC/YwlC family protein	CHR	C1368	11
ORF01826	trpE	anthranilate synthase component I	CHR	C1368	11
ORF01827	-	anthranilate synthase component II	CHR	C1368	13
ORF01828	-	tryptophan biosynthesis protein trpCF	CHR	C1368	11
ORF01829	trpB	tryptophan synthase, beta subunit	CHR	C1368	15
ORF01830	trpA	tryptophan synthase, alpha subunit	CHR	C1368	10
ORF01831	-	conserved domain protein	CHR	C1368	4
ORF01832	-	protein YciF	CHR	C1368	38
ORF01833	-	protein YciE	CHR	C1368	33
ORF01834	-	catalase	CHR	C1368	23
ORF01835	-	outer membrane protein W	CHR	C1368	8
ORF01841	-	protein YciI	CHR	C1368	2
ORF01843	-	cardiolipin synthetase (Cardiolipin synthase) (CLsynthase)	CHR	C1368	2
ORF01846	-	oligopeptide transport ATP-binding protein OppF	CHR	C1368	5
ORF01847	-	oligopeptide transport ATP-binding protein OppD	CHR	C1368	10
ORF01849	-	oligopeptide transport system permease protein OppB	CHR	C1368	2
ORF01850	-	periplasmic oligopeptide-binding protein	CHR	C1368	50
ORF01852	-	aldehyde-alcohol dehydrogenase 2	CHR	C1368	72
ORF01853	tdk	thymidine kinase	CHR	C1368	5
ORF01854	-	conserved hypothetical protein	CHR	C1368	6
ORF01855	-	conserved hypothetical protein	CHR	C1368	13
ORF01856	galU	UTP-glucose-1-phosphate uridylyltransferase	CHR	C1368	15
ORF01857	-	response regulator receiver domain protein	CHR	C1368	5
ORF01860	purU	formyltetrahydrofolate deformylase	CHR	C1368	11
ORF01863	narI	respiratory nitrate reductase, gamma subunit	CHR	C1368	2
ORF01864	-	respiratory nitrate reductase 2 delta chain	CHR	C1368	6
ORF01865	narH	nitrate reductase, beta subunit	CHR	C1368	16
ORF01866	-	nitrate reductase, alpha subunit	CHR	C1368	41
ORF01869	-	nitrate/nitrite response regulator protein NarP	CHR	C1368	7
ORF01871	-	protein YchN	CHR	C1368	6
ORF01872	-	conserved domain protein	CHR	C1368	6
ORF01874	kdsA	3-deoxy-8-phosphooctulonate synthase	CHR	C1368	22
ORF01878	prfA	peptide chain release factor 1	CHR	C1368	12
ORF01881	lolB	outer membrane lipoprotein LolB	CHR	C1368	11
ORF01883	ispE	4-(cytidine 5'-diphospho)-2-C-methyl-D-erythritol kinase	CHR	C1368	4
ORF01884	-	ribose-Phosphate pyrophosphokinase (rppk) (phosphoribosylpyrophosphate synthetase) (p-rib-pp synthetase) (prpp synthetase)	CHR	C1368	17
ORF01887	pth	peptidyl-tRNA hydrolase	CHR	C1368	10
ORF01888	ychF	GTP-binding protein YchF	CHR	C1368	17
ORF01898	-	glutamate dehydrogenase (GDH)	CHR	C1368	30
ORF01900	-	trehalase	CHR	C1368	31
ORF01903	-	endotype membrane-bound lytic murein transglycosylase A	CHR	C1368	2
ORF01904	-	muramoyltetrapeptide carboxypeptidase (LD-carboxypeptidase A)	CHR	C1368	8
ORF01905	-	cell volume regulation protein A	CHR	C1368	2
ORF01906	alr	alanine racemase	CHR	C1368	6
ORF01907	-	D-amino acid dehydrogenase small subunit	CHR	C1368	17
ORF01908	-	SpoVR like protein	CHR	C1368	6
ORF01909	fadR	fatty acid metabolism transcriptional regulator FadR	CHR	C1368	6
ORF01913	-	conserved domain protein	CHR	C1368	10
ORF01917	-	fumarylacetoacetate hydrolase domain-containing protein 1	CHR	C1368	6
ORF01918	-	putative cytoplasmic protein	CHR	C1368	5
ORF01919	minC	septum site-determining protein MinC	CHR	C1368	3
ORF01920	minD	septum site-determining protein MinD	CHR	C1368	23
ORF01921	minE	cell division topological specificity factor MinE	CHR	C1368	10
ORF01924	-	long-chain-fatty-acid--CoA ligase (Long-chain acyl-CoAsynthetase)	CHR	C1368	5
ORF01925	-	outer membrane protein Slp	CHR	C1368	9
ORF01926	-	putative M22 peptidase homolog YeaZ	CHR	C1368	3
ORF01928	-	protein YoaB	CHR	C1368	3
ORF01930	pabB	aminodeoxychorismate synthase, component I	CHR	C1368	9
ORF01931	-	nudix hydrolase	CHR	C1368	6
ORF01932	-	L-serine ammonia-lyase	CHR	C1368	11
ORF01935	-	pts system mannose-specific eiiab component (eiiab-man)	CHR	C1368	28
ORF01937	-	fructose permease iid component (pts system fructose-specific eiidcomponent) (eiid-fru) (p30)	CHR	C1368	9
ORF01942	-	conserved domain protein	CHR	C1368	7
ORF01947	-	transcriptional regulator KdgR	CHR	C1368	17
ORF01949	-	putative Probable protease HtpX homolog	CHR	C1368	6
ORF01950	-	tail-specific protease (Protease Re) (PRCprotein) (C--processing peptidase)	CHR	C1368	28
ORF01951	-	ProP effector	CHR	C1368	12
ORF01952	-	GAF domain protein	CHR	C1368	7
ORF01954	-	mce related protein	CHR	C1368	19
ORF01956	-	conserved domain protein	CHR	C1368	2
ORF01962	-	guanine nucleotide exchange factor SopE (Effector protein sopE) (ToxinsopE)	CHR	C1368	2
ORF01966	-	putative acetyltransferase	CHR	C1368	2
ORF01985	-	conserved hypothetical protein	CHR	C1368	2
ORF01987	-	copper resistance protein CopC	CHR	C1368	4
ORF01988	-	conserved domain protein	CHR	C1368	2
ORF01991	-	protease 2 (Protease II) (Oligopeptidase B)	CHR	C1368	8
ORF01992	-	inner membrane protein YebE	CHR	C1368	7
ORF01993	-	protein YebF	CHR	C1368	7
ORF01995	purT	phosphoribosylglycinamide formyltransferase 2	CHR	C1368	6
ORF01996	-	khg/kdpg aldolase	CHR	C1368	9
ORF01998	zwf	glucose-6-phosphate dehydrogenase	CHR	C1368	30
ORF02000	-	HTH-type transcriptional regulator HexR (Hex regulon repressor)	CHR	C1368	8
ORF02001	pyk	pyruvate kinase	CHR	C1368	28
ORF02002	msbB	lipid A biosynthesis (KDO)2-(lauroyl)-lipid IVA acyltransferase	CHR	C1368	4
ORF02004	-	high-affinity zinc uptake system protein ZnuA	CHR	C1368	7
ORF02007	ruvB	holliday junction DNA helicase RuvB	CHR	C1368	4
ORF02008	ruvA	holliday junction DNA helicase RuvA	CHR	C1368	3
ORF02014	-	conserved hypothetical protein	CHR	C1368	9
ORF02016	aspS	aspartyl-tRNA synthetase	CHR	C1368	42
ORF02017	-	isochorismatase hydrolase	CHR	C1368	2
ORF02018	-	protein of unknown function	CHR	C1368	4
ORF02020	-	methyltransferase, putative	CHR	C1368	5
ORF02021	-	methyltransferase, putative	CHR	C1368	6
ORF02022	-	copper homeostasis protein CutC	CHR	C1368	2
ORF02025	argS	arginyl-tRNA synthetase	CHR	C1368	33
ORF02029	flhA	flagellar biosynthesis protein FlhA	CHR	C1368	2
ORF02031	-	chemotaxis protein CheZ	CHR	C1368	15
ORF02032	-	CheY protein	CHR	C1368	11
ORF02033	-	chemotaxis response regulator protein-glutamate methylesterase	CHR	C1368	15
ORF02034	-	chemotaxis protein methyltransferase	CHR	C1368	4
ORF02035	-	methyl-accepting chemotaxis protein II (MCP-II) (Aspartatechemoreceptor protein)	CHR	C1368	26
ORF02037	-	purine-binding chemotaxis protein	CHR	C1368	7
ORF02038	-	chemotaxis protein CheA	CHR	C1368	30
ORF02039	-	chemotaxis protein MotB (Motility protein B)	CHR	C1368	3
ORF02040	-	chemotaxis protein MotA (Motility protein A)	CHR	C1368	5
ORF02043	-	universal stress protein C	CHR	C1368	4
ORF02044	otsA	alpha,alpha-trehalose-phosphate synthase (UDP-forming)	CHR	C1368	19
ORF02045	otsB	trehalose-phosphatase	CHR	C1368	10
ORF02050	-	putative outer membrane lipoprotein	CHR	C1368	3
ORF02051	-	ferritin	CHR	C1368	9
ORF02054	-	YecA family protein	CHR	C1368	6
ORF02056	-	putative cell wall-associated hydrolase	CHR	C1368	10
ORF02059	uvrC	excinuclease ABC subunit C	CHR	C1368	4
ORF02060	-	response regulator UvrY	CHR	C1368	3
ORF02061	-	conserved hypothetical protein	CHR	C1368	2
ORF02063	-	ABC transporter, ATP-binding protein, putative	CHR	C1368	5
ORF02064	-	L-cystine transport system permease protein TcyB	CHR	C1368	2
ORF02065	-	D-cysteine desulfhydrase	CHR	C1368	11
ORF02066	-	cystine transporter subunit	CHR	C1368	21
ORF02067	-	protein FliZ	CHR	C1368	2
ORF02068	-	RNA polymerase sigma factor for flagellar operon (Sigma-F factor)(Sigma-28)	CHR	C1368	4
ORF02070	-	lysine-N-methylase (Lysine N-methyltransferase)	CHR	C1368	7
ORF02071	-	flagellin (Phase 1-I flagellin)	CHR	C1368	18
ORF02074	-	flagellar hook-associated protein 2 (HAP2) (Filament cap protein)(Flagellar cap protein)	CHR	C1368	17
ORF02075	fliS	flagellar protein FliS	CHR	C1368	2
ORF02076	-	flagellar protein FliT	CHR	C1368	3
ORF02077	-	cytoplasmic alpha-amylase (1,4-alpha-D-glucanglucanohydrolase)	CHR	C1368	2
ORF02078	-	conserved hypothetical protein	CHR	C1368	8
ORF02084	fliF	flagellar M-ring protein FliF	CHR	C1368	7
ORF02085	fliG	flagellar motor switch protein FliG	CHR	C1368	6
ORF02086	-	flagellar assembly protein FliH	CHR	C1368	5
ORF02087	fliI	flagellar protein export ATPase FliI	CHR	C1368	6
ORF02090	fliL	flagellar basal body-associated protein FliL	CHR	C1368	6
ORF02091	fliM	flagellar motor switch protein FliM	CHR	C1368	8
ORF02092	fliN	flagellar motor switch protein FliN	CHR	C1368	5
ORF02099	-	conserved hypothetical protein	CHR	C1368	4
ORF02101	-	putative mannosyl-3-phosphoglycerate phosphatase homolog	CHR	C1368	5
ORF02103	-	inner membrane protein YedI	CHR	C1368	4
ORF02106	-	modification methylase EcoRII (Cytosine-specificmethyltransferase EcoRII) (M.EcoRII)	CHR	C1368	2
ORF02165	-	protein MtfA (Mlc titration factor A)	CHR	C1368	3
ORF02175	amn	AMP nucleosidase	CHR	C1368	11
ORF02179	-	protein ErfK/srfK	CHR	C1368	5
ORF02180	cobT	nicotinate-nucleotide--dimethylbenzimidazole phosphoribosyltransferase	CHR	C1368	9
ORF02188	cobI	precorrin-2 C20-methyltransferase	CHR	C1368	5
ORF02189	-	sirohydrochlorin cobaltochelatase	CHR	C1368	4
ORF02191	cobJ	precorrin-3B C17-methyltransferase	CHR	C1368	6
ORF02192	-	CbiG	CHR	C1368	5
ORF02193	cobM	precorrin-4 C11-methyltransferase	CHR	C1368	8
ORF02195	cbiE	precorrin-6y C5,15-methyltransferase (decarboxylating), CbiE subunit	CHR	C1368	3
ORF02197	-	cobalt-precorrin-8X methylmutase (Cobalt-precorrinisomerase) (HBA synthase)	CHR	C1368	8
ORF02202	-	propanediol utilization protein PduA	CHR	C1368	6
ORF02203	-	propanediol utilization protein PduB	CHR	C1368	16
ORF02204	-	glycerol dehydratase large subunit	CHR	C1368	28
ORF02205	-	propanediol dehydratase medium subunit	CHR	C1368	12
ORF02206	-	diol dehydratase small subunit	CHR	C1368	10
ORF02207	-	glycerol dehydratase reactivation factor large subunit	CHR	C1368	9
ORF02209	-	polyhedral body protein	CHR	C1368	5
ORF02211	-	propanediol utilization protein	CHR	C1368	5
ORF02214	-	PduO	CHR	C1368	4
ORF02215	-	ethanolamine utilization protein EutE	CHR	C1368	12
ORF02216	-	propanol dehydrogenase	CHR	C1368	4
ORF02217	-	polyhedral body protein	CHR	C1368	8
ORF02218	-	polyhedral body protein	CHR	C1368	2
ORF02219	-	propanediol utilization protein PduU	CHR	C1368	2
ORF02223	-	protein YeeX	CHR	C1368	6
ORF02225	-	DNA gyrase inhibitory protein (Protein SbmC)	CHR	C1368	4
ORF02229	-	4Fe-4S binding domain protein	CHR	C1368	7
ORF02230	-	thiosulfate reductase	CHR	C1368	14
ORF02231	-	secreted effector protein	CHR	C1368	3
ORF02233	-	exodeoxyribonuclease I (Exonuclease I) (DNAdeoxyribophosphodiesterase) (dRPase)	CHR	C1368	8
ORF02236	-	protein YeeZ	CHR	C1368	10
ORF02237	-	ATP phosphoribosyltransferase (ATP-PRTase) (ATP-PRT)	CHR	C1368	13
ORF02238	hisD	histidinol dehydrogenase	CHR	C1368	11
ORF02239	hisC	histidinol-phosphate transaminase	CHR	C1368	7
ORF02240	-	histidine biosynthesis bifunctional protein HisB	CHR	C1368	11
ORF02241	hisH	imidazole glycerol phosphate synthase, glutamine amidotransferase subunit	CHR	C1368	7
ORF02242	hisA	1-(5-phosphoribosyl)-5-[(5-phosphoribosylamino)methylideneamino]imidazole-4-carboxamide isomerase	CHR	C1368	9
ORF02243	hisF	imidazoleglycerol phosphate synthase, cyclase subunit	CHR	C1368	11
ORF02244	-	histidine biosynthesis bifunctional protein hisIE	CHR	C1368	7
ORF02245	-	chain length determinant protein (Polysaccharide antigen chainregulator)	CHR	C1368	14
ORF02246	-	udp-glucose 6-dehydrogenase (udp-glc dehydrogenase)(udp-glcdh) (udpgdh)	CHR	C1368	18
ORF02247	gnd	6-phosphogluconate dehydrogenase, decarboxylating	CHR	C1368	44
ORF02248	-	undecaprenyl-phosphate galactose phosphotransferase (Galactosyl-P-P-undecaprenol synthetase)	CHR	C1368	4
ORF02249	-	phosphomannomutase (PMM)	CHR	C1368	11
ORF02250	-	mannose-1-phosphate guanylyltransferase/mannose-6-phosphate isomerase	CHR	C1368	7
ORF02251	-	O antigen biosynthesis rhamnosyltransferase, putative	CHR	C1368	5
ORF02253	-	O antigen biosynthesis abequosyltransferase RfbV	CHR	C1368	2
ORF02255	-	CDP-abequose synthase (O4 antigen)	CHR	C1368	8
ORF02256	-	lipopolysaccharide biosynthesis protein RfbH	CHR	C1368	30
ORF02257	rfbG	CDP-glucose 4,6-dehydratase	CHR	C1368	22
ORF02258	rfbF	glucose-1-phosphate cytidylyltransferase	CHR	C1368	7
ORF02259	-	CDP-6-deoxy-L-threo-D-glycero-4-hexulose-3-dehydrase reductase (CDP-6-deoxy-delta-3,4-glucoseen reductase) (E3)	CHR	C1368	9
ORF02260	rfbC	dTDP-4-dehydrorhamnose 3,5-epimerase	CHR	C1368	9
ORF02261	rfbA	glucose-1-phosphate thymidylyltransferase	CHR	C1368	12
ORF02262	rfbD	dTDP-4-dehydrorhamnose reductase	CHR	C1368	7
ORF02263	rfbB	dTDP-glucose 4,6-dehydratase	CHR	C1368	14
ORF02264	-	utp--glucose-1-phosphate uridylyltransferase (udp-glucosepyrophosphorylase) (udpgp) (alpha-d-glucosyl-1-phosphateuridylyltransferase) (uridine diphosphoglucose pyrophosphorylase)	CHR	C1368	18
ORF02286	-	protein YegH	CHR	C1368	3
ORF02287	-	protein AsmA	CHR	C1368	13
ORF02288	dcd	deoxycytidine triphosphate deaminase	CHR	C1368	6
ORF02289	udk	uridine kinase	CHR	C1368	6
ORF02300	-	DNA-binding response regulator in two-component regulatory system with BaeS	CHR	C1368	11
ORF02304	-	collagenase	CHR	C1368	10
ORF02306	-	Tir chaperone	CHR	C1368	2
ORF02309	-	lipid kinase YegS	CHR	C1368	6
ORF02310	-	fructose-bisphosphate aldolase class 1 (Fructose-biphosphate aldolase class I) (FBP aldolase)	CHR	C1368	28
ORF02315	thiD	phosphomethylpyrimidine kinase	CHR	C1368	6
ORF02316	thiM	hydroxyethylthiazole kinase	CHR	C1368	7
ORF02318	-	putative periplasmic protein	CHR	C1368	4
ORF02324	-	protein mrp	CHR	C1368	11
ORF02325	metG	methionyl-tRNA synthetase	CHR	C1368	41
ORF02328	-	putative cytoplasmic protein	CHR	C1368	2
ORF02329	-	DNA-binding response regulator	CHR	C1368	3
ORF02333	-	glycine betaine/carnitine/choline transport ATP-binding protein opuCA	CHR	C1368	5
ORF02335	-	amine ABC transporter, periplasmic amine-binding protein	CHR	C1368	23
ORF02336	-	periplasmic beta-glucosidase (Gentiobiase)(Cellobiase) (Beta-D-glucoside glucohydrolase)	CHR	C1368	31
ORF02337	-	D-lactate dehydrogenase (Respiratory D-lactatedehydrogenase)	CHR	C1368	30
ORF02338	-	D-alanyl-D-alanine endopeptidase (DD-endopeptidase) (Penicillin-binding protein 7) (PBP-7)	CHR	C1368	5
ORF02339	-	inner membrane protein YohC	CHR	C1368	2
ORF02341	-	oxidoreductase, short chain dehydrogenase/reductase family	CHR	C1368	10
ORF02347	-	fumarylacetoacetate hydrolase family protein	CHR	C1368	2
ORF02348	gtdA	gentisate 1,2-dioxygenase	CHR	C1368	3
ORF02352	-	conserved hypothetical protein	CHR	C1368	2
ORF02353	cdd	cytidine deaminase	CHR	C1368	8
ORF02354	-	protein SanA	CHR	C1368	3
ORF02356	-	pyridine nucleotide-disulphide oxidoreductase domain protein	CHR	C1368	2
ORF02360	-	galactose/methyl galactoside import ATP-binding protein MglA	CHR	C1368	14
ORF02361	-	D-galactose-binding periplasmic protein (gbp) (d-galactose/d-glucose-binding protein) (ggbp)	CHR	C1368	33
ORF02362	-	HTH-type transcriptional regulator GalS (Mgl repressor and galactoseultrainduction factor)	CHR	C1368	3
ORF02364	folE	GTP cyclohydrolase I	CHR	C1368	4
ORF02366	fghA	S-formylglutathione hydrolase	CHR	C1368	7
ORF02372	-	transcriptional regulator, LysR family	CHR	C1368	7
ORF02375	-	endonuclease 4 (Endonuclease IV) (EndodeoxyribonucleaseIV)	CHR	C1368	2
ORF02376	-	pts system fructose-specific eiibc component (eiibc-fru)	CHR	C1368	10
ORF02377	pfkB	1-phosphofructokinase	CHR	C1368	2
ORF02378	-	multiphosphoryl transfer protein (MTP) (Phosphotransferase FPrprotein) (Pseudo-HPr)	CHR	C1368	5
ORF02385	-	conserved hypothetical protein	CHR	C1368	6
ORF02386	-	cobalamin synthesis protein P47K	CHR	C1368	2
ORF02387	-	inner membrane protein YeiU	CHR	C1368	2
ORF02389	-	protein rtn	CHR	C1368	2
ORF02390	-	bacterial extracellular solute-binding proteins, family 5	CHR	C1368	4
ORF02391	-	inner membrane ABC transporter permease protein YejB	CHR	C1368	2
ORF02393	-	glutathione import ATP-binding protein GsiA	CHR	C1368	6
ORF02394	-	conserved hypothetical protein	CHR	C1368	3
ORF02396	-	ribosomal small subunit pseudouridine synthase A (16Spseudouridylate 516 synthase) (16S pseudouridine 516 synthase) (rRNA-uridine isomerase A) (rRNA pseudouridylate synthase A)	CHR	C1368	6
ORF02398	-	ribosomal L25p family	CHR	C1368	9
ORF02400	-	nucleoid-associated protein NdpA	CHR	C1368	15
ORF02401	-	conserved domain protein	CHR	C1368	5
ORF02402	-	inner membrane protein YejM	CHR	C1368	5
ORF02405	-	O-antigen acetylase	CHR	C1368	7
ORF02411	-	KAP P-loop domain protein	CHR	C1368	5
ORF02419	-	nitrate/nitrite response regulator protein NarP	CHR	C1368	5
ORF02433	napA	periplasmic nitrate reductase, large subunit	CHR	C1368	25
ORF02438	-	alpha-ketoglutarate-dependent dioxygenase AlkB (Alkylated DNA repair protein alkB)	CHR	C1368	2
ORF02440	-	thiamine biosynthesis lipoprotein ApbE	CHR	C1368	5
ORF02441	-	outer membrane protein C (Porin OmpC) (Outer membraneprotein 1B)	CHR	C1368	30
ORF02442	-	Hpt domain protein	CHR	C1368	10
ORF02443	-	DNA-binding response regulator in two-component regulatory system with RcsC and YojN	CHR	C1368	13
ORF02444	-	sensor kinase protein RcsC (Capsular synthesis regulatorcomponent C)	CHR	C1368	5
ORF02445	gyrA	DNA gyrase, A subunit	CHR	C1368	46
ORF02449	ubiG	3-demethylubiquinone-9 3-O-methyltransferase	CHR	C1368	6
ORF02450	-	ribonucleoside-diphosphate reductase, alpha subunit	CHR	C1368	49
ORF02451	-	ribonucleoside-diphosphate reductase, beta subunit	CHR	C1368	20
ORF02454	-	transcriptional regulator, LysR family	CHR	C1368	2
ORF02455	-	glycerophosphoryl diester phosphodiesterase (Glycerophosphodiester phosphodiesterase)	CHR	C1368	23
ORF02456	glpT	glycerol-3-phosphate transporter	CHR	C1368	2
ORF02457	glpA	glycerol-3-phosphate dehydrogenase, anaerobic, A subunit	CHR	C1368	12
ORF02458	glpB	glycerol-3-phosphate dehydrogenase, anaerobic, B subunit	CHR	C1368	5
ORF02459	glpC	glycerol-3-phosphate dehydrogenase, anaerobic, C subunit	CHR	C1368	4
ORF02460	-	deubiquitinase SseL (Deubiquitinating protease)(Deubiquitinating enzyme) (DUB) (Salmonella secreted effector L)	CHR	C1368	5
ORF02462	-	2-dehydro-3-deoxyglucarate aldolase (2-keto-3-deoxyglucarate aldolase) (2-dehydro-3-deoxygalactarate aldolase) (DDGaldolase) (5-keto-4-deoxy-D-glucarate aldolase) (KDGlucA)	CHR	C1368	2
ORF02466	-	competence damage-inducible protein A	CHR	C1368	6
ORF02467	-	YfaZ superfamily	CHR	C1368	4
ORF02470	-	spore coat polysaccharide biosynthesis protein SpsC	CHR	C1368	12
ORF02471	-	undecaprenyl-phosphate 4-deoxy-4-formamido-L-arabinose transferase (Undecaprenyl-phosphate Ara4FN transferase) (Ara4FNtransferase) (Polymyxin resistance protein PmrF)	CHR	C1368	10
ORF02472	-	bifunctional polymyxin resistance protein ArnA (Polymyxin resistanceprotein pmrI)	CHR	C1368	31
ORF02482	menB	naphthoate synthase	CHR	C1368	10
ORF02484	menD	2-succinyl-5-enolpyruvyl-6-hydroxy-3-cyclohexene-1-carboxylate synthase	CHR	C1368	3
ORF02486	-	protein ElaB	CHR	C1368	12
ORF02487	-	acetyltransferase, gnat family	CHR	C1368	5
ORF02489	-	CheW protein	CHR	C1368	26
ORF02498	-	NADH-quinone oxidoreductase subunit i (nadhdehydrogenase i subunit i) (ndh-1 subunit i)	CHR	C1368	5
ORF02499	-	NADH-quinone oxidoreductase subunit h (nadhdehydrogenase i subunit h) (ndh-1 subunit h)	CHR	C1368	4
ORF02500	nuoG	NADH dehydrogenase (quinone), g subunit	CHR	C1368	41
ORF02501	nuoF	NADH oxidoreductase (quinone), f subunit	CHR	C1368	22
ORF02502	-	NADH-quinone oxidoreductase subunit e (nadhdehydrogenase i subunit e) (ndh-1 subunit e)	CHR	C1368	8
ORF02503	-	NADH-quinone oxidoreductase subunit c/d (nadhdehydrogenase i subunit c/d) (ndh-1 subunit c/d) (Nuo3/nuo4)	CHR	C1368	8
ORF02504	-	NADH-quinone oxidoreductase subunit c/d (nadhdehydrogenase i subunit c/d) (ndh-1 subunit c/d) (Nuo3/nuo4)	CHR	C1368	4
ORF02505	-	NADH-quinone oxidoreductase subunit c/d (nadhdehydrogenase i subunit c/d) (ndh-1 subunit c/d) (Nuo3/nuo4)	CHR	C1368	22
ORF02506	-	NADH-quinone oxidoreductase subunit b (nadhdehydrogenase i subunit b) (ndh-1 subunit b) (Nuo2)	CHR	C1368	7
ORF02507	-	NADH-quinone oxidoreductase subunit a (nadhdehydrogenase i subunit a) (ndh-1 subunit a) (Nuo1)	CHR	C1368	3
ORF02509	-	HTH-type transcriptional regulator PecT (Pectinase genetranscriptional regulator)	CHR	C1368	5
ORF02510	-	aminotransferase AlaT	CHR	C1368	7
ORF02511	-	5'-nucleotidase YfbR (Nucleoside 5'-monophosphatephosphohydrolase) (5'-deoxyribonucleotidase)	CHR	C1368	5
ORF02513	-	phosphatase YfbT	CHR	C1368	8
ORF02514	-	protein YfbU	CHR	C1368	10
ORF02515	-	membrane protein YfbV	CHR	C1368	2
ORF02517	ackA	acetate kinase	CHR	C1368	23
ORF02518	-	phosphate acetyltransferase (Phosphotransacetylase)	CHR	C1368	40
ORF02520	-	transketolase subunit B	CHR	C1368	10
ORF02521	-	transketolase subunit A	CHR	C1368	12
ORF02522	-	ascorbate-specific PTS system enzyme IIC	CHR	C1368	2
ORF02523	-	phosphotransferase system, lactose/cellobiose-specific IIB subunit	CHR	C1368	3
ORF02526	-	nudix hydrolase 3	CHR	C1368	8
ORF02527	-	phosphodiesterase YfcE	CHR	C1368	4
ORF02528	-	glutathione S-transferase domain	CHR	C1368	8
ORF02529	-	glutathione S-transferase, N- domain	CHR	C1368	6
ORF02530	-	conserved hypothetical protein	CHR	C1368	7
ORF02531	-	histidine transport ATP-binding protein HisP	CHR	C1368	6
ORF02534	-	lysine-arginine-ornithine-binding periplasmic protein (LAO-binding protein)	CHR	C1368	19
ORF02535	-	lysine-arginine-ornithine-binding periplasmic protein (LAO-binding protein)	CHR	C1368	9
ORF02537	-	phenylacrylic acid decarboxylase (PAD)	CHR	C1368	5
ORF02542	-	putative regulatory protein	CHR	C1368	5
ORF02543	purF	amidophosphoribosyltransferase	CHR	C1368	19
ORF02545	-	protein DedD	CHR	C1368	5
ORF02546	-	bifunctional protein FolC	CHR	C1368	9
ORF02547	accD	acetyl-CoA carboxylase, carboxyl transferase, beta subunit	CHR	C1368	16
ORF02549	truA	tRNA pseudouridine synthase A	CHR	C1368	4
ORF02550	-	aspartate-semialdehyde dehydrogenase (asa dehydrogenase)(asadh)	CHR	C1368	13
ORF02551	-	erythronate-4-phosphate dehydrogenase	CHR	C1368	20
ORF02559	-	3-oxoacyl-[acyl-carrier-protein] synthase 1 (3-oxoacyl-[acyl-carrier-protein] synthase i) (beta-ketoacyl-acp synthase i) (kasi)	CHR	C1368	22
ORF02560	-	protein YfcK	CHR	C1368	3
ORF02561	mnmC	tRNA U-34 5-methylaminomethyl-2-thiouridine biosynthesis protein MnmC, C- domain	CHR	C1368	3
ORF02562	-	YfcL protein	CHR	C1368	2
ORF02566	-	chorismate synthase (5-enolpyruvylshikimate-3-phosphatephospholyase)	CHR	C1368	3
ORF02567	-	chorismate synthase (5-enolpyruvylshikimate-3-phosphatephospholyase)	CHR	C1368	3
ORF02568	prmB	protein-(glutamine-N5) methyltransferase, ribosomal protein L3-specific	CHR	C1368	7
ORF02571	fadJ	fatty oxidation complex, alpha subunit FadJ	CHR	C1368	9
ORF02572	fadI	acetyl-CoA C-acyltransferase FadI	CHR	C1368	4
ORF02575	-	long-chain fatty acid transport protein (Outer membrane fadLprotein) (Outer membrane flp protein)	CHR	C1368	6
ORF02576	-	long-chain fatty acid transport protein (Outer membrane fadLprotein) (Outer membrane flp protein)	CHR	C1368	8
ORF02577	-	lipoprotein VacJ	CHR	C1368	9
ORF02578	-	inner membrane protein YfdC	CHR	C1368	2
ORF02579	-	protease 7 (Protease VII) (Omptin) (Outermembrane protein 3B) (Protease A)	CHR	C1368	20
ORF02580	-	phosphoglycerate transport system transcriptional regulatory proteinpgtA	CHR	C1368	2
ORF02589	-	aminotransferase, class I/II	CHR	C1368	6
ORF02591	glk	glucokinase	CHR	C1368	13
ORF02593	-	indole-3-pyruvate decarboxylase (Indolepyruvatedecarboxylase)	CHR	C1368	11
ORF02594	-	indole-3-pyruvate decarboxylase (Indolepyruvatedecarboxylase)	CHR	C1368	3
ORF02595	-	oxidoreductase, aldo/keto reductase family	CHR	C1368	15
ORF02598	-	pyrimidine nucleoside transport protein	CHR	C1368	3
ORF02601	-	putative negative regulator	CHR	C1368	4
ORF02602	gltX	glutamyl-tRNA synthetase	CHR	C1368	30
ORF02611	ligA	DNA ligase, NAD-dependent	CHR	C1368	19
ORF02612	zipA	cell division protein ZipA	CHR	C1368	7
ORF02614	cysK	cysteine synthase A	CHR	C1368	33
ORF02616	-	phosphocarrier protein HPr (Histidine-containingprotein)	CHR	C1368	9
ORF02617	ptsP	phosphoenolpyruvate-protein phosphotransferase	CHR	C1368	49
ORF02618	-	pts system N-acetylglucosamine-specific eiicba component (eiicba-nag)(eii-nag)	CHR	C1368	21
ORF02620	-	pyridoxal kinase	CHR	C1368	3
ORF02621	-	GntR-family transcriptional regulator	CHR	C1368	2
ORF02626	-	sulfate/thiosulfate import ATP-binding protein CysA (Sulfate-transporting ATPase)	CHR	C1368	4
ORF02629	-	thiosulfate-binding protein	CHR	C1368	14
ORF02630	-	3-oxoacyl-[acyl-carrier-protein] reductase (3-ketoacyl-acyl carrier protein reductase)	CHR	C1368	13
ORF02631	-	Dyp-type peroxidase family	CHR	C1368	8
ORF02632	-	conserved hypothetical protein	CHR	C1368	2
ORF02634	-	acetyltransferase YpeA	CHR	C1368	7
ORF02640	-	ethanolamine utilization protein EutK	CHR	C1368	2
ORF02641	-	ethanolamine utilization protein EutL	CHR	C1368	4
ORF02642	eutC	ethanolamine ammonia-lyase, light subunit	CHR	C1368	4
ORF02643	eutB	ethanolamine ammonia-lyase, large subunit	CHR	C1368	10
ORF02651	-	ethanolamine utilization protein EutM	CHR	C1368	6
ORF02654	-	ethanolamine utilization protein EutQ	CHR	C1368	3
ORF02658	-	NADP-dependent malic enzyme (nadp-me)	CHR	C1368	37
ORF02659	tal	transaldolase	CHR	C1368	34
ORF02660	tkt	transketolase	CHR	C1368	42
ORF02661	-	putative cytoplasmic protein	CHR	C1368	4
ORF02664	-	beta-lactamase	CHR	C1368	6
ORF02668	-	ArsC family protein	CHR	C1368	6
ORF02669	dapE	succinyl-diaminopimelate desuccinylase	CHR	C1368	9
ORF02670	-	conserved domain protein	CHR	C1368	2
ORF02672	-	membrane protein	CHR	C1368	5
ORF02673	purC	phosphoribosylaminoimidazolesuccinocarboxamide synthase	CHR	C1368	15
ORF02674	-	lipoprotein	CHR	C1368	20
ORF02675	dapA	dihydrodipicolinate synthase	CHR	C1368	15
ORF02676	-	glycine cleavage system transcriptional repressor (Gcv operonrepressor)	CHR	C1368	3
ORF02677	-	peroxiredoxin Q, (Thioredoxinreductase)	CHR	C1368	11
ORF02680	-	TPR repeat-containing protein YfgC	CHR	C1368	14
ORF02681	arsC	arsenate reductase (glutaredoxin)	CHR	C1368	4
ORF02682	hda	DnaA regulatory inactivator Hda	CHR	C1368	2
ORF02684	upp	uracil phosphoribosyltransferase	CHR	C1368	20
ORF02686	purM	phosphoribosylformylglycinamidine cyclo-ligase	CHR	C1368	6
ORF02687	purN	phosphoribosylglycinamide formyltransferase	CHR	C1368	2
ORF02688	ppk	polyphosphate kinase	CHR	C1368	19
ORF02689	-	exopolyphosphatase (ExopolyPase) (Metaphosphatase)	CHR	C1368	7
ORF02697	guaA	GMP synthase, C- domain	CHR	C1368	29
ORF02698	guaA	GMP synthase, N- domain	CHR	C1368	3
ORF02699	guaB	inosine-5'-monophosphate dehydrogenase	CHR	C1368	22
ORF02700	xseA	exodeoxyribonuclease VII, large subunit	CHR	C1368	7
ORF02704	-	RatB	CHR	C1368	3
ORF02709	-	conserved domain protein	CHR	C1368	2
ORF02710	engA	ribosome-associated GTPase EngA	CHR	C1368	22
ORF02711	yfgL	outer membrane assembly lipoprotein YfgL	CHR	C1368	16
ORF02712	-	protein YfgM	CHR	C1368	6
ORF02713	hisS	histidyl-tRNA synthetase	CHR	C1368	23
ORF02714	ispG	4-hydroxy-3-methylbut-2-en-1-yl diphosphate synthase	CHR	C1368	26
ORF02715	-	helix-turn-helix domain protein	CHR	C1368	11
ORF02717	-	radical SAM enzyme, Cfr family	CHR	C1368	6
ORF02718	-	nucleoside diphosphate kinase (NDK) (NDP kinase)(Nucleoside-2-P kinase)	CHR	C1368	9
ORF02724	-	alpha-2-macroglobulin domain protein	CHR	C1368	16
ORF02725	-	conserved hypothetical protein	CHR	C1368	14
ORF02731	sseB	SseB protein	CHR	C1368	2
ORF02732	-	peptidase B (Aminopeptidase B)	CHR	C1368	21
ORF02734	fdx	ferredoxin, 2Fe-2S type, ISC system	CHR	C1368	4
ORF02735	hscA	Fe-S protein assembly chaperone HscA	CHR	C1368	18
ORF02736	hscB	Fe-S protein assembly co-chaperone HscB	CHR	C1368	2
ORF02738	iscU	FeS cluster assembly scaffold IscU	CHR	C1368	5
ORF02739	iscS	cysteine desulfurase IscS	CHR	C1368	23
ORF02741	iscR	iron-sulfur cluster assembly transcription factor IscR	CHR	C1368	5
ORF02742	-	tRNA (cytidine/uridine-2'-O-)-methyltransferase TrmJ (tRNA Cm32/Um32 methyltransferase)	CHR	C1368	6
ORF02743	-	inositol-1-monophosphatase (IMPase) (Inositol-1-phosphatase) (I-1-Pase)	CHR	C1368	15
ORF02752	glyA	serine hydroxymethyltransferase	CHR	C1368	35
ORF02754	-	globin domain protein	CHR	C1368	5
ORF02755	-	transcriptional activator CadC	CHR	C1368	3
ORF02757	-	lysine decarboxylase, constitutive (LDC)	CHR	C1368	31
ORF02759	-	nitrogen regulatory protein P-II	CHR	C1368	7
ORF02760	-	sigma-54 dependent transcriptional regulator/response regulator	CHR	C1368	10
ORF02761	-	conserved hypothetical protein	CHR	C1368	3
ORF02764	purL	phosphoribosylformylglycinamidine synthase	CHR	C1368	48
ORF02767	-	tRNA-specific adenosine deaminase	CHR	C1368	2
ORF02770	murQ	N-acetylmuramic acid 6-phosphate etherase	CHR	C1368	6
ORF02771	-	transcriptional regulator, RpiR family protein	CHR	C1368	2
ORF02777	pdxJ	pyridoxine 5'-phosphate synthase	CHR	C1368	8
ORF02779	era	GTP-binding protein Era	CHR	C1368	3
ORF02780	rnc	ribonuclease III	CHR	C1368	12
ORF02781	lepB	signal peptidase I	CHR	C1368	16
ORF02782	lepA	GTP-binding protein LepA	CHR	C1368	22
ORF02832	-	chromosome partitioning ATPase	CHR	C1368	11
ORF02842	-	periplasmic negative regulator of sigmaE	CHR	C1368	7
ORF02843	-	anti-RNA polymerase sigma factor SigE	CHR	C1368	4
ORF02847	nadB	L-aspartate oxidase	CHR	C1368	2
ORF02848	-	ATP-dependent RNA helicase SrmB	CHR	C1368	17
ORF02851	-	autonomous glycyl radical cofactor	CHR	C1368	15
ORF02852	ung	uracil-DNA glycosylase	CHR	C1368	7
ORF02853	-	RNA methyltransferase, TrmH family	CHR	C1368	11
ORF02854	trxA	thioredoxin	CHR	C1368	4
ORF02856	-	acetyltransferase	CHR	C1368	13
ORF02857	-	CDP-diacylglycerol--serine O-phosphatidyltransferase (Phosphatidylserine synthase)	CHR	C1368	12
ORF02862	clpB	ATP-dependent chaperone protein ClpB	CHR	C1368	79
ORF02863	-	conserved hypothetical protein	CHR	C1368	6
ORF02864	-	ribosomal large subunit pseudouridine synthase D (rRNA-uridine isomerase D) (rRNA pseudouridylate synthase D)	CHR	C1368	10
ORF02865	-	lipoprotein YfiO	CHR	C1368	12
ORF02866	raiA	ribosomal subunit interface protein	CHR	C1368	10
ORF02868	-	P-protein	CHR	C1368	9
ORF02869	-	T-protein	CHR	C1368	12
ORF02870	-	3-deoxy-7-phosphoheptulonate synthase	CHR	C1368	10
ORF02874	rplS	ribosomal protein L19	CHR	C1368	11
ORF02875	trmD	tRNA (guanine-N1)-methyltransferase	CHR	C1368	5
ORF02876	rimM	16S rRNA processing protein RimM	CHR	C1368	6
ORF02877	rpsP	ribosomal protein S16	CHR	C1368	9
ORF02878	ffh	signal recognition particle protein	CHR	C1368	26
ORF02882	grpE	co-chaperone GrpE	CHR	C1368	19
ORF02884	-	NAD	CHR	C1368	3
ORF02886	-	small protein A	CHR	C1368	3
ORF02903	-	putative ATPase	CHR	C1368	13
ORF02925	-	putative DNA/RNA helicase	CHR	C1368	7
ORF02929	-	flagellin	CHR	C1368	14
ORF02935	-	TonB dependent outer membrane siderophore receptor protein	CHR	C1368	4
ORF02936	-	effector protein pipB2 (Type III effector pipB2)	CHR	C1368	12
ORF02937	-	virulence protein	CHR	C1368	14
ORF02938	-	Mig-14	CHR	C1368	4
ORF02942	-	DNA-binding response regulator TctD	CHR	C1368	2
ORF02944	-	tricarboxylic transport	CHR	C1368	24
ORF02948	-	protein CsiD	CHR	C1368	17
ORF02949	-	FAD dependent oxidoreductase, putative	CHR	C1368	7
ORF02950	-	succinate-semialdehyde dehydrogenase [NADP+] (ssdh)	CHR	C1368	35
ORF02951	gabT	4-aminobutyrate transaminase	CHR	C1368	18
ORF02954	-	phospholipid-binding protein	CHR	C1368	31
ORF02957	-	inner membrane protein YgaP	CHR	C1368	2
ORF02959	-	H-NS histone family	CHR	C1368	15
ORF02964	-	conserved hypothetical protein	CHR	C1368	11
ORF02970	-	ribonucleoside-diphosphate reductase, alpha subunit	CHR	C1368	2
ORF02971	-	ribonucleoside-diphosphate reductase, beta subunit	CHR	C1368	2
ORF02972	-	glycine betaine transport ATP-binding protein opuAA (Quaternary-amine-transporting ATPase)	CHR	C1368	4
ORF02975	-	glycine betaine transporter periplasmic subunit	CHR	C1368	7
ORF02977	-	transcriptional repressor MprA	CHR	C1368	5
ORF02978	-	multidrug resistance protein A	CHR	C1368	4
ORF02982	luxS	S-ribosylhomocysteinase LuxS	CHR	C1368	10
ORF02983	gshA	glutamate--cysteine ligase	CHR	C1368	17
ORF02987	csrA	carbon storage regulator	CHR	C1368	6
ORF02988	alaS	alanyl-tRNA synthetase	CHR	C1368	64
ORF02990	recA	protein RecA	CHR	C1368	22
ORF02991	-	competence damage-inducible protein A	CHR	C1368	2
ORF02992	mltB	lytic murein transglycosylase B	CHR	C1368	8
ORF02996	-	sorbitol-6-phosphate 2-dehydrogenase (Glucitol-6-phosphate dehydrogenase) (Ketosephosphate reductase)	CHR	C1368	4
ORF02998	-	glucitol operon repressor	CHR	C1368	4
ORF03000	-	arabinose 5-phosphate isomerase	CHR	C1368	8
ORF03019	hypB	hydrogenase accessory protein HypB	CHR	C1368	7
ORF03021	hypD	hydrogenase expression/formation protein HypD	CHR	C1368	2
ORF03022	hypE	hydrogenase expression/formation protein HypE	CHR	C1368	4
ORF03023	-	formate hydrogenlyase transcriptional activator	CHR	C1368	2
ORF03025	-	periplasmic chelated iron-binding protein YfeA	CHR	C1368	18
ORF03026	-	chelated iron transport system membrane protein YfeB	CHR	C1368	7
ORF03033	-	oxygen-regulated invasion protein OrgB	CHR	C1368	2
ORF03035	-	type III secretion apparatus lipoprotein, YscJ/HrcJ family	CHR	C1368	6
ORF03036	-	protein PrgJ	CHR	C1368	2
ORF03037	eprI	type III secretion apparatus needle protein	CHR	C1368	8
ORF03038	eprH	type III secretion apparatus protein PrgH/EprH	CHR	C1368	7
ORF03040	-	transcriptional regulator HilA (Protein iagA)	CHR	C1368	16
ORF03042	-	effector protein SptP	CHR	C1368	5
ORF03046	-	cell invasion protein	CHR	C1368	37
ORF03047	-	type III effector protein IpaD/SipD/SspD	CHR	C1368	7
ORF03048	-	cell invasion protein SipC (Effector protein sipC)	CHR	C1368	35
ORF03049	-	cell invasion protein SipB (Effector protein sipB)	CHR	C1368	25
ORF03050	-	type III secretion low calcium response chaperone LcrH/SycD	CHR	C1368	5
ORF03054	epaP	type III secretion apparatus protein, YscR/HrcR family	CHR	C1368	2
ORF03055	epaO	type III secretion apparatus protein, YscQ/HrcQ family	CHR	C1368	5
ORF03056	-	surface presentation of antigens protein SpaN (Invasion protein invJ)	CHR	C1368	8
ORF03058	-	flagellum-specific ATP synthase	CHR	C1368	2
ORF03059	-	surface presentation of antigens protein SpaK (Invasion protein invB)	CHR	C1368	5
ORF03060	-	invasion protein InvA	CHR	C1368	3
ORF03062	-	type III secretion outer membrane pore, YscC/HrcC family	CHR	C1368	15
ORF03064	-	invasion lipoprotein InvH	CHR	C1368	3
ORF03072	mutS	DNA mismatch repair protein MutS	CHR	C1368	18
ORF03076	-	GntP	CHR	C1368	2
ORF03077	-	NAD-dependent epimerase/dehydratase:Short-chain dehydrogenase/reductase SDR:3-beta hydroxysteroid dehydrogenase/isomerase:dTDP-4-dehydrorhamnose reductase	CHR	C1368	8
ORF03078	-	hydroxypyruvate isomerase	CHR	C1368	4
ORF03079	-	class II aldolase/adducin family protein	CHR	C1368	3
ORF03080	-	type III effector Hrp-dependent outers	CHR	C1368	8
ORF03081	-	6-phosphogluconate dehydrogenase NAD-binding	CHR	C1368	12
ORF03082	-	transcriptional regulator, DeoR family	CHR	C1368	2
ORF03087	rpoS	RNA polymerase sigma factor RpoS	CHR	C1368	8
ORF03088	-	lipoprotein NlpD	CHR	C1368	9
ORF03089	pcm	protein-L-isoaspartate O-methyltransferase	CHR	C1368	4
ORF03091	truD	tRNA pseudouridine synthase D	CHR	C1368	6
ORF03092	ispF	2C-methyl-D-erythritol 2,4-cyclodiphosphate synthase	CHR	C1368	5
ORF03093	ispD	2-C-methyl-D-erythritol 4-phosphate cytidylyltransferase	CHR	C1368	6
ORF03094	-	cell division protein FtsB	CHR	C1368	2
ORF03096	cysC	adenylylsulfate kinase	CHR	C1368	3
ORF03097	-	sulfate adenylyltransferase subunit 1 (Sulfate adenylatetransferase) (SAT) (ATP-sulfurylase large subunit)	CHR	C1368	12
ORF03098	cysD	sulfate adenylyltransferase, small subunit	CHR	C1368	5
ORF03106	cse	crispr-associated protein, Cse4 family	CHR	C1368	2
ORF03111	-	Sop effector protein SopD	CHR	C1368	5
ORF03112	cysH	phosphoadenosine phosphosulfate reductase	CHR	C1368	2
ORF03113	cysI	sulfite reductase (NADPH) hemoprotein, beta-component	CHR	C1368	15
ORF03114	-	sulfite reductase [NADPH] flavoprotein, alpha-component	CHR	C1368	11
ORF03120	-	radical SAM domain protein	CHR	C1368	6
ORF03121	eno	phosphopyruvate hydratase	CHR	C1368	48
ORF03122	pyrG	CTP synthase	CHR	C1368	29
ORF03123	-	nucleoside triphosphate pyrophosphohydrolase	CHR	C1368	2
ORF03128	-	GTP pyrophosphokinase (ATP:GTP 3'-pyrophosphotransferase)(ppGpp synthetase I) ((p)ppGpp synthetase)	CHR	C1368	23
ORF03129	rumA	23S rRNA (uracil-5-)-methyltransferase RumA	CHR	C1368	4
ORF03130	-	signal transduction histidine-protein kinase BarA	CHR	C1368	4
ORF03132	gudD	glucarate dehydratase	CHR	C1368	19
ORF03133	-	glucarate dehydratase (GDH) (GlucD)	CHR	C1368	8
ORF03136	-	flavodoxin	CHR	C1368	7
ORF03139	-	protein syd	CHR	C1368	5
ORF03140	queF	queuine synthase	CHR	C1368	6
ORF03142	-	lysine decarboxylase family protein	CHR	C1368	28
ORF03144	-	L-serine ammonia-lyase	CHR	C1368	7
ORF03145	-	exodeoxyribonuclease IX	CHR	C1368	2
ORF03151	fucI	L-fucose isomerase	CHR	C1368	5
ORF03153	-	conserved protein of fucose operon	CHR	C1368	2
ORF03154	-	DNA-binding transcriptional activator	CHR	C1368	3
ORF03155	-	putative RNA 2'-O-ribose methyltransferase YgdE	CHR	C1368	3
ORF03157	-	DNA-binding transcriptional activator GcvA	CHR	C1368	3
ORF03158	-	conserved hypothetical protein	CHR	C1368	11
ORF03159	csdA	cysteine desulfurase, catalytic subunit CsdA	CHR	C1368	3
ORF03160	csdE	cysteine desulfurase, sulfur acceptor subunit CsdE	CHR	C1368	4
ORF03162	-	ThiF family protein	CHR	C1368	5
ORF03163	-	membrane-bound lytic murein transglycosylase A (Murein hydrolase A) (Mlt38)	CHR	C1368	7
ORF03164	-	N-acetylmuramoyl-L-alanine amidase AmiC	CHR	C1368	4
ORF03165	argA	amino-acid N-acetyltransferase	CHR	C1368	8
ORF03167	recB	exodeoxyribonuclease V, beta subunit	CHR	C1368	3
ORF03168	-	protease 3 (Protease III) (Pitrilysin)(Protease pi)	CHR	C1368	4
ORF03174	thyA	thymidylate synthase	CHR	C1368	10
ORF03176	lgt	prolipoprotein diacylglyceryl transferase	CHR	C1368	3
ORF03178	ptsP	phosphoenolpyruvate-protein phosphotransferase	CHR	C1368	8
ORF03183	-	conserved domain protein	CHR	C1368	2
ORF03184	-	protein tas	CHR	C1368	8
ORF03186	-	bifunctional protein aas	CHR	C1368	8
ORF03188	-	HTH-type transcriptional regulator GalR (Galactose operon repressor)	CHR	C1368	7
ORF03190	lysA	diaminopimelate decarboxylase	CHR	C1368	3
ORF03197	-	acetyl-CoA acetyltransferase (Acetoacetyl-CoA thiolase)	CHR	C1368	2
ORF03210	-	protein YfdX	CHR	C1368	2
ORF03216	-	lipoprotein	CHR	C1368	4
ORF03218	idi	isopentenyl-diphosphate delta-isomerase	CHR	C1368	3
ORF03219	lysS	lysyl-tRNA synthetase	CHR	C1368	43
ORF03220	prfB	peptide chain release factor 2	CHR	C1368	6
ORF03221	recJ	single-stranded-DNA-specific exonuclease RecJ	CHR	C1368	6
ORF03222	-	thiol:disulfide interchange protein DsbC	CHR	C1368	6
ORF03223	xerD	tyrosine recombinase XerD	CHR	C1368	2
ORF03226	-	protein YgfY	CHR	C1368	2
ORF03228	-	tRNA-modifying protein YgfZ	CHR	C1368	17
ORF03230	-	protein YqfB	CHR	C1368	4
ORF03231	-	6-phospho-beta-glucosidase BglA	CHR	C1368	5
ORF03233	gcvP	glycine dehydrogenase	CHR	C1368	45
ORF03234	gcvH	glycine cleavage system H protein	CHR	C1368	8
ORF03235	gcvT	glycine cleavage system T protein	CHR	C1368	16
ORF03237	-	protein VisC	CHR	C1368	5
ORF03238	ubiH	2-polyprenyl-6-methoxyphenol 4-hydroxylase	CHR	C1368	4
ORF03240	-	Xaa-Pro aminopeptidase (X-Pro aminopeptidase)(Aminopeptidase P II) (APP-II) (Aminoacylproline aminopeptidase)	CHR	C1368	21
ORF03242	-	Z-ring-associated protein	CHR	C1368	4
ORF03243	-	5-formyltetrahydrofolate cyclo-ligase	CHR	C1368	2
ORF03244	-	D-3-phosphoglycerate dehydrogenase (pgdh)	CHR	C1368	18
ORF03245	rpiA	ribose 5-phosphate isomerase A	CHR	C1368	11
ORF03246	-	chromosome initiation inhibitor (OriC replication inhibitor)	CHR	C1368	4
ORF03248	-	conserved hypothetical protein	CHR	C1368	16
ORF03250	-	mechanosensitive channel MscS	CHR	C1368	7
ORF03251	fbaA	fructose-bisphosphate aldolase, class II	CHR	C1368	35
ORF03252	pgk	phosphoglycerate kinase	CHR	C1368	51
ORF03253	epd	D-erythrose-4-phosphate dehydrogenase	CHR	C1368	7
ORF03254	-	putative DNA-binding protein	CHR	C1368	2
ORF03259	tkt	transketolase	CHR	C1368	39
ORF03261	-	peptidase M48, Ste24p	CHR	C1368	6
ORF03262	speB	agmatinase	CHR	C1368	12
ORF03266	-	conserved hypothetical protein	CHR	C1368	2
ORF03270	-	Uxu operon transcriptional regulator	CHR	C1368	6
ORF03272	speA	arginine decarboxylase	CHR	C1368	27
ORF03275	metK	methionine adenosyltransferase	CHR	C1368	24
ORF03276	-	galactose/proton symporter	CHR	C1368	4
ORF03278	-	endonuclease-1 (Endonuclease I) (Endo I)	CHR	C1368	2
ORF03279	-	ribosomal RNA small subunit methyltransferase E (16S rRNAm3U1498 methyltransferase)	CHR	C1368	7
ORF03280	gshB	glutathione synthase	CHR	C1368	14
ORF03281	-	conserved hypothetical protein	CHR	C1368	3
ORF03285	-	pyridoxal phosphate enzyme, YggS family	CHR	C1368	6
ORF03288	rdgB	non-canonical purine NTP pyrophosphatase, RdgB/HAM1 family	CHR	C1368	5
ORF03291	-	L-asparaginase 2 (L-asparaginase II) (L-asparagine amidohydrolase II) (L-ASNase II) (Colaspase)	CHR	C1368	29
ORF03293	-	conserved hypothetical protein	CHR	C1368	11
ORF03294	-	conserved hypothetical protein	CHR	C1368	6
ORF03295	trmB	tRNA (guanine-N(7)-)-methyltransferase	CHR	C1368	6
ORF03297	-	probable Fe(2+)-trafficking protein	CHR	C1368	12
ORF03298	-	membrane-bound lytic murein transglycosylase C (Murein hydrolase C)	CHR	C1368	3
ORF03302	-	ornithine decarboxylase, constitutive	CHR	C1368	5
ORF03322	-	putative xylanase/chitin deacetylase	CHR	C1368	2
ORF03327	uxuA	mannonate dehydratase	CHR	C1368	23
ORF03328	-	D-mannonate oxidoreductase (Fructuronate reductase)	CHR	C1368	12
ORF03329	uxaC	glucuronate isomerase	CHR	C1368	16
ORF03330	-	putative methyl-accepting chemotaxis protein	CHR	C1368	15
ORF03331	-	bifunctional glutathionylspermidine synthetase/amidase	CHR	C1368	5
ORF03332	-	glutathione S-transferase	CHR	C1368	14
ORF03339	-	hydrogenase-2 large chain (NiFe hydrogenase)(Membrane-bound hydrogenase 2 large subunit) (HYD2)	CHR	C1368	14
ORF03341	-	hydrogenase 2 protein HybA	CHR	C1368	11
ORF03342	-	hydrogenase-2 small chain (NiFe hydrogenase)(Membrane-bound hydrogenase 2 small subunit) (HYD2)	CHR	C1368	5
ORF03345	-	methyl-accepting chemotaxis sensory transducer	CHR	C1368	12
ORF03350	-	general stress protein 39 (GSP39)	CHR	C1368	26
ORF03351	exbD	TonB system transport protein ExbD	CHR	C1368	3
ORF03352	exbB	TonB-system energizer ExbB	CHR	C1368	5
ORF03354	metC	cystathionine beta-lyase	CHR	C1368	8
ORF03357	-	alcohol dehydrogenase YqhD	CHR	C1368	19
ORF03358	-	2,5-diketo-d-gluconic acid reductase a (2,5-dkgreductase a) (2,5-dkgr a) (25dkgr-a) (akr5c)	CHR	C1368	22
ORF03360	-	histidine triad	CHR	C1368	5
ORF03363	-	trap transporter solute receptor, dctp family	CHR	C1368	5
ORF03366	-	protein SufI	CHR	C1368	10
ORF03367	-	1-acyl-sn-glycerol-3-phosphate acyltransferase (1-agpacyltransferase) (1-agpat) (lysophosphatidic acid acyltransferase)(lpaat)	CHR	C1368	4
ORF03368	parC	DNA topoisomerase IV, A subunit	CHR	C1368	17
ORF03370	-	conserved hypothetical protein	CHR	C1368	5
ORF03371	-	DNA-binding response regulator	CHR	C1368	2
ORF03374	-	NADPH-specific quinone oxidoreductase	CHR	C1368	6
ORF03375	-	protein YgiN	CHR	C1368	2
ORF03377	parE	DNA topoisomerase IV, B subunit	CHR	C1368	12
ORF03378	-	esterase YqiA	CHR	C1368	2
ORF03379	-	cyclic 3',5'-adenosine monophosphate phosphodiesterase	CHR	C1368	3
ORF03381	-	adp-ribose pyrophosphatase (adp-ribose diphosphatase)(adenosine diphosphoribose pyrophosphatase) (adpr-ppase) (adp-ribosephosphohydrolase) (asppase)	CHR	C1368	3
ORF03382	-	outer membrane protein TolC	CHR	C1368	24
ORF03383	-	protein YgiB	CHR	C1368	7
ORF03384	-	glutathionylspermidine synthase	CHR	C1368	9
ORF03391	ribB	3,4-dihydroxy-2-butanone 4-phosphate synthase	CHR	C1368	6
ORF03392	-	putative cytoplasmic protein	CHR	C1368	7
ORF03397	-	bifunctional protein HldE	CHR	C1368	16
ORF03398	-	glutamate-ammonia-ligase adenylyltransferase ([Glutamate--ammonia-ligase] adenylyltransferase) (Glutamine-synthetase adenylyltransferase) (ATase)	CHR	C1368	10
ORF03399	-	adenylate cyclase	CHR	C1368	10
ORF03400	-	SH3 domain protein	CHR	C1368	7
ORF03401	-	multifunctional CCA protein	CHR	C1368	4
ORF03403	folB	dihydroneopterin aldolase	CHR	C1368	2
ORF03405	gcp	O-sialoglycoprotein endopeptidase	CHR	C1368	4
ORF03406	rpsU	ribosomal protein S21	CHR	C1368	9
ORF03407	dnaG	DNA primase	CHR	C1368	2
ORF03408	rpoD	RNA polymerase sigma factor RpoD	CHR	C1368	26
ORF03409	-	G/U mismatch-specific DNA glycosylase (Mismatch-specificuracil DNA-glycosylase) (MUG) (Double-strand-specific uracilglycosylase)	CHR	C1368	5
ORF03410	-	siderophore-interacting protein	CHR	C1368	3
ORF03411	-	methyl-accepting chemotaxis protein II	CHR	C1368	25
ORF03412	-	transcriptional regulator, PadR family	CHR	C1368	4
ORF03413	-	aerotaxis receptor	CHR	C1368	18
ORF03415	ygjG	putrescine aminotransferase	CHR	C1368	7
ORF03416	-	2,4-dienoyl-coA reductase	CHR	C1368	6
ORF03420	-	putative oxidoreductase YgjR	CHR	C1368	4
ORF03425	-	protein YqjC	CHR	C1368	12
ORF03426	-	conserved hypothetical protein	CHR	C1368	10
ORF03427	-	inner membrane protein YqjE	CHR	C1368	2
ORF03428	-	putative inner membrane protein	CHR	C1368	2
ORF03430	-	glutathione S-transferase domain protein	CHR	C1368	6
ORF03431	-	glutathione S-transferase domain protein	CHR	C1368	6
ORF03433	-	transcriptional regulator, LysR family	CHR	C1368	8
ORF03439	pflB	formate acetyltransferase	CHR	C1368	12
ORF03440	ackA	acetate kinase	CHR	C1368	4
ORF03442	-	threonine dehydratase catabolic (Threonine deaminase)	CHR	C1368	5
ORF03445	-	glycerate kinase 2	CHR	C1368	2
ORF03446	-	2-hydroxy-3-oxopropionate reductase	CHR	C1368	16
ORF03447	garL	2-dehydro-3-deoxyglucarate aldolase	CHR	C1368	8
ORF03448	garD	galactarate dehydratase	CHR	C1368	4
ORF03449	-	kinase, PfkB family	CHR	C1368	6
ORF03450	-	Aga operon transcriptional repressor	CHR	C1368	3
ORF03455	-	galactitol utilization operon repressor	CHR	C1368	3
ORF03456	-	conserved hypothetical protein	CHR	C1368	9
ORF03457	-	LppC superfamily	CHR	C1368	18
ORF03459	-	phosphoheptose isomerase (Sedoheptulose 7-phosphateisomerase)	CHR	C1368	3
ORF03460	-	phospholipid-binding domain protein	CHR	C1368	11
ORF03461	-	NAD dependent epimerase/dehydratase family protein	CHR	C1368	5
ORF03463	-	intracellular protease 1 (Intracellular protease I)	CHR	C1368	14
ORF03464	-	acetyltransferase	CHR	C1368	6
ORF03470	-	monooxygenase, luciferase family	CHR	C1368	6
ORF03473	-	cold-shock deAd box protein a (atp-dependent rna helicasedead)	CHR	C1368	13
ORF03474	-	lipoprotein NlpI	CHR	C1368	6
ORF03475	pnp	polyribonucleotide nucleotidyltransferase	CHR	C1368	47
ORF03476	rpsO	ribosomal protein S15	CHR	C1368	11
ORF03477	-	tRNA pseudouridine synthase B (tRNA pseudouridine 55synthase) (Psi55 synthase) (tRNA-uridine isomerase) (tRNApseudouridylate synthase)	CHR	C1368	4
ORF03478	rbfA	ribosome-binding factor A	CHR	C1368	10
ORF03479	-	translation initiation factor IF-2	CHR	C1368	71
ORF03480	-	transcription elongation protein NusA (N utilization substance proteinA) (L factor)	CHR	C1368	36
ORF03482	argG	argininosuccinate synthase	CHR	C1368	11
ORF03484	-	preprotein translocase iisp family, auxillary membrane component	CHR	C1368	4
ORF03485	glmM	phosphoglucosamine mutase	CHR	C1368	18
ORF03486	folP	dihydropteroate synthase	CHR	C1368	3
ORF03488	ftsH	ATP-dependent metallopeptidase HflB	CHR	C1368	31
ORF03489	rrmJ	ribosomal RNA large subunit methyltransferase J	CHR	C1368	4
ORF03490	-	conserved hypothetical protein	CHR	C1368	6
ORF03491	-	transcription elongation factor GreA (Transcript cleavage factorgreA)	CHR	C1368	12
ORF03493	dacB	D-alanyl-D-alanine carboxypeptidase/D-alanyl-D-alanine-endopeptidase	CHR	C1368	7
ORF03494	cgtA	Obg family GTPase CgtA	CHR	C1368	10
ORF03497	rpmA	ribosomal protein L27	CHR	C1368	4
ORF03498	rplU	ribosomal protein L21	CHR	C1368	7
ORF03499	ispB	octaprenyl-diphosphate synthase	CHR	C1368	13
ORF03501	murA	UDP-N-acetylglucosamine 1-carboxyvinyltransferase	CHR	C1368	10
ORF03502	-	BolA/YrbA family protein	CHR	C1368	3
ORF03503	-	conserved hypothetical protein	CHR	C1368	5
ORF03504	-	protein YrbC	CHR	C1368	9
ORF03505	vpsC	VpsC	CHR	C1368	8
ORF03507	-	ABC transporter, ATP-binding protein	CHR	C1368	3
ORF03509	-	arabinose 5-phosphate isomerase	CHR	C1368	8
ORF03510	-	3-deoxy-D-manno-octulosonate 8-phosphate phosphatase (KDO 8-P phosphatase)	CHR	C1368	4
ORF03511	-	conserved protein	CHR	C1368	4
ORF03512	lptA	lipopolysaccharide transport periplasmic protein LptA	CHR	C1368	9
ORF03513	-	lipopolysaccharide ABC transporter, ATP-binding protein	CHR	C1368	12
ORF03514	rpoN	RNA polymerase sigma-54 factor	CHR	C1368	3
ORF03515	raiA	ribosomal subunit interface protein	CHR	C1368	4
ORF03516	-	conserved hypothetical protein	CHR	C1368	8
ORF03517	-	ATPase	CHR	C1368	12
ORF03521	-	enhancing lycopene biosynthesis protein 2 (sigma cross-reactingprotein 27a) (scrp-27a)	CHR	C1368	6
ORF03522	-	aerobic respiration control sensor protein ArcB	CHR	C1368	13
ORF03524	gltB	glutamate synthase, large subunit	CHR	C1368	32
ORF03525	-	glutamate synthase [NADPH] small chain (glutamatesynthase subunit beta) (nadph-gogat) (glts beta chain)	CHR	C1368	6
ORF03528	-	cytosine deaminase (Cytosine aminohydrolase)	CHR	C1368	10
ORF03529	-	putative cytoplasmic protein	CHR	C1368	6
ORF03530	-	putative N-acetylmannosamine kinase (ManNAc kinase)	CHR	C1368	4
ORF03531	-	bifunctional enzyme NanE/nanK	CHR	C1368	8
ORF03533	nanA	N-acetylneuraminate lyase	CHR	C1368	21
ORF03534	-	transcriptional regulator NanR	CHR	C1368	5
ORF03535	sspB	stringent starvation protein B	CHR	C1368	4
ORF03536	sspA	stringent starvation protein A	CHR	C1368	16
ORF03538	rpsI	ribosomal protein S9	CHR	C1368	12
ORF03539	rplM	ribosomal protein L13	CHR	C1368	14
ORF03540	-	AFG1-family ATPase	CHR	C1368	3
ORF03541	-	conserved hypothetical protein	CHR	C1368	7
ORF03542	-	protease DegQ	CHR	C1368	24
ORF03543	degS	periplasmic serine peptidase DegS	CHR	C1368	5
ORF03552	-	transcriptional regulator	CHR	C1368	2
ORF03553	-	putative regulatory protein	CHR	C1368	4
ORF03554	mdh	malate dehydrogenase, NAD-dependent	CHR	C1368	43
ORF03555	argR	arginine repressor	CHR	C1368	3
ORF03558	-	barstar	CHR	C1368	3
ORF03563	-	microcin B17-processing protein	CHR	C1368	14
ORF03565	-	ribonuclease G	CHR	C1368	9
ORF03566	maf	septum formation protein Maf	CHR	C1368	3
ORF03568	mreC	rod shape-determining protein MreC	CHR	C1368	5
ORF03569	-	Rod shape-determining protein MreB	CHR	C1368	20
ORF03571	-	protein YhdH	CHR	C1368	13
ORF03572	-	protein YedY	CHR	C1368	8
ORF03574	accB	acetyl-CoA carboxylase, biotin carboxyl carrier protein	CHR	C1368	6
ORF03575	accC	acetyl-CoA carboxylase, biotin carboxylase subunit	CHR	C1368	30
ORF03580	-	DNA-binding protein fis	CHR	C1368	4
ORF03592	-	conserved protein	CHR	C1324	6
ORF03593	-	protein YrdA	CHR	C1324	8
ORF03594	aroE	shikimate 5-dehydrogenase	CHR	C1324	5
ORF03598	-	DNA protecting protein DprA	CHR	C1324	4
ORF03599	def	peptide deformylase	CHR	C1324	10
ORF03600	fmt	methionyl-tRNA formyltransferase	CHR	C1324	3
ORF03601	sun	ribosomal RNA small subunit methyltransferase B	CHR	C1324	13
ORF03602	-	Trk system potassium uptake protein TrkA (K(+)-uptake protein trkA)	CHR	C1324	5
ORF03605	-	conserved hypothetical protein	CHR	C1324	12
ORF03606	rplQ	ribosomal protein L17	CHR	C1324	28
ORF03607	rpoA	DNA-directed RNA polymerase, alpha subunit	CHR	C1324	18
ORF03608	rpsD	ribosomal protein S4	CHR	C1324	9
ORF03609	rpsK	30S ribosomal protein S11	CHR	C1324	11
ORF03610	rpsM	30S ribosomal protein S13	CHR	C1324	5
ORF03611	secY	preprotein translocase, SecY subunit	CHR	C1324	12
ORF03612	rplO	ribosomal protein L15	CHR	C1324	6
ORF03613	rpmD	ribosomal protein L30	CHR	C1324	15
ORF03614	rpsE	ribosomal protein S5	CHR	C1324	14
ORF03615	rplR	ribosomal protein L18	CHR	C1324	15
ORF03616	rplF	ribosomal protein L6	CHR	C1324	13
ORF03617	rpsH	ribosomal protein S8	CHR	C1324	8
ORF03618	-	30S ribosomal protein S14	CHR	C1324	21
ORF03619	rplE	ribosomal protein L5	CHR	C1324	20
ORF03620	rplX	ribosomal protein L24	CHR	C1324	6
ORF03621	rplN	ribosomal protein L14	CHR	C1324	5
ORF03622	rpsQ	30S ribosomal protein S17	CHR	C1324	11
ORF03623	rpmC	ribosomal protein L29	CHR	C1324	14
ORF03624	rplP	ribosomal protein L16	CHR	C1324	24
ORF03625	rpsC	ribosomal protein S3	CHR	C1324	16
ORF03626	rplV	ribosomal protein L22	CHR	C1324	16
ORF03627	rpsS	ribosomal protein S19	CHR	C1324	24
ORF03628	rplB	ribosomal protein L2	CHR	C1324	9
ORF03629	rplW	ribosomal protein L23	CHR	C1324	22
ORF03630	rplD	ribosomal protein L4/L1 family	CHR	C1324	25
ORF03631	rplC	50S ribosomal protein L3	CHR	C1324	17
ORF03632	rpsJ	ribosomal protein S10	CHR	C1324	11
ORF03636	tuf	translation elongation factor Tu	CHR	C1324	71
ORF03637	fusA	translation elongation factor G	CHR	C1324	22
ORF03638	rpsG	ribosomal protein S7	CHR	C1324	4
ORF03642	tusD	sulfur relay protein TusD/DsrE	CHR	C1324	7
ORF03643	-	YheO domain protein	CHR	C1324	26
ORF03645	-	conserved domain protein	CHR	C1324	6
ORF03646	-	fkbp-type peptidyl-prolyl cis-trans isomerase slyd (ppiase) (rotamase) (histidine-rich protein) (whp)	CHR	C1324	2
ORF03648	-	glutathione-regulated potassium-efflux system protein KefB (K(+)/H(+)antiporter) (NEM-activable K(+)/H(+) antiporter)	CHR	C1324	3
ORF03649	-	general stress protein 14 (GSP14)	CHR	C1324	9
ORF03651	-	putative ATPase component of ABC transporter with duplicated ATPase domain	CHR	C1324	2
ORF03652	-	protein YdhR	CHR	C1324	5
ORF03654	-	conserved domain protein	CHR	C1324	10
ORF03655	-	phosphoribulokinase 1 (Phosphopentokinase 1) (PRKase 1)(PRK I)	CHR	C1324	2
ORF03656	-	OsmC/Ohr family protein	CHR	C1324	13
ORF03658	-	integral membrane protein, YccS/YhfK family	CHR	C1324	14
ORF03659	-	acetylornithine/succinyldiaminopimelate aminotransferase (acoat) (succinyldiaminopimelate transferase)(dapatase)	CHR	C1324	2
ORF03660	-	para-aminobenzoate synthase glutamine amidotransferase component II (ADC synthase)	CHR	C1324	6
ORF03661	-	cell filamentation protein fic	CHR	C1324	2
ORF03662	-	conserved hypothetical protein	CHR	C1324	8
ORF03665	-	conserved hypothetical protein	CHR	C1324	5
ORF03666	nirB	nitrite reductase [NAD(P)H], large subunit	CHR	C1324	2
ORF03669	-	nitrite transporter NirC	CHR	C1324	9
ORF03673	-	putative outer membrane lipoprotein	CHR	C1324	20
ORF03674	trpS	tryptophan—tRNA ligase	CHR	C1324	6
ORF03675	gph	phosphoglycolate phosphatase, bacterial	CHR	C1324	12
ORF03676	rpe	ribulose-phosphate 3-epimerase	CHR	C1324	5
ORF03677	-	retron EC67 DNA adenine methylase (ORF1-EC67 DAM)(M.Eco67Dam)	CHR	C1324	23
ORF03678	-	protein DamX	CHR	C1324	12
ORF03679	aroB	3-dehydroquinate synthase	CHR	C1324	13
ORF03685	-	HofM protein	CHR	C1324	13
ORF03686	-	penicillin-binding protein 1A (PBP-1a) (PBP1a)	CHR	C1324	6
ORF03687	-	ADP compounds hydrolase NudE	CHR	C1324	4
ORF03688	-	intracellular growth attenuator IgaA	CHR	C1324	2
ORF03689	-	HAD-superfamily hydrolase, subfamily IA, variant 3	CHR	C1324	4
ORF03690	-	ribosome-associated heat shock protein Hsp15	CHR	C1324	8
ORF03692	-	inner membrane protein	CHR	C1324	54
ORF03693	pckA	phosphoenolpyruvate carboxykinase (ATP)	CHR	C1324	5
ORF03694	-	osmolarity sensor protein EnvZ	CHR	C1324	17
ORF03695	-	protein PetR	CHR	C1324	2
ORF03696	greB	transcription elongation factor GreB	CHR	C1324	24
ORF03698	-	conserved domain protein	CHR	C1324	17
ORF03702	-	conserved hypothetical protein	CHR	C1324	5
ORF03704	-	protein GntX	CHR	C1324	10
ORF03706	-	high-affinity gluconate transporter (Gluconate permease) (Gnt-Isystem)	CHR	C1324	14
ORF03707	malQ	4-alpha-glucanotransferase	CHR	C1324	21
ORF03708	-	maltodextrin phosphorylase	CHR	C1324	5
ORF03710	-	addiction module toxin, RelE/StbE family	CHR	C1324	6
ORF03715	-	conserved hypothetical protein	CHR	C1324	13
ORF03719	-	thiosulfate sulfurtransferase GlpE	CHR	C1324	34
ORF03726	-	dihydrodipicolinate synthetase	CHR	C1324	5
ORF03727	-	putative transcriptional regulator	CHR	C1324	26
ORF03728	-	glycogen phosphorylase	CHR	C1324	15
ORF03729	-	glycogen synthase (Starch [bacterial glycogen]synthase)	CHR	C1324	16
ORF03730	glgC	glucose-1-phosphate adenylyltransferase	CHR	C1324	6
ORF03731	glgX	glycogen debranching enzyme GlgX	CHR	C1324	25
ORF03733	-	conserved hypothetical protein	CHR	C1324	14
ORF03736	aroK	shikimate kinase	CHR	C1324	8
ORF03737	-	HTH-type transcriptional regulator IdnR (L-idonate regulatoryprotein)	CHR	C1324	7
ORF03738	-	protein YhhW	CHR	C1324	9
ORF03739	-	putative oxidoreductase YhhX	CHR	C1324	2
ORF03744	-	putative inner membrane protein	CHR	C1324	2
ORF03745	-	puative phophotriesterase	CHR	C1324	23
ORF03746	ggt	gamma-glutamyltransferase	CHR	C1324	9
ORF03747	-	conserved hypothetical protein	CHR	C1324	4
ORF03748	-	glycerophosphoryl diester phosphodiesterase (Glycerophosphodiester phosphodiesterase)	CHR	C1324	6
ORF03751	-	sn-glycerol-3-phosphate transport system permease protein UgpA	CHR	C1324	43
ORF03758	-	high-affinity branched-chain amino acid transport system permeaseprotein LivH (LIV-I protein H)	CHR	C1324	2
ORF03760	-	conserved hypothetical protein	CHR	C1324	3
ORF03762	-	putative cytoplasmic protein	CHR	C1324	2
ORF03764	rpoH	alternative sigma factor RpoH	CHR	C1324	5
ORF03765	ftsX	putative protein insertion permease FtsX	CHR	C1324	9
ORF03766	ftsE	cell division ATP-binding protein FtsE	CHR	C1324	20
ORF03771	-	YhhN family protein	CHR	C1324	17
ORF03772	cadA	cadmium-translocating P-type ATPase	CHR	C1324	21
ORF03775	-	inner membrane protein YhhQ	CHR	C1324	12
ORF03779	-	4'-phosphopantetheinyl transferase superfamily	CHR	C1324	3
ORF03782	-	ABC transporter	CHR	C1324	3
ORF03785	-	conserved hypothetical protein	CHR	C1324	3
ORF03787	-	universal stress protein B	CHR	C1324	13
ORF03790	-	protein YhiQ	CHR	C1324	47
ORF03791	-	oligopeptidase A	CHR	C1324	23
ORF03793	-	hypothetical protein	CHR	C1324	12
ORF03794	-	conserved hypothetical protein	CHR	C1324	16
ORF03795	gor	glutathione-disulfide reductase	CHR	C1324	3
ORF03797	-	anaerobic C4-dicarboxylate transporter DcuA	CHR	C1324	4
ORF03798	-	PfkB domain protein	CHR	C1324	7
ORF03801	-	trehalase	CHR	C1324	5
ORF03802	-	putative inner membrane protein	CHR	C1324	2
ORF03806	-	ribonuclease, putative	CHR	C1324	4
ORF03808	-	AsmA family protein	CHR	C1324	29
ORF03811	-	2-dehydro-3-deoxygluconokinase (2-keto-3-deoxygluconokinase) (3-deoxy-2-oxo-D-gluconate kinase) (KDG kinase)	CHR	C1324	10
ORF03812	-	protein YhjJ	CHR	C1324	10
ORF03814	-	protein YhjK	CHR	C1324	2
ORF03815	-	cellulose synthase operon protein C	CHR	C1324	14
ORF03816	-	endoglucanase (Endo-1,4-beta-glucanase)(Cellulase) (Carboxymethylcellulase) (CMCase)	CHR	C1324	2
ORF03817	-	cellulose synthase regulator protein	CHR	C1324	32
ORF03819	yhjQ	cellulose synthase operon protein YhjQ	CHR	C1324	3
ORF03822	-	cellulose biosynthesis protein BcsE, putative	CHR	C1324	6
ORF03824	yhjU	cellulose synthase operon protein YhjU	CHR	C1324	8
ORF03828	-	dipeptide transport ATP-binding protein DppF	CHR	C1324	4
ORF03829	-	oligopeptide transport ATP-binding protein AppD	CHR	C1324	2
ORF03832	-	periplasmic dipeptide transport protein (Dipeptide-bindingprotein) (DBP)	CHR	C1324	36
ORF03836	-	inner membrane protein YhjW	CHR	C1324	3
ORF03844	-	dna-3-methyladenine glycosylase 1 (dna-3-methyladenineglycosylase i) (3-methyladenine-dna glycosylase i, constitutive) (tagi) (dna-3-methyladenine glycosidase i)	CHR	C1324	2
ORF03845	-	biotin sulfoxide reductase (BDS reductase) (BSOreductase)	CHR	C1324	8
ORF03846	-	acetyltransferase, gnat family	CHR	C1324	2
ORF03847	-	inner membrane lipoprotein YiaD	CHR	C1324	6
ORF03848	-	2-ketogluconate reductase (2KR) (2-ketoaldonatereductase)	CHR	C1324	9
ORF03849	-	putative outer membrane lipoprotein	CHR	C1324	12
ORF03852	-	conserved domain protein	CHR	C1324	6
ORF03854	-	putative cytoplasmic protein	CHR	C1324	2
ORF03856	glyS	glycyl-tRNA synthetase, beta subunit	CHR	C1324	59
ORF03857	glyQ	glycyl-tRNA synthetase, alpha subunit	CHR	C1324	12
ORF03862	xylA	xylose isomerase	CHR	C1324	6
ORF03866	-	alpha-amylase (1,4-alpha-D-glucanglucanohydrolase)	CHR	C1324	2
ORF03868	-	protein AegA	CHR	C1324	5
ORF03882	-	conserved hypothetical protein	CHR	C1324	44
ORF03883	-	eptc-inducible aldehyde dehydrogenase	CHR	C1324	8
ORF03884	-	putative transcriptional regulator	CHR	C1324	15
ORF03885	selB	selenocysteine-specific translation elongation factor	CHR	C1324	8
ORF03886	selA	L-seryl-tRNA selenium transferase	CHR	C1324	15
ORF03887	-	glutathione S-transferase	CHR	C1324	25
ORF03888	-	pts system mannitol-specific eiicba component (eiicba-mtl) (eii-mtl)	CHR	C1324	25
ORF03890	-	mannitol repressor protein	CHR	C1324	3
ORF03891	-	conserved hypothetical protein	CHR	C1324	7
ORF03894	-	haemagluttinin family protein	CHR	C1324	2
ORF03896	-	putative L-lactate dehydrogenase operon regulatory protein	CHR	C1324	16
ORF03897	-	L-lactate dehydrogenase [cytochrome]	CHR	C1324	2
ORF03900	-	conserved hypothetical protein	CHR	C1324	12
ORF03902	-	probable glucarate transporter (D-glucarate permease)	CHR	C1324	8
ORF03903	-	serine acetyltransferase 4 (atsat-4) (atserat3;2)	CHR	C1324	9
ORF03904	-	glycerol-3-phosphate dehydrogenase [NAD(P)+] (NAD(P)H-dependent glycerol-3-phosphate dehydrogenase) (NAD(P)H-dependentdihydroxyacetone-phosphate reductase)	CHR	C1324	7
ORF03905	secB	protein-export chaperone SecB	CHR	C1324	6
ORF03906	grxC	glutaredoxin 3	CHR	C1324	5
ORF03907	-	rhodanese domain protein	CHR	C1324	11
ORF03908	gpmI	2,3-bisphosphoglycerate-independent phosphoglycerate mutase	CHR	C1324	2
ORF03910	-	glycosyl transferase, group 2 family protein	CHR	C1324	3
ORF03911	-	polysaccharide deacetylase family protein	CHR	C1324	12
ORF03912	tdh	L-threonine 3-dehydrogenase	CHR	C1324	17
ORF03913	kbl	2-amino-3-ketobutyrate coenzyme A ligase	CHR	C1324	26
ORF03914	rfaD	ADP-glyceromanno-heptose 6-epimerase	CHR	C1324	8
ORF03915	rfaF	lipopolysaccharide heptosyltransferase II	CHR	C1324	2
ORF03917	-	O-antigen ligase	CHR	C1324	2
ORF03920	-	lipopolysaccharide core biosynthesis protein RfaY	CHR	C1324	2
ORF03921	-	lipopolysaccharide 1,2-glucosyltransferase	CHR	C1324	3
ORF03922	-	lipopolysaccharide 1,3-galactosyltransferase (Lipopolysaccharide 3-alpha-galactosyltransferase)	CHR	C1324	4
ORF03924	-	conserved hypothetical protein	CHR	C1324	5
ORF03925	-	lipopolysaccharide core biosynthesis protein RfaP	CHR	C1324	8
ORF03926	-	lipopolysaccharide core biosynthesis protein RfaG (Glucosyltransferase I)	CHR	C1324	6
ORF03928	-	hypothetical protein	CHR	C1324	4
ORF03929	-	3-deoxy-D-manno-octulosonic-acid transferase (KDOtransferase)	CHR	C1324	9
ORF03931	mutM	formamidopyrimidine-DNA glycosylase	CHR	C1324	7
ORF03932	rpmG	ribosomal protein L33	CHR	C1324	7
ORF03934	-	DNA repair protein RadC	CHR	C1324	13
ORF03935	coaBC	phosphopantothenoylcysteine decarboxylase/phosphopantothenate--cysteine ligase	CHR	C1324	5
ORF03936	-	deoxyuridine 5'-triphosphate nucleotidohydrolase (dUTPase) (dUTP pyrophosphatase)	CHR	C1324	2
ORF03937	-	HTH-type protein SlmA	CHR	C1324	11
ORF03938	pyrE	orotate phosphoribosyltransferase	CHR	C1324	5
ORF03939	rph	ribonuclease PH	CHR	C1324	15
ORF03945	-	conserved hypothetical protein	CHR	C1324	10
ORF03946	gmk	guanylate kinase	CHR	C1324	8
ORF03947	rpoZ	DNA-directed RNA polymerase, omega subunit	CHR	C1324	12
ORF03948	-	GTP pyrophosphokinase (ATP:GTP 3'-pyrophosphotransferase)(ppGpp synthetase I) ((p)ppGpp synthetase)	CHR	C1324	3
ORF03949	-	tRNA guanosine-2'-O-methyltransferase (tRNA [Gm18]methyltransferase)	CHR	C1324	7
ORF03953	-	xanthine permease	CHR	C1324	7
ORF03958	-	putative cytoplasmic protein	CHR	C1324	2
ORF03960	-	Aec79	CHR	C1324	2
ORF03967	-	conserved hypothetical protein	CHR	C1324	3
ORF03968	-	SlsA	CHR	C1324	2
ORF03969	-	putative inner membrane protein	CHR	C1324	37
ORF03971	-	conserved hypothetical protein	CHR	C1324	5
ORF03980	-	PTS system fructose IIA component	CHR	C1324	2
ORF03982	-	hypothetical protein	CHR	C1324	6
ORF03984	-	conserved hypothetical protein	CHR	C1324	3
ORF03992	-	PTS system, galactitol-specific IIC component	CHR	C1324	2
ORF04000	-	transcriptional regulatory protein UhpA	CHR	C1324	5
ORF04002	fucP	L-fucose:H+ symporter permease	CHR	C1324	6
ORF04003	rbsK	ribokinase	CHR	C1324	2
ORF04005	-	acetolactate synthase isozyme 1 small subunit (ahas-i)(acetohydroxy-acid synthase i small subunit) (als-i)	CHR	C1324	9
ORF04010	-	DsdX permease	CHR	C1324	14
ORF04017	-	putative transport protein YidE	CHR	C1324	2
ORF04018	-	small heat shock protein IbpB (16 kDa heat shock protein B)	CHR	C1324	5
ORF04021	-	conserved hypothetical protein	CHR	C1324	2
ORF04030	ccmA	heme ABC exporter, ATP-binding protein CcmA	CHR	C1324	12
ORF04035	torT	tmao reductase system periplasmic protein tort	CHR	C1324	2
ORF04039	-	probable glucarate transporter (D-glucarate permease)	CHR	C1324	2
ORF04043	-	galactonate operon transcriptional repressor	CHR	C1324	11
ORF04045	-	putative permease	CHR	C1324	2
ORF04047	-	putative transcriptional regulator	CHR	C1324	40
ORF04048	gyrB	DNA gyrase, B subunit	CHR	C1324	2
ORF04049	-	DNA replication and repair protein RecF	CHR	C1324	10
ORF04050	dnaN	DNA polymerase III, beta subunit	CHR	C1324	10
ORF04052	rpmH	ribosomal protein L34	CHR	C1324	4
ORF04053	rnpA	ribonuclease P protein component	CHR	C1324	16
ORF04054	-	inner membrane protein OxaA	CHR	C1324	12
ORF04062	-	putative cytoplasmic protein	CHR	C1324	11
ORF04064	-	inner membrane protein YicO	CHR	C1324	3
ORF04065	-	phosphatase YieH	CHR	C1324	10
ORF04066	phoU	phosphate transport system regulatory protein PhoU	CHR	C1324	8
ORF04069	pstC	phosphate ABC transporter, permease protein PstC	CHR	C1324	27
ORF04073	-	HTH-type transcriptional regulator SgrR	CHR	C1324	29
ORF04074	glmS	glutamine-fructose-6-phosphate transaminase (isomerizing)	CHR	C1324	20
ORF04076	-	putative permease	CHR	C1324	7
ORF04077	atpC	ATP synthase F1, epsilon subunit	CHR	C1324	49
ORF04078	atpD	ATP synthase F1, beta subunit	CHR	C1324	31
ORF04079	atpG	ATP synthase F1, gamma subunit	CHR	C1324	40
ORF04080	atpA	ATP synthase F1, alpha subunit	CHR	C1324	10
ORF04081	atpH	ATP synthase F1, delta subunit	CHR	C1324	23
ORF04086	-	conserved hypothetical protein	CHR	C1324	10
ORF04087	gidB	16S rRNA methyltransferase GidB	CHR	C1324	9
ORF04090	-	DNA-binding transcriptional regulator AsnC	CHR	C1324	10
ORF04092	-	protein ViaA (VWA domain protein interacting with AAA ATPase)	CHR	C1324	7
ORF04093	-	ATPase RavA (Regulatory ATPase variant A)	CHR	C1324	2
ORF04094	kup	potassium uptake protein	CHR	C1324	9
ORF04095	-	high affinity ribose transport protein RbsD	CHR	C1324	8
ORF04098	-	D-ribose-binding periplasmic protein	CHR	C1324	25
ORF04099	rbsK	ribokinase	CHR	C1324	16
ORF04102	-	transcriptional regulator, GntR family	CHR	C1324	3
ORF04105	-	protein YifE	CHR	C1463	11
ORF04107	ilvB	acetolactate synthase, large subunit, biosynthetic type	CHR	C1463	4
ORF04109	ilvE	branched-chain amino acid aminotransferase	CHR	C1463	5
ORF04110	ilvD	dihydroxy-acid dehydratase	CHR	C1463	11
ORF04111	ilvA	threonine ammonia-lyase, biosynthetic	CHR	C1463	8
ORF04114	-	HTH-type transcriptional regulator IlvY	CHR	C1463	2
ORF04115	-	ketol-acid reductoisomerase (Acetohydroxy-acidisomeroreductase) (Alpha-keto-beta-hydroxylacil reductoisomerase)	CHR	C1463	32
ORF04116	-	peptidyl-prolyl cis-trans isomerase C (PPIase C)(Rotamase C) (Parvulin)	CHR	C1463	4
ORF04117	rep	ATP-dependent DNA helicase Rep	CHR	C1463	6
ORF04118	-	exopolyphosphatase (ExopolyPase) (Metaphosphatase)	CHR	C1463	3
ORF04119	-	ATP-dependent RNA helicase RhlB	CHR	C1463	15
ORF04120	trxA	thioredoxin	CHR	C1463	13
ORF04121	rho	transcription termination factor Rho	CHR	C1463	35
ORF04123	-	lipopolysaccharide biosynthesis protein WzzE (Protein metN)	CHR	C1463	9
ORF04124	-	UDP-N-acetylglucosamine 2-epimerase	CHR	C1463	6
ORF04125	-	UDP-N-acetyl-D-mannosamine dehydrogenase (UDP-ManNAcdehydrogenase)	CHR	C1463	8
ORF04126	rfbB	dTDP-glucose 4,6-dehydratase	CHR	C1463	4
ORF04129	-	lipopolysaccharide biosynthesis protein RffA	CHR	C1463	11
ORF04131	wecF	TDP-Fuc4NAc:lipid II Fuc4Nac transferase	CHR	C1463	2
ORF04135	hemY	HemY protein	CHR	C1463	15
ORF04136	-	putative uroporphyrinogen-III C-methyltransferase (Urogen III methylase) (ORF X)	CHR	C1463	29
ORF04137	hemD	uroporphyrinogen-III synthase	CHR	C1463	4
ORF04138	hemC	porphobilinogen deaminase	CHR	C1463	18
ORF04143	cyaY	iron donor protein CyaY	CHR	C1463	2
ORF04146	-	conserved hypothetical protein	CHR	C1463	3
ORF04150	-	HAD-superfamily hydrolase, subfamily IA, variant 1	CHR	C1463	3
ORF04151	uvrD	DNA helicase II	CHR	C1463	4
ORF04152	corA	magnesium and cobalt transport protein CorA	CHR	C1463	7
ORF04156	-	f161	CHR	C1463	5
ORF04157	-	phospholipase A1 (Detergent-resistant phospholipase A) (DR-phospholipase A) (Phosphatidylcholine1-acylhydrolase) (Outer membrane phospholipase A) (OM PLA)	CHR	C1463	4
ORF04162	-	hydrolase, Cof family	CHR	C1463	6
ORF04165	metE	5-methyltetrahydropteroyltriglutamate--homocysteine S-methyltransferase	CHR	C1463	2
ORF04167	-	carboxymethylenebutenolidase	CHR	C1463	8
ORF04168	udp	uridine phosphorylase	CHR	C1463	12
ORF04169	-	DNA recombination protein RmuC	CHR	C1463	2
ORF04170	-	ubiquinone/menaquinone biosynthesis methyltransferase UbiE	CHR	C1463	12
ORF04171	-	sterol-binding domain protein	CHR	C1463	2
ORF04172	ubiB	2-polyprenylphenol 6-hydroxylase	CHR	C1463	13
ORF04173	-	Sec-independent protein translocase protein TatA	CHR	C1463	9
ORF04174	-	Sec-independent protein translocase protein TatB	CHR	C1463	8
ORF04178	-	3-octaprenyl-4-hydroxybenzoate carboxy-lyase (Polyprenylp-hydroxybenzoate decarboxylase)	CHR	C1463	16
ORF04179	-	NAD(P)H-flavin reductase (FMN reductase)(Aquacobalamin reductase) (NAD(P)H:flavin oxidoreductase)(Ferrisiderophore reductase C)	CHR	C1463	8
ORF04181	fadA	acetyl-CoA C-acyltransferase FadA	CHR	C1463	10
ORF04182	fadB	fatty oxidation complex, alpha subunit FadB	CHR	C1463	35
ORF04183	-	Xaa-Pro dipeptidase (X-Pro dipeptidase) (Prolinedipeptidase) (Prolidase) (Imidodipeptidase)	CHR	C1463	21
ORF04186	-	protoporphyrinogen oxidase (PPO)	CHR	C1463	8
ORF04191	-	protein YihD	CHR	C1462	8
ORF04192	-	protein RdoA	CHR	C1462	2
ORF04193	-	thiol:disulfide interchange protein DsbA	CHR	C1462	10
ORF04196	-	DNA polymerase I (POL I)	CHR	C1462	45
ORF04197	ysxC	ribosome biogenesis GTP-binding protein YsxC	CHR	C1462	9
ORF04198	-	protein YihI	CHR	C1462	11
ORF04199	hemN	oxygen-independent coproporphyrinogen III oxidase	CHR	C1462	14
ORF04200	ntrC	nitrogen regulation protein NR(I)	CHR	C1462	10
ORF04201	ntrB	nitrogen regulation protein NR(II)	CHR	C1462	5
ORF04202	glnA	glutamine synthetase, type I	CHR	C1462	25
ORF04203	typA	GTP-binding protein TypA/BipA	CHR	C1462	32
ORF04220	-	glycerol-3-phosphate regulon repressor	CHR	C1462	6
ORF04221	-	phosphatase YihX	CHR	C1462	10
ORF04223	dtd	D-tyrosyl-tRNA(Tyr) deacylase	CHR	C1462	6
ORF04224	-	thioesterase domain protein	CHR	C1462	8
ORF04231	fdhE	formate dehydrogenase accessory protein FdhE	CHR	C1462	11
ORF04233	fdxH	formate dehydrogenase, beta subunit	CHR	C1462	6
ORF04234	-	formate dehydrogenase, alpha subunit	CHR	C1462	28
ORF04235	-	formate dehydrogenase-O, major subunit (Formatedehydrogenase-O subunit alpha) (FDH-Z subunit alpha) (Aerobic formatedehydrogenase major subunit)	CHR	C1462	6
ORF04236	-	formate dehydrogenase family accessory protein FdhD	CHR	C1462	3
ORF04243	-	transcriptional regulator, XRE family	CHR	C1462	2
ORF04245	fucO	lactaldehyde reductase	CHR	C1462	5
ORF04258	-	superoxide dismutase [Mn]	CHR	C1462	24
ORF04259	-	protein YiiM	CHR	C1462	4
ORF04261	-	sensor protein CpxA	CHR	C1462	8
ORF04262	-	DNA-binding response regulator in two-component regulatory system with CpxA	CHR	C1462	16
ORF04263	-	periplasmic repressor CpxP	CHR	C1462	2
ORF04264	-	cation-efflux pump FieF	CHR	C1462	2
ORF04265	pfkA	6-phosphofructokinase	CHR	C1462	19
ORF04267	cdh	CDP-diacylglycerol pyrophosphatase	CHR	C1462	14
ORF04270	-	putative ADP-ribosylglycohydrolase	CHR	C1462	8
ORF04274	-	cupin 2 conserved barrel domain protein	CHR	C1462	2
ORF04275	-	fggy family of carbohydrate kiNases, domain protein	CHR	C1462	11
ORF04276	-	putative sugar-binding domain, putative	CHR	C1462	7
ORF04277	-	putative ABC transporter ATP-binding protein ego (EGO10A)	CHR	C1462	7
ORF04280	-	conserved hypothetical protein	CHR	C1462	22
ORF04281	-	deoxyribose-phosphate aldolase superfamily	CHR	C1462	18
ORF04282	-	autoinducer-2	CHR	C1462	3
ORF04283	-	ribulose-phosphate 3-epimerase	CHR	C1462	2
ORF04284	tpiA	triose-phosphate isomerase	CHR	C1462	23
ORF04287	-	ferredoxin--NADP reductase (fnr) (flavodoxin reductase)(flxr) (fldr) (methyl viologen resistance protein a) (da1)	CHR	C1462	7
ORF04288	glpX	fructose-1,6-bisphosphatase, class II	CHR	C1462	8
ORF04289	glpK	glycerol kinase	CHR	C1462	35
ORF04290	-	glycerol diffusion	CHR	C1462	2
ORF04291	-	conserved domain protein	CHR	C1462	12
ORF04293	rraA	regulator of ribonuclease activity A	CHR	C1462	8
ORF04295	hslU	ATP-dependent protease HslVU, ATPase subunit	CHR	C1462	39
ORF04296	hslV	ATP-dependent protease HslVU, peptidase subunit	CHR	C1462	8
ORF04297	ftsN	cell division protein FtsN	CHR	C1462	5
ORF04298	-	transcriptional repressor	CHR	C1462	2
ORF04299	-	primosomal protein N' (ATP-dependent helicase PriA)(Replication factor Y)	CHR	C1462	5
ORF04300	rpmE	ribosomal protein L31	CHR	C1462	4
ORF04304	-	met Apo-repressor, MetJ	CHR	C1462	5
ORF04305	metB	O-succinylhomoserine (thiol)-lyase	CHR	C1462	6
ORF04306	-	bifunctional aspartokinase/homoserine dehydrogenase 2 (aspartokinaseii/homoserine dehydrogenase ii) (akii-hdii)	CHR	C1462	11
ORF04311	metF	5,10-methylenetetrahydrofolate reductase	CHR	C1462	3
ORF04312	katG	catalase/peroxidase HPI	CHR	C1462	26
ORF04314	-	glycerol dehydrogenase (gldh)	CHR	C1462	9
ORF04315	-	transaldolase, putative	CHR	C1462	11
ORF04323	-	membrane protein YijP	CHR	C1462	15
ORF04324	ppc	phosphoenolpyruvate carboxylase	CHR	C1462	39
ORF04325	argE	acetylornithine deacetylase (ArgE)	CHR	C1462	13
ORF04326	argC	N-acetyl-gamma-glutamyl-phosphate reductase	CHR	C1462	4
ORF04327	argB	acetylglutamate kinase	CHR	C1462	5
ORF04328	argH	argininosuccinate lyase	CHR	C1462	13
ORF04329	-	soluble pyridine nucleotide transhydrogenase (STH)(NAD(P)(+) transhydrogenase [B-specific])	CHR	C1462	14
ORF04330	-	DNA-binding transcriptional regulator OxyR	CHR	C1462	9
ORF04333	trmA	tRNA (uracil-5-)-methyltransferase	CHR	C1462	5
ORF04334	btuB	TonB-dependent vitamin B12 receptor	CHR	C1462	18
ORF04335	murI	glutamate racemase	CHR	C1462	8
ORF04338	murB	UDP-N-acetylenolpyruvoylglucosamine reductase	CHR	C1461	3
ORF04339	-	biotin-[acetyl-CoA-carboxylase] ligase	CHR	C1461	3
ORF04340	coaA	pantothenate kinase	CHR	C1461	7
ORF04344	nusG	transcription termination/antitermination factor NusG	CHR	C1461	13
ORF04345	rplK	ribosomal protein L11	CHR	C1461	10
ORF04346	rplA	ribosomal protein L1	CHR	C1461	37
ORF04347	-	50S ribosomal protein L10	CHR	C1461	14
ORF04348	rplL	ribosomal protein L7/L12	CHR	C1461	25
ORF04349	rpoB	DNA-directed RNA polymerase, beta subunit	CHR	C1461	116
ORF04350	rpoC	DNA-directed RNA polymerase, beta' subunit	CHR	C1461	115
ORF04354	-	NleB	CHR	C1461	2
ORF04357	thiH	thiazole biosynthesis protein ThiH	CHR	C1461	6
ORF04358	thiG	thiazole biosynthesis protein ThiG	CHR	C1461	9
ORF04360	thiF	thiazole biosynthesis adenylyltransferase ThiF	CHR	C1461	2
ORF04361	thiE	thiamine-phosphate pyrophosphorylase	CHR	C1461	11
ORF04362	thiC	thiamine biosynthesis protein ThiC	CHR	C1461	25
ORF04363	-	regulator of sigma D	CHR	C1461	7
ORF04364	-	NADH pyrophosphatase	CHR	C1461	2
ORF04365	hemE	uroporphyrinogen decarboxylase	CHR	C1461	8
ORF04366	-	endonuclease V (Deoxyinosine 3'endonuclease)(Deoxyribonuclease V) (DNase V)	CHR	C1461	4
ORF04367	-	D-fructose-6-phosphate amidotransferase	CHR	C1461	2
ORF04368	-	DNA-binding protein HU-beta	CHR	C1461	31
ORF04372	purD	phosphoribosylamine--glycine ligase	CHR	C1461	10
ORF04373	-	transcriptional regulatory protein ZraR	CHR	C1461	2
ORF04374	purH	phosphoribosylaminoimidazolecarboxamide formyltransferase/IMP cyclohydrolase	CHR	C1461	23
ORF04377	-	acetyltransferase, gnat family	CHR	C1455	3
ORF04379	metA	homoserine O-succinyltransferase	CHR	C1455	3
ORF04380	aceB	malate synthase A	CHR	C1455	35
ORF04381	aceA	isocitrate lyase	CHR	C1455	28
ORF04385	-	acetate operon repressor	CHR	C1455	12
ORF04386	metH	methionine synthase	CHR	C1455	17
ORF04387	-	inorganic phosphate transporter, sodium-dependent	CHR	C1455	3
ORF04388	-	peptidase E (Alpha-aspartyl dipeptidase) (Asp-specificdipeptidase) (Dipeptidase E)	CHR	C1455	9
ORF04389	-	nucleoprotein/polynucleotide-associated enzyme	CHR	C1455	5
ORF04390	-	conserved hypothetical protein	CHR	C1455	2
ORF04391	-	ribosomal large subunit pseudouridine synthase F (rRNA-uridine isomerase F) (rRNA pseudouridylate synthase F)	CHR	C1455	5
ORF04425	-	asparate kinase, monofunctional class	CHR	C1455	9
ORF04426	pgi	glucose-6-phosphate isomerase	CHR	C1455	42
ORF04434	-	maltose transport protein	CHR	C1455	27
ORF04435	-	lactose transport ATP-binding protein LacK	CHR	C1455	4
ORF04436	-	maltoporin (Maltose-inducible porin)	CHR	C1455	5
ORF04437	-	maltose operon periplasmic protein	CHR	C1455	14
ORF04438	-	chorismate--pyruvate lyase (CL) (CPL)	CHR	C1455	5
ORF04440	-	glycerol-3-phosphate acyltransferase (gpat)	CHR	C1455	23
ORF04442	lexA	repressor LexA	CHR	C1455	11
ORF04445	-	conserved domain protein	CHR	C1455	20
ORF04446	-	zinc uptake regulation protein (Zinc uptake regulator)	CHR	C1455	4
ORF04447	-	conjugative transfer protein	CHR	C1455	6
ORF04448	-	tRNA-dihydrouridine synthase A	CHR	C1455	8
ORF04450	-	putative quinone oxidoreductase (NADPH:quinone reductase) (zeta-crystallin homolog protein)	CHR	C1455	19
ORF04451	dnaB	replicative DNA helicase	CHR	C1455	5
ORF04452	alr	alanine racemase	CHR	C1455	5
ORF04453	-	aromatic-amino-acid aminotransferase (aroat) (arat)	CHR	C1455	8
ORF04454	aphA	had superfamily (subfamily iiib) phosphatase	CHR	C1455	8
ORF04455	-	conserved hypothetical protein	CHR	C1455	7
ORF04456	-	protein YjbR	CHR	C1455	4
ORF04459	uvrA	excinuclease ABC subunit A	CHR	C1455	21
ORF04460	ssb	single-strand binding protein	CHR	C1455	11
ORF04464	-	putative methyl-accepting chemotaxis protein	CHR	C1455	9
ORF04465	-	putative ABC exporter outer membrane component	CHR	C1455	12
ORF04467	-	large repetitive protein	CHR	C1455	11
ORF04474	-	glutathione S-transferase, N- domain	CHR	C1455	6
ORF04482	acsA	acetate--CoA ligase	CHR	C1455	43
ORF04483	nrfA	nitrite reductase (cytochrome; ammonia-forming)	CHR	C1455	2
ORF04484	nrfB	cytochrome c nitrite reductase, pentaheme subunit	CHR	C1455	2
ORF04494	-	aspartyl/Asparaginyl beta-hydroxylase	CHR	C1455	10
ORF04495	-	protein PhnO	CHR	C1455	2
ORF04496	-	protein PhnB	CHR	C1455	3
ORF04497	-	putative alkylphosphonate utilization operon protein PhnA	CHR	C1455	2
ORF04498	-	proline/betaine transporter (proline porter II) (ppii)	CHR	C1455	7
ORF04499	-	sensor protein BasS/pmrB	CHR	C1455	8
ORF04500	-	transcriptional regulatory protein BasR/pmrA	CHR	C1455	12
ORF04501	-	membrane protein YjdB	CHR	C1455	5
ORF04504	-	biodegradative arginine decarboxylase (ADC)	CHR	C1455	2
ORF04506	-	alpha-galactosidase (Melibiase)	CHR	C1455	4
ORF04508	fumB	fumarate hydratase class I, anaerobic	CHR	C1455	15
ORF04525	-	conserved hypothetical protein	CHR	C1455	2
ORF04526	-	acetyltransferase, gnat family	CHR	C1455	2
ORF04527	-	acid phosphatase	CHR	C1455	23
ORF04531	-	HTH-type transcriptional regulator YjdC	CHR	C1455	7
ORF04534	-	anaerobic C4-dicarboxylate transporter DcuA	CHR	C1455	4
ORF04535	aspA	aspartate ammonia-lyase	CHR	C1455	29
ORF04539	groS	chaperonin GroS	CHR	C1455	11
ORF04540	groL	chaperonin GroL	CHR	C1455	92
ORF04541	-	conserved hypothetical protein	CHR	C1455	2
ORF04544	efp	translation elongation factor P	CHR	C1455	7
ORF04546	-	conserved domain protein	CHR	C1455	3
ORF04550	-	outer membrane lipoprotein blc	CHR	C1455	6
ORF04552	-	fumarate reductase subunit C (Fumarate reductase 15 kDa hydrophobicprotein)	CHR	C1455	2
ORF04553	-	fumarate reductase iron-sulfur subunit	CHR	C1455	16
ORF04554	frdA	fumarate reductase, flavoprotein subunit	CHR	C1455	35
[truncated: 119 more rows]

## Sheet: Table S3A_Nterm extension
ORF_name	Gene_symbol	Common_name	Peptide ID	Peptide Sequence	New Start Site	New_Common_name	Automated annotation Start Site (this study)
ORF00133	-	UDP-N-acetylmuramoyl-L-alanyl-D-glutamate--2,6-diaminopimelate ligase (UDP-MurNAc-L-Ala-D-Glu:meso-diaminopimelate ligase)(Meso-diaminopimelate-adding enzyme) (Meso-A2pm-adding enzyme) (UDP-N-acetylmuramyl-tripeptide synthetase) (UDP-MurNAc-tripeptidesynt	37109709	R.NLRDLLAPWVAGLPAR.E	MADRNLRDLLAPWVAGLPARELRE_MTLDSRVAAAGDLF	UDP-N-acetylmuramoyl-L-alanyl-D-glutamate--2,6-diaminopimelate ligase (UDP-MurNAc-L-Ala-D-Glu:meso-diaminopimelate ligase)(Meso-diaminopimelate-adding enzyme) (Meso-A2pm-adding enzyme) (UDP-N-acetylmuramyl-tripeptide synthetase) (UDP-MurNAc-tripeptidesynt	MTLDSRVAAAGDLF
ORF00133	-	UDP-N-acetylmuramoyl-L-alanyl-D-glutamate--2,6-diaminopimelate ligase (UDP-MurNAc-L-Ala-D-Glu:meso-diaminopimelate ligase)(Meso-diaminopimelate-adding enzyme) (Meso-A2pm-adding enzyme) (UDP-N-acetylmuramyl-tripeptide synthetase) (UDP-MurNAc-tripeptidesynt	37011779	R.DLLAPWVAGLPAR.E		UDP-N-acetylmuramoyl-L-alanyl-D-glutamate--2,6-diaminopimelate ligase (UDP-MurNAc-L-Ala-D-Glu:meso-diaminopimelate ligase)(Meso-diaminopimelate-adding enzyme) (Meso-A2pm-adding enzyme) (UDP-N-acetylmuramyl-tripeptide synthetase) (UDP-MurNAc-tripeptidesynt
ORF00150	-	protein YacF	36893556	V.MHTQVLFEHPLNEK.M	MHTQVLFEHPLNEK_MRTWLRIEFLIQQL	protein YacF	MRTWLRIEFLIQQL
ORF00151	coaE	dephospho-CoA kinase	36971107	R.QMVEPGQPALNAIAEHFGSELIAADGTLR.R	MRYTVALTGGIGSGKSTVADAFADLGITVIDADIIARQ_MVEPGQPALNAIAEHFGSELIAADGTLR	dephospho-CoA kinase	MVEPGQPALNAIAE
ORF00180	-	DeoR-family transcriptional regulator	36981677	K.TGVTTPTEDK.A	MSCNSWGVKTG_VTTPTEDKAGLKQEIIANAQRK	DeoR-family transcriptional regulator	MTTPTEDKAGLKQE
ORF00247	lpxB	lipid-A-disaccharide synthase	36843887	R.STHMVLAFLPFEK.A	MGIVEVLGRLRRLLHIRADLTRRFTELKPDVFVGIDAPDFNITLEGNLKKKGIKTIHYVSPSVWAWRQKRVFKIGRSTH_MVLAFLPFEKAFYDKFNV	lipid-A-disaccharide synthase	MVLAFLPFEKAFYD
ORF00247	lpxB	lipid-A-disaccharide synthase	36844150	K.TIHYVSPSVWAWR.Q		lipid-A-disaccharide synthase
ORF00446	-	aryl-alcohol dehydrogenase	36786265	V.MQYNTLGNTDLR.V	MQYNTLGNTDLRVSRLCLGC_MTFGEPSRGNHAWTLPEESSR	aryl-alcohol dehydrogenase	MTFGEPSRGNHAWT
ORF00641	-	universal stress protein G	36620773	R.HAEFLAQQDGVIHLLHVLPGSASMSLHR.F	MYKTIIMPVDVFEMELSDKAIRHAEFLAQQDGVIHLLHVLPGSAS_MSLHRFAADVRRFEEHLQHEAET	universal stress protein G	MSLHRFAADVRRFE
ORF00641	-	universal stress protein G	41810318	R.HAEFLAQQDGVIHLLH.V		universal stress protein G
ORF00641	-	universal stress protein G	38229987	I.IMPVDVFEMELSDK.A		universal stress protein G
ORF00641	-	universal stress protein G	37890604	G.MYKTIIMPVDVFEMELSDKAIR.H		universal stress protein G
ORF00641	-	universal stress protein G	37662112	K.TIIMPVDVFEMELSDKAIR.H		universal stress protein G
ORF00641	-	universal stress protein G	36584500	K.TIIMPVDVFEMELSDK.A		universal stress protein G
ORF00641	-	universal stress protein G	37208654	R.HAEFLAQQDGVIHLLHVLPGSAS.M		universal stress protein G
ORF00641	-	universal stress protein G	36843495	R.HAEFLAQQDGVIHLLHVLPGSASM .S		universal stress protein G
ORF00641	-	universal stress protein G	41835796	L.AQQDGVIHLLHVLPGSASMSLHR.F		universal stress protein G
ORF01019	-	conserved hypothetical protein	36695756	R.MIFEEGKEPR.L	MNYEDKLMYQRMIFEEGKEPRLYSSQHDSKFIPISNNNGKVQKVPV_MEFKDTRGDVFYAY	conserved hypothetical protein	MEFKDTRGDVFYAY
ORF01019	-	conserved hypothetical protein	36670735	R.LYSSQHDSK.F		conserved hypothetical protein
ORF01019	-	conserved hypothetical protein	316496968	K.VQKVPVMEFKDTR.G		conserved hypothetical protein
ORF01206	fabF	beta-ketoacyl-acyl-carrier-protein synthase II	38041687	R.VVVTGLGMLSPVGNTVESTWK.A	MSKRRVV_VTGLGMLSPVGNTVESTWK	beta-ketoacyl-acyl-carrier-protein synthase II	MTGLGMLSPVGNTV
ORF01206	fabF	beta-ketoacyl-acyl-carrier-protein synthase II	24141886	R.VVVTGLGMLSPVGNTVE.S		beta-ketoacyl-acyl-carrier-protein synthase II
ORF01321	-	heat shock protein	36641356	R.TLSALPVFADSLFSDR.F	MALRTLSALP_VFADSLFSDRFNR	heat shock protein	MFADSLFSDRFNRI
ORF01321	-	heat shock protein	36815423	R.TLSALPVFADSLFSDRFNR.I		heat shock protein
ORF01397	-	catalase hpII (hydroxyperoxidase ii)	36655991	K.SPHQSPVHDTR.E	MSHNEKSPHQSP_VHDTR	catalase hpII (hydroxyperoxidase ii)	MHDTRESQPGLDSL
ORF01397	-	catalase hpII (hydroxyperoxidase ii)	36947831	M.SHNEKSPHQSPVHDTR.E		catalase hpII (hydroxyperoxidase ii)
ORF01412	infC	translation initiation factor IF-3	17702534	R.LTGLEGEQLGIVSLR.E	MKGGKRVQTARPNRINSEIRAQEVRLTGLEGEQLGI_VSLREALEKAEEA	translation initiation factor IF-3	MSLREALEKAEEAG
ORF01417	ihfA	integration host factor, alpha subunit	56069167	.GIEPMALTKAEMSEYLFDKLGLSKR.D	GIEP_MALTKAEMSEYLFDKLGLSKR	integration host factor, alpha subunit	MALTKAEMSEYLFD
ORF01427	ppsA	phosphoenolpyruvate synthase	56531973	K.LVHLSQKDCSMSNNGSSPLVLWYNQLGMNDVDR.V	VFLKLVHLSQKDCS_MSNNGSSPLVLWYNQLGMNDVDR	phosphoenolpyruvate synthase	MSNNGSSPLVLWYN
ORF01475	-	type III secretion system protein, YseE family	37936130	R.LEDLLLHSR.E	MTTLTRLED_LLLHSR	type III secretion system protein, YseE family	MLLHSREEAKGIIL
ORF01475	-	type III secretion system protein, YseE family	37011910	M.TTLTRLEDLLLHSR.E		type III secretion system protein, YseE family
ORF01528	-	glutathione S-transferase	36584163	K.GQVPALLLDDGTLLTEGVAIMQYLADSVPDR.Q	MKLFYKPGACSLASHITLREIGKDFTLDGVDLAKKRLENGDDYLAVNPKGQVPALLLDDGTL_LTEGVAIMQYLADSVPDRQLLAPVSSLARYHTLEW	glutathione S-transferase	MTEGVAIMQYLADS
ORF01528	-	glutathione S-transferase	36620770	K.GQVPALLLDDGTLLTEGVAIMQYLADSVPDRQLLAPVSSLAR.Y		glutathione S-transferase
ORF01528	-	glutathione S-transferase	36661403	K.RLENGDDYLAVNPK.G		glutathione S-transferase
ORF01528	-	glutathione S-transferase	36662938	K.KRLENGDDYLAVNPK.G		glutathione S-transferase
ORF01528	-	glutathione S-transferase	37064727	R.LENGDDYLAVNPK.G		glutathione S-transferase
ORF01748	nifJ	pyruvate:ferredoxin (flavodoxin) oxidoreductase	37186697	R.VPFIHFFDGFR.T	MLCAASVQEAQDFALIAHRATLKSRVPFIHFFDGFRTSHEINKIIPLTNETILNL_MPQAEIDAHR	pyruvate:ferredoxin (flavodoxin) oxidoreductase	MPQAEIDAHRARAL
ORF01748	nifJ	pyruvate:ferredoxin (flavodoxin) oxidoreductase	36966767	K.IIPLTNETILNLMPQAEIDAHR.A		pyruvate:ferredoxin (flavodoxin) oxidoreductase
ORF01799	-	putative inner membrane protein	37249885	R.WRPLLGYIK.L	MPFTFQIGNHSCQISERYLRDIIDNKREHVFSTCEKFIDFFRNIFTRRSLISDYREIYNLLCQKKEHPDIKGPFSPGPFSKRDEDCTRWRPLLGYIKLIDASRPETIDKYTVEVLAHQENMLLLQ_MFYDGVLVTE	putative inner membrane protein	MFYDGVLVTETECS
ORF01800	-	enoyl-[acyl-carrier-protein] reductase [NADH] (nadh-dependent enoyl-acp reductase)	316496524	K.AMGFLSGKR.I	MTIRIKA_MGFLSGKR	enoyl-[acyl-carrier-protein] reductase [NADH] (nadh-dependent enoyl-acp reductase)	MGFLSGKRILVTGV
ORF01806	-	transcriptional regulator, DeoR family	36815176	R.QQSILQMVVDKGQMSVAELAK.I	MNSRQQSILQ_MVVDKGQMSVAELAK	transcriptional regulator, DeoR family	MVVDKGQMSVAELA
ORF01834	-	catalase	36658457	K.QLQYTVR.V	MFRHVKQLQYTVR_VSEPNPGLA	catalase	MSEPNPGLANLLLE
ORF02092	fliN	flagellar motor switch protein FliN	37361861	M.SDMNNPSDENTGALDDLWADALNEQK.A	MSD_MNNPSDENTGALDDLWADALNEQK	flagellar motor switch protein FliN	MNNPSDENTGALDD
ORF02101	-	putative mannosyl-3-phosphoglycerate phosphatase homolog	37132247	K.MLSIHDPLLIFTDLDGTLLNSHTFEWQPAAPWLTR.L	MLSIHDP_LLIFTDLDGTLLNSHTFEWQPAAPWLTR	putative mannosyl-3-phosphoglycerate phosphatase homolog	MLIFTDLDGTLLNS
ORF02195	cbiE	precorrin-6y C5,15-methyltransferase (decarboxylating), CbiE subunit	36843107	R.HLMTPAALEAIDHADALAGGK.R	MGPAGRHL_MTPAALEAIDHADALAGGKR	precorrin-6y C5,15-methyltransferase (decarboxylating), CbiE subunit	MTPAALEAIDHADA
ORF02195	cbiE	precorrin-6y C5,15-methyltransferase (decarboxylating), CbiE subunit	36893491	R.HLMTPAALEAIDHADALAGGKR.H		precorrin-6y C5,15-methyltransferase (decarboxylating), CbiE subunit
ORF02264	-	utp--glucose-1-phosphate uridylyltransferase (udp-glucosepyrophosphorylase) (udpgp) (alpha-d-glucosyl-1-phosphateuridylyltransferase) (uridine diphosphoglucose pyrophosphorylase)	36658505	K.AVIPVAGLGMHMLPATK.A	MNLKAVIPVAGLG_MHMLPATK	utp--glucose-1-phosphate uridylyltransferase (udp-glucosepyrophosphorylase) (udpgp) (alpha-d-glucosyl-1-phosphateuridylyltransferase) (uridine diphosphoglucose pyrophosphorylase)	MHMLPATKAIPKEM
ORF02306	-	Tir chaperone	44403359	K.LNTDSIVFDENR.L	MYSRADRLLRQFSLKLNTDSIVFDENRLCSFIIDNRYRILLTSTNSEYI_MIYGFCGK	Tir chaperone	MIYGFCGKPPDNNN
ORF02337	-	D-lactate dehydrogenase (Respiratory D-lactatedehydrogenase)	37638676	M.SSITMTDNKTFLNELAR.L	MSSIT_MTDNKTFLNELAR	D-lactate dehydrogenase (Respiratory D-lactatedehydrogenase)	MTDNKTFLNELARL
ORF02498	-	NADH-quinone oxidoreductase subunit i (nadhdehydrogenase i subunit i) (ndh-1 subunit i)	38404984	R.MYPEEPVYLPPR.Y	MYPEEPVYLPPRYRGRI_VLTRDPDGEERCVA	NADH-quinone oxidoreductase subunit i (nadhdehydrogenase i subunit i) (ndh-1 subunit i)	MLTRDPDGEERCVA
ORF02503	-	NADH-quinone oxidoreductase subunit c/d (nadhdehydrogenase i subunit c/d) (ndh-1 subunit c/d) (Nuo3/nuo4)	37906127	R.VMLKVEELR.Q	MPKRLDSYEKAALRNTILKGRSQGVAAYGAKEALEWGTTGAGLRATGIDFDVRKWRPYSGYENFDFEVPVGGGVSDCYTRV_MLKVEELRQSL	NADH-quinone oxidoreductase subunit c/d (nadhdehydrogenase i subunit c/d) (ndh-1 subunit c/d) (Nuo3/nuo4)	MLKVEELRQSLRIL
ORF02503	-	NADH-quinone oxidoreductase subunit c/d (nadhdehydrogenase i subunit c/d) (ndh-1 subunit c/d) (Nuo3/nuo4)	36666026	R.ATGIDFDVRK.W		NADH-quinone oxidoreductase subunit c/d (nadhdehydrogenase i subunit c/d) (ndh-1 subunit c/d) (Nuo3/nuo4)
ORF02503	-	NADH-quinone oxidoreductase subunit c/d (nadhdehydrogenase i subunit c/d) (ndh-1 subunit c/d) (Nuo3/nuo4)	36787137	R.ATGIDFDVR.K		NADH-quinone oxidoreductase subunit c/d (nadhdehydrogenase i subunit c/d) (ndh-1 subunit c/d) (Nuo3/nuo4)
ORF02518	-	phosphate acetyltransferase (Phosphotransacetylase)	36773211	R.IIMLIPTGTSVGLTSVSLGVIR.A	MSRII_MLIPTGTSVGLTSVSLGVIR	phosphate acetyltransferase (Phosphotransacetylase)	MLIPTGTSVGLTSV
ORF02643	eutB	ethanolamine ammonia-lyase, large subunit	36802811	K.TTLFGNVYQFK.D	MKLKTT_LFGNVYQFK	ethanolamine ammonia-lyase, large subunit	MFGNVYQFKDVKEV
ORF02643	eutB	ethanolamine ammonia-lyase, large subunit	36843470	K.LKTTLFGNVYQFK.D		ethanolamine ammonia-lyase, large subunit
ORF03114	-	sulfite reductase [NADPH] flavoprotein, alpha-component	36889504	M.TTPAPLTGLLPLNPEQLAR.L	MTTPAPLTG_LLPLNPEQLAR	sulfite reductase [NADPH] flavoprotein, alpha-component	MLPLNPEQLARLQA
ORF03132	gudD	glucarate dehydratase	36814783	M.STQFTTPVVTEMQVIPVAGHDSMLMNLSGAHAPFFTR.N	MSTQFTTPVVTE_MQVIPVAGHDSMLMNLSGAHAPFFTR	glucarate dehydratase	MQVIPVAGHDSMLM
ORF03220	prfB	peptide chain release factor 2	55084964	R.LEEVNAELEQPDVWNEPER.A	MTAFRTSRNAPTFLGGIFDYDAKKERLEEVNAELEQPDVWNEPERAQALGKERSSLEAIVDTLDQ_MTQGLDDVSGLL	peptide chain release factor 2	MTQGLDDVSGLLEL
ORF03431	-	glutathione S-transferase domain protein	36715678	K.AGFATSQQAYDEAVDKVFTALAR.L	MFNSAFDGLGAKAGDYYPPALQSKIDELNGWIYDNVNNGVYKAGFATSQQAYDEAVDKVFTALARLEQILGQHRYLTGDQ_LTEADIRLWTT	glutathione S-transferase domain protein	MTEADIRLWTTLVR
ORF03431	-	glutathione S-transferase domain protein	36717259	R.LEQILGQHR.Y		glutathione S-transferase domain protein
ORF03431	-	glutathione S-transferase domain protein	37040641	K.IDELNGWIYDNVNNGVYK.A		glutathione S-transferase domain protein
ORF03607	rpoA	DNA-directed RNA polymerase, alpha subunit	17713807	T.MQGSVTEFLKPR.L	MQGSVTEFLKPRLVDIEQVSSTHAK_VTLEPLERGFG	DNA-directed RNA polymerase, alpha subunit	MTLEPLERGFGHTL
ORF03607	rpoA	DNA-directed RNA polymerase, alpha subunit	60952	R.LVDIEQVSSTHAK.V		DNA-directed RNA polymerase, alpha subunit
ORF03617	rpsH	ribosomal protein S8	28010	M.SMQDPIADMLTR.I	MS_MQDPIADMLTR	ribosomal protein S8	MQDPIADMLTRIRN
ORF03621	rplN	ribosomal protein L14	17702188	K.MIQEQTMLNVADNSGAR.R	MIQEQT_MLNVADNSGAR	ribosomal protein L14	MLNVADNSGARRVM
ORF03732	glgB	1,4-alpha-glucan branching enzyme GlgB	37011578	R.IDRDVINALIAGHFADPFSVLGMHQTQAGLEVR.A	MSSRIDRD_VINALIAGHFADPFSVLGMHQTQAGLEVR	1,4-alpha-glucan branching enzyme GlgB	MINALIAGHFADPF
ORF03845	-	biotin sulfoxide reductase (BDS reductase) (BSOreductase)	36932476	R.HSVLTAAHWGPVR.V	MTHAPSRHSV_LTAAHWGPVR	biotin sulfoxide reductase (BDS reductase) (BSOreductase)	MTAAHWGPVRVETD
ORF03933	rpmB	ribosomal protein L28	36591687	K.RPVTGNNR.S	MSRVCQVTGKRP_VTGNNR	ribosomal protein L28	MTGNNRSHALNATK
ORF04075	glmU	UDP-N-acetylglucosamine diphosphorylase/glucosamine-1-phosphate N-acetyltransferase	38074925	R.MLNSAMSVVILAAGK.G	MLNSA_MSVVILAAGK	UDP-N-acetylglucosamine diphosphorylase/glucosamine-1-phosphate N-acetyltransferase	MSVVILAAGKGTRM
ORF04291	-	conserved domain protein	36715931	M.SLEVFEKLEAK.V	MSLE_VFEKLEAK	conserved domain protein	MFEKLEAKVQQAID
ORF04329	-	soluble pyridine nucleotide transhydrogenase (STH)(NAD(P)(+) transhydrogenase [B-specific])	36814391	M.PHSWDYDAVVIGSGPGGEGAAMGLVK.Q	MPHSWDYDAVVIGSGPGGEGAA_MGLVK	soluble pyridine nucleotide transhydrogenase (STH)(NAD(P)(+) transhydrogenase [B-specific])	MGLVKQGARVAVIE
ORF04434	-	maltose transport protein	24120512	K.FPQVAATGDGPDIIFWAHDR.F	MISAPALAKIEEGKLVIWINGDKGYNGLAEVGKKFEQDTGIKVTVEHPDKLEEKFPQ_VAATGDGPDIIFWAHDR	maltose transport protein	MAATGDGPDIIFWA
ORF04703	-	conserved hypothetical protein	36842988	A.MQTHHDLPVPAVSEGELVAEGYDLDALLNQHFR.G	MQTHHDLPVPAVSEGELVAEGYDLDA_LLNQHFR	conserved hypothetical protein	MLNQHFRGRVVRKD
ORF04747	-	Mrr restriction system protein (EcoKMrr)	36844777	R.FLATRPEGALVR.E	MAVPTYDKFIEPVLRFLATRPEGAL_VREVREAAAEMLGLD	Mrr restriction system protein (EcoKMrr)	MREAAAEMLGLDEQ
Column F shows corrected start sites. N-terminal sequences supported by detected peptides are shown in bold and the original protein start is indicated by the underscore sign ("_")

## Sheet: Table S3B_Nterm assessment
ORF_name	Gene_symbol	Common_name	Peptide ID	Peptide Sequence	New Start Site	Automated annotation Start Site (this study)	Refined annotation Start Site (Jarvik et al.)
ORF00133	-	UDP-N-acetylmuramoyl-L-alanyl-D-glutamate--2,6-diaminopimelate ligase (UDP-MurNAc-L-Ala-D-Glu:meso-diaminopimelate ligase)(Meso-diaminopimelate-adding enzyme) (Meso-A2pm-adding enzyme) (UDP-N-acetylmuramyl-tripeptide synthetase) (UDP-MurNAc-tripeptidesynt	37109709	R.NLRDLLAPWVAGLPAR.E	MADRNLRDLLAPWVAGLPARELRE_MTLDSRVAAAGDLF	MTLDSRVAAAGDLF	MADRNLRDLLAPWVAGLPARELREMTLDSRVA
ORF00133	-	UDP-N-acetylmuramoyl-L-alanyl-D-glutamate--2,6-diaminopimelate ligase (UDP-MurNAc-L-Ala-D-Glu:meso-diaminopimelate ligase)(Meso-diaminopimelate-adding enzyme) (Meso-A2pm-adding enzyme) (UDP-N-acetylmuramyl-tripeptide synthetase) (UDP-MurNAc-tripeptidesynt	37011779	R.DLLAPWVAGLPAR.E
ORF00150	-	protein YacF	36893556	V.MHTQVLFEHPLNEK.M	MHTQVLFEHPLNEK_MRTWLRIEFLIQQL	MRTWLRIEFLIQQL	MHTQVLFEHPLNEKMRTWLRIEFLIQQL
ORF00151	coaE	dephospho-CoA kinase	36971107	R.QMVEPGQPALNAIAEHFGSELIAADGTLR.R	MRYTVALTGGIGSGKSTVADAFADLGITVIDADIIARQ_MVEPGQPALNAIAEHFGSELIAADGTLR	MVEPGQPALNAIAE	MRYTVALTGGIGSGKSTVADAFADLGITVIDADIIARQMVEPGQPALNAIAEHFG
ORF00180	-	DeoR-family transcriptional regulator	36981677	K.TGVTTPTEDK.A	MSCNSWGVKTG_VTTPTEDKAGLKQEIIANAQRK*	MTTPTEDKAGLKQE	MKGQHRLDLIVAYLKNHTLVTVEQLVEAVDASPATIRRDLIKLDEQGVISRSHGGVALRRFEPAQPTTNEKQLRSPAEKRAIARVAASLVNAGDAVVLDAGTTMMELAKCLTHLPLRVITVDLHIALFLAEFRQIEVTIVGGRIDDSSQSCIGEHGRKLLRSVYPNIAFMSCNSWGVKTGVTTPTEDKAGLKQEIIANAQRKVLLADSSKYGAHSLFNVVPLERFNDVITDVNLPPSAQVELKGRAFALTLVQPE
ORF00247	lpxB	lipid-A-disaccharide synthase	36843887	R.STHMVLAFLPFEK.A	MGIVEVLGRLRRLLHIRADLTRRFTELKPDVFVGIDAPDFNITLEGNLKKKGIKTIHYVSPSVWAWRQKRVFKIGRSTH_MVLAFLPFEKAFYDKFNV*	MVLAFLPFEKAFYD	MAAQRPLTIALVAGETSGDILGAGLIRALKARVPNARFVGVAGPRMQAEGCEAWYEMEELAVMGIVEVLGRLRRLLHIRADLTRRFTELKPDVFVGIDAPDFNITLEGNLKKKGIKTIHYVSPSVWAWRQKRVFKIGRSTHMVLAFLPFEKAFYDKFNVPCRFIGHTMADAMPLDPDKNAARDVLGIPHDAHCLALLPGSRGAEVEMLSADFLKTAQLLRQRYPDLEVVVPLVNAKRREQFEKIKAEVAPDLAVHLLDGMAREAMIASDAALLASGTAALECMLAKCPMVVGYRMKPFTFWLAKRLVKTEYVSLPNLLAGRELVKELLQEECEPQKLAEALLPLLANGKTSHAMHDTFRELHQQIRCNADEQAADAVLELAQ
ORF00247	lpxB	lipid-A-disaccharide synthase	36844150	K.TIHYVSPSVWAWR.Q
ORF00446	-	aryl-alcohol dehydrogenase	36786265	V.MQYNTLGNTDLR.V	MQYNTLGNTDLRVSRLCLGC_MTFGEPSRGNHAWTLPEESSR	MTFGEPSRGNHAWT	MQYNTLGNTDLRVSRLCLGCMTFGEPSRGNHAWTLPEESSR
ORF00641	-	universal stress protein G	36620773	R.HAEFLAQQDGVIHLLHVLPGSASMSLHR.F	MYKTIIMPVDVFEMELSDKAIRHAEFLAQQDGVIHLLHVLPGSAS_MSLHRFAADVRRFEEHLQHEAET	MSLHRFAADVRRFE	MYKTIIMPVDVFEMELSDKAIRHAEFLAQQDGVIHLLHVLPGSASMSLHRFAADVRRFEEHLQHEAET
ORF00641	-	universal stress protein G	41810318	R.HAEFLAQQDGVIHLLH.V
ORF00641	-	universal stress protein G	38229987	I.IMPVDVFEMELSDK.A
ORF00641	-	universal stress protein G	37890604	G.MYKTIIMPVDVFEMELSDKAIR.H
ORF00641	-	universal stress protein G	37662112	K.TIIMPVDVFEMELSDKAIR.H
ORF00641	-	universal stress protein G	36584500	K.TIIMPVDVFEMELSDK.A
ORF00641	-	universal stress protein G	37208654	R.HAEFLAQQDGVIHLLHVLPGSAS.M
ORF00641	-	universal stress protein G	36843495	R.HAEFLAQQDGVIHLLHVLPGSASM .S
ORF00641	-	universal stress protein G	41835796	L.AQQDGVIHLLHVLPGSASMSLHR.F
ORF01019	-	conserved hypothetical protein	36695756	R.MIFEEGKEPR.L	MNYEDKLMYQRMIFEEGKEPRLYSSQHDSKFIPISNNNGKVQKVPV_MEFKDTRGDVFYAY*	MEFKDTRGDVFYAY	MNYEDKLMYQRMIFEEGKEPRLYSSQHDSKFIPISNNNGKVQKVPVMEFKDTRGDVFYAY
ORF01019	-	conserved hypothetical protein	36670735	R.LYSSQHDSK.F
ORF01019	-	conserved hypothetical protein	316496968	K.VQKVPVMEFKDTR.G
ORF01206	fabF	beta-ketoacyl-acyl-carrier-protein synthase II	38041687	R.VVVTGLGMLSPVGNTVESTWK.A	MSKRRVV_VTGLGMLSPVGNTVESTWK	MTGLGMLSPVGNTV	MSKRRVVVTGLGMLSPVGNTVESTWKALLAGQSGISLIDHFDTSAYATKFAG
ORF01206	fabF	beta-ketoacyl-acyl-carrier-protein synthase II	24141886	R.VVVTGLGMLSPVGNTVE.S
ORF01321	-	heat shock protein	36641356	R.TLSALPVFADSLFSDR.F	MALRTLSALP_VFADSLFSDRFNR	MFADSLFSDRFNRI	MALRTLSALPVFADSLFSDRFNRIDRLFS
ORF01321	-	heat shock protein	36815423	R.TLSALPVFADSLFSDRFNR.I
ORF01397	-	catalase hpII (hydroxyperoxidase ii)	36655991	K.SPHQSPVHDTR.E	MSHNEKSPHQSP_VHDTR	MHDTRESQPGLDSL	MSHNEKSPHQSPVHDTRESQPGLDSLAPSDGSHRPTPE
ORF01397	-	catalase hpII (hydroxyperoxidase ii)	36947831	M.SHNEKSPHQSPVHDTR.E
ORF01412	infC	translation initiation factor IF-3	17702534	R.LTGLEGEQLGIVSLR.E	MKGGKRVQTARPNRINSEIRAQEVRLTGLEGEQLGI_VSLREALEKAEEA	MSLREALEKAEEAG	MKGGKRVQTARPNRINSEIRAQEVRLTGLEGEQLGIVSLREA
ORF01417	ihfA	integration host factor, alpha subunit	56069167	-.GIEPMALTKAEMSEYLFDKLGLSKR.D	GIEP_MALTKAEMSEYLFDKLGLSKR^	MALTKAEMSEYLFD	MALTKAEMSEYLFDKLGLSKRDAKELVELFFEEIRRALENGEQVKLSGFGNFDLRDKNQRPGRNPKTGEDIPITARRVVTFRPGQKLKSRVENASPKEE
ORF01427	ppsA	phosphoenolpyruvate synthase	56531973	K.LVHLSQKDCSMSNNGSSPLVLWYNQLGMNDVDR.V	VFLKLVHLSQKDCS_MSNNGSSPLVLWYNQLGMNDVDR^	MSNNGSSPLVLWYN	MSNNGSSPLVLWYNQLGMNDVDRVGGKNASLGEMI
ORF01475	-	type III secretion system protein, YseE family	37936130	R.LEDLLLHSR.E	MTTLTRLED_LLLHSR	MLLHSREEAKGIIL	MTTLTRLEDLLLHSREEAKGIILQLRAARKQ
ORF01475	-	type III secretion system protein, YseE family	37011910	M.TTLTRLEDLLLHSR.E
ORF01528	-	glutathione S-transferase	36584163	K.GQVPALLLDDGTLLTEGVAIMQYLADSVPDR.Q	MKLFYKPGACSLASHITLREIGKDFTLDGVDLAKKRLENGDDYLAVNPKGQVPALLLDDGTL_LTEGVAIMQYLADSVPDRQLLAPVSSLARYHTLEW	MTEGVAIMQYLADS	MKLFYKPGACSLASHITLREIGKDFTLDGVDLAKKRLENGDDYLAVNPKGQVPAL
ORF01528	-	glutathione S-transferase	36620770	K.GQVPALLLDDGTLLTEGVAIMQYLADSVPDRQLLAPVSSLAR.Y
ORF01528	-	glutathione S-transferase	36661403	K.RLENGDDYLAVNPK.G
ORF01528	-	glutathione S-transferase	36662938	K.KRLENGDDYLAVNPK.G
ORF01528	-	glutathione S-transferase	37064727	R.LENGDDYLAVNPK.G
ORF01748	nifJ	pyruvate:ferredoxin (flavodoxin) oxidoreductase	37186697	R.VPFIHFFDGFR.T	MLCAASVQEAQDFALIAHRATLKSRVPFIHFFDGFRTSHEINKIIPLTNETILNL_MPQAEIDAHR*	MPQAEIDAHRARAL	MQTIDGNGAVASVAFRTSEVIAIYPITPSSTMAEQADAWAGNGLKNVWGDTPRVVEMQSEGGAIAAVHGALQTGSLSTSFTSSQGLLLMIPTLYKLAGQLTPFVLHVAARTVATHALSIFGDHSDVMAVRQTGCAMLCAASVQEAQDFALIAHRATLKSRVPFIHFFDGFRTSHEINKIIPLTNETILNLMPQAEIDAHR
ORF01748	nifJ	pyruvate:ferredoxin (flavodoxin) oxidoreductase	36966767	K.IIPLTNETILNLMPQAEIDAHR.A
ORF01799	-	putative inner membrane protein	37249885	R.WRPLLGYIK.L	MPFTFQIGNHSCQISERYLRDIIDNKREHVFSTCEKFIDFFRNIFTRRSLISDYREIYNLLCQKKEHPDIKGPFSPGPFSKRDEDCTRWRPLLGYIKLIDASRPETIDKYTVEVLAHQENMLLLQ_MFYDGVLVTE	MFYDGVLVTETECS	MPFTFQIGNHSCQISERYLRDIIDNKREHVFSTCEKFIDFFRNIFTRRSLISDYREIYNLLCQKKEHPDIKGPFSPGPFSKRDEDCTRWRPLLGYIKLIDASRPETIDKYTVEV
ORF01800	-	enoyl-[acyl-carrier-protein] reductase [NADH] (nadh-dependent enoyl-acp reductase)	316496524	K.AMGFLSGKR.I	MTIRIKA_MGFLSGKR^	MGFLSGKRILVTGV	MGFLSGKRILVTGVASKL
ORF01806	-	transcriptional regulator, DeoR family	36815176	R.QQSILQMVVDKGQMSVAELAK.I	MNSRQQSILQ_MVVDKGQMSVAELAK	MVVDKGQMSVAELA	MNSRQQSILQMVVDKGQMSVAELAKITGVSEVTIRQDLN
ORF01834	-	catalase	36658457	K.QLQYTVR.V	MFRHVKQLQYTVR_VSEPNPGLA	MSEPNPGLANLLLE	MFRHVKQLQYTVRVSEPNPGLANLLLEQFGG
ORF02092	fliN	flagellar motor switch protein FliN	37361861	M.SDMNNPSDENTGALDDLWADALNEQK.A	MSD_MNNPSDENTGALDDLWADALNEQK	MNNPSDENTGALDD	MSDMNNPSDENTGALDDLWADALNEQKATTTK
ORF02101	-	putative mannosyl-3-phosphoglycerate phosphatase homolog	37132247	K.MLSIHDPLLIFTDLDGTLLNSHTFEWQPAAPWLTR.L	MLSIHDP_LLIFTDLDGTLLNSHTFEWQPAAPWLTR	MLIFTDLDGTLLNS	MLSIHDPLLIFTDLDGTLLNSHTFEWQPAAPWLTRLHESGVPVILCSSKTA
ORF02195	cbiE	precorrin-6y C5,15-methyltransferase (decarboxylating), CbiE subunit	36843107	R.HLMTPAALEAIDHADALAGGK.R	MGPAGRHL_MTPAALEAIDHADALAGGKR*	MTPAALEAIDHADA	MLTVVGMGPAGRHLMTPAALEAIDHADALAGGKRHLAQFPAF
ORF02195	cbiE	precorrin-6y C5,15-methyltransferase (decarboxylating), CbiE subunit	36893491	R.HLMTPAALEAIDHADALAGGKR.H
ORF02264	-	utp--glucose-1-phosphate uridylyltransferase (udp-glucosepyrophosphorylase) (udpgp) (alpha-d-glucosyl-1-phosphateuridylyltransferase) (uridine diphosphoglucose pyrophosphorylase)	36658505	K.AVIPVAGLGMHMLPATK.A	MNLKAVIPVAGLG_MHMLPATK*	MHMLPATKAIPKEM	MLWCRLRRNVERAIIIPGSRVIHAGENKLKSYNSATILQVEETMMNLKAVIPVAGLGMHMLPATKA
ORF02306	-	Tir chaperone	44403359	K.LNTDSIVFDENR.L	MYSRADRLLRQFSLKLNTDSIVFDENRLCSFIIDNRYRILLTSTNSEYI_MIYGFCGK	MIYGFCGKPPDNNN	MYSRADRLLRQFSLKLNTDSIVFDENRLCSFIIDNRYRILLTSTNSEYIMIYGFCG
ORF02337	-	D-lactate dehydrogenase (Respiratory D-lactatedehydrogenase)	37638676	M.SSITMTDNKTFLNELAR.L	MSSIT_MTDNKTFLNELAR	MTDNKTFLNELARL	MSSITMTDNKTFLNELARLVGHSHLLTDPAKTARYRK
ORF02498	-	NADH-quinone oxidoreductase subunit i (nadhdehydrogenase i subunit i) (ndh-1 subunit i)	38404984	R.MYPEEPVYLPPR.Y	MYPEEPVYLPPRYRGRI_VLTRDPDGEERCVA*	MLTRDPDGEERCVA	MTLKELLVGFGTQVRSIWMIGLHAFAKRETRMYPEEPVYLPPRYRGRIVLTRDPDGE
ORF02503	-	NADH-quinone oxidoreductase subunit c/d (nadhdehydrogenase i subunit c/d) (ndh-1 subunit c/d) (Nuo3/nuo4)	37906127	R.VMLKVEELR.Q	MPKRLDSYEKAALRNTILKGRSQGVAAYGAKEALEWGTTGAGLRATGIDFDVRKWRPYSGYENFDFEVPVGGGVSDCYTRV_MLKVEELRQSL*	MLKVEELRQSLRIL	MVNNMTDLTAQDAAWSTRDHLDDPVIGELRNRFGPDAFTVQATRTGIPVVWVKREQLLEVGDFLKKLPKPYVMLFDLHGMDERLRTHRDGLPAADFSVFYHLISIERNRDIMLKVALSENDLRVPTFTKLFPNANWYERETWEMFGIDIEGHPHLTRIMMPQTWEGHPLRKDYPARATEFDPFELTKAKQDLEMEALTFKPEDWGMKRGTDNEDFMFLNLGPNHPSAHGAFRIILQLDGEEIVDCVPDIGYHHRGAEKMGERQSWHSYIPYTDRIEYLGGCVNEMPYVLAVEKLAGITVPDRVNVIRVMLSELFRINSHLLYISTFIQDVGAMTPVFFAFTDRQKIYDLVEAITGFRMHPAWFRIGGVAHDLPRGWDRLLREFLEWMPKRLDSYEKAAL…
ORF02503	-	NADH-quinone oxidoreductase subunit c/d (nadhdehydrogenase i subunit c/d) (ndh-1 subunit c/d) (Nuo3/nuo4)	36666026	R.ATGIDFDVRK.W
ORF02503	-	NADH-quinone oxidoreductase subunit c/d (nadhdehydrogenase i subunit c/d) (ndh-1 subunit c/d) (Nuo3/nuo4)	36787137	R.ATGIDFDVR.K
ORF02518	-	phosphate acetyltransferase (Phosphotransacetylase)	36773211	R.IIMLIPTGTSVGLTSVSLGVIR.A	MSRII_MLIPTGTSVGLTSVSLGVIR	MLIPTGTSVGLTSV	MSRIIMLIPTGTSVGLTSVSLGVIRAMERKGVRLSVFKPIAQPRAG
ORF02643	eutB	ethanolamine ammonia-lyase, large subunit	36802811	K.TTLFGNVYQFK.D	MKLKTT_LFGNVYQFK	MFGNVYQFKDVKEV	MKLKTTLFGNVYQFKDVKEVLAKANELRSGDVLAGVA
ORF02643	eutB	ethanolamine ammonia-lyase, large subunit	36843470	K.LKTTLFGNVYQFK.D
ORF03114	-	sulfite reductase [NADPH] flavoprotein, alpha-component	36889504	M.TTPAPLTGLLPLNPEQLAR.L	MTTPAPLTG_LLPLNPEQLAR	MLPLNPEQLARLQA	MTTPAPLTGLLPLNPEQLARLQAATTDL
ORF03132	gudD	glucarate dehydratase	36814783	M.STQFTTPVVTEMQVIPVAGHDSMLMNLSGAHAPFFTR.N	MSTQFTTPVVTE_MQVIPVAGHDSMLMNLSGAHAPFFTR	MQVIPVAGHDSMLM	MSTQFTTPVVTEMQVIPVAGHDSMLMNLSGAHA
ORF03220	prfB	peptide chain release factor 2	55084964	R.LEEVNAELEQPDVWNEPER.A	MTAFRTSRNAPTFLGGIFDYDAKKERLEEVNAELEQPDVWNEPERAQALGKERSSLEAIVDTLDQ_MTQGLDDVSGLL	MTQGLDDVSGLLEL	MTAFRTSRNAPTFLGGIFDYDAKKERLEEVNAELEQPDVWNEPERAQALGKERSSLEAIVDTLDQMTQGLDDVS
ORF03431	-	glutathione S-transferase domain protein	36715678	K.AGFATSQQAYDEAVDKVFTALAR.L	MFNSAFDGLGAKAGDYYPPALQSKIDELNGWIYDNVNNGVYKAGFATSQQAYDEAVDKVFTALARLEQILGQHRYLTGDQ_LTEADIRLWTT*	MTEADIRLWTTLVR	MGQLIDGVWHDTWYDTKSSGGKFQRSASAFRNWLTADGAPGPSGEGGFAAEKDRYHLYVSLACPWAHRTLIFRKLKGLEPFIPVSVVNPLMLENGWTFDDTFPAATGDTLYQHEFLYQLYLHADPHYSGRVTVPVLWDKKNHTIVSNESAEIIRMFNSAFDGLGAKAGDYYPPALQSKIDELNGWIYDNVNNGVYKAGFATSQQAYDEAVDKVFTALARLEQILGQHRYLTGDQLTEADIRLWTTLVRFDPVYVTHFKCDKYRISDYLNLYGFLRDIYQISGIAETVNMDHIRHHYFRSHKTINPTGIISVGPWQDLLEPHGRDVRFG
ORF03431	-	glutathione S-transferase domain protein	36717259	R.LEQILGQHR.Y
ORF03431	-	glutathione S-transferase domain protein	37040641	K.IDELNGWIYDNVNNGVYK.A
ORF03607	rpoA	DNA-directed RNA polymerase, alpha subunit	17713807	T.MQGSVTEFLKPR.L	MQGSVTEFLKPRLVDIEQVSSTHAK_VTLEPLERGFG	MTLEPLERGFGHTL	MQGSVTEFLKPRLVDIEQVSSTHAKVTLEPLERGFGHTLGNALRRILLSSMPGCAVTEVEIDGVLHEYSTKEGVQEDILEILLNLKGLAVRVQGKDEVILTLNKSGIGPVTAADITHDGDVEIVKPQHVICHLTDENASISMRIKVQRGRGYVPASTRIHSEEDERPIGRLLVDACYSPVERIAYNVEAARVEQRTDLDKLVIEMETNGTIDPEEAIRRAATILAEQLEAFVDLRDVRQPEVKEEKPEFDPILLRPVDDLELTVRSANCLKAEAIHYIGDLVQRTEVELLKTPNLGKKSLTEIKDVLASRGLSLGMRLENWPPASIADE
ORF03607	rpoA	DNA-directed RNA polymerase, alpha subunit	60952	R.LVDIEQVSSTHAK.V
ORF03617	rpsH	ribosomal protein S8	28010	M.SMQDPIADMLTR.I	MS_MQDPIADMLTR	MQDPIADMLTRIRN	MSMQDPIADMLTRIRNGQAANKAAVTMPSSKLKVAIANVLKEEGFIEDFKVEGDTKPEL
ORF03621	rplN	ribosomal protein L14	17702188	K.MIQEQTMLNVADNSGAR.R	MIQEQT_MLNVADNSGAR	MLNVADNSGARRVM	MIQEQTMLNVADNSGARRVMCIKVLGGSHRRYAGVGDIIKITIKEAIPRGKVKKGD
ORF03732	glgB	1,4-alpha-glucan branching enzyme GlgB	37011578	R.IDRDVINALIAGHFADPFSVLGMHQTQAGLEVR.A	MSSRIDRD_VINALIAGHFADPFSVLGMHQTQAGLEVR	MINALIAGHFADPF	MSSRIDRDVINALIAGHFADPFSVLGMHQTQAGLEVRALLPDATDVWVIEPKTGRKVGKLE
ORF03845	-	biotin sulfoxide reductase (BDS reductase) (BSOreductase)	36932476	R.HSVLTAAHWGPVR.V	MTHAPSRHSV_LTAAHWGPVR	MTAAHWGPVRVETD	MTHAPSRHSVLTAAHWGPVRVETDGERIFASYGELPTA
ORF03933	rpmB	ribosomal protein L28	36591687	K.RPVTGNNR.S	MSRVCQVTGKRP_VTGNNR	MTGNNRSHALNATK	MSRVCQVTGKRPVTGNNRSHALNATKRRFLPNLHSHRFWVESE
ORF04075	glmU	UDP-N-acetylglucosamine diphosphorylase/glucosamine-1-phosphate N-acetyltransferase	38074925	R.MLNSAMSVVILAAGK.G	MLNSA_MSVVILAAGK	MSVVILAAGKGTRM	MLNSAMSVVILAAGKGTRMYSDIPKVLHTLAGKPMVQHVIDA
ORF04291	-	conserved domain protein	36715931	M.SLEVFEKLEAK.V	MSLE_VFEKLEAK	MFEKLEAKVQQAID	MSLEVFEKLEAKVQQAIDTITLLQMEIEELK
ORF04329	-	soluble pyridine nucleotide transhydrogenase (STH)(NAD(P)(+) transhydrogenase [B-specific])	36814391	M.PHSWDYDAVVIGSGPGGEGAAMGLVK.Q	MPHSWDYDAVVIGSGPGGEGAA_MGLVK	MGLVKQGARVAVIE	MPHSWDYDAVVIGSGPGGEGAAMGLVKQGARVAVIE
ORF04434	-	maltose transport protein	24120512	K.FPQVAATGDGPDIIFWAHDR.F	MISAPALAKIEEGKLVIWINGDKGYNGLAEVGKKFEQDTGIKVTVEHPDKLEEKFPQ_VAATGDGPDIIFWAHDR*	MAATGDGPDIIFWA	MRTQHLRPRARTEKEFRDAARKNRRVFVCASTHYSHLCNTDHIKPGWGVGAGRMERGCRIKKLETVKPPLCTSPKRMGDMKIKTGVGILALSALTTMMISAPALAKIEEGKLVIWINGDKGYNGLAEVGKKFEQDTGIKVTVEHPDKLEEKFPQVAATGDGPDI
ORF04703	-	conserved hypothetical protein	36842988	A.MQTHHDLPVPAVSEGELVAEGYDLDALLNQHFR.G	MQTHHDLPVPAVSEGELVAEGYDLDA_LLNQHFR	MLNQHFRGRVVRKD	MQTHHDLPVPAVSEGELVAEGYDLDALLNQHFRGRVVRKDLTKQLKEG
ORF04747	-	Mrr restriction system protein (EcoKMrr)	36844777	R.FLATRPEGALVR.E	MAVPTYDKFIEPVLRFLATRPEGAL_VREVREAAAEMLGLD	MREAAAEMLGLDEQ	MAVPTYDKFIEPVLRFLATRPEGALVREVREAAAEMLGLDEQQRAEVITSGQLTYQNRTG
Column F shows corrected start sites. N-terminal sequences supported by detected peptides are shown in bold and the original protein start is indicated by the underscore sign ("_")
* - proteomics-suggested start site downstream of start site in refined annotation
^ - proteomics-suggested start site upstream of start site in refined annotation

## Sheet: Table S4A_Novel genes
Reference	Peptide ID	Peptide Sequence	start	stop	Frame	Contig	Description_BlastP
C1324_4:190104-190886	54983675	K.DAGINGQRLQRIGDVFR.Y	190772	190823	4	C1324
C1324_5:225079-225270	55846737	K.GRFSGIVGFIAWYGANTACR.R	225144	225204	5	C1324
C1324_5:266506-266979	181664108	R.VFFSSVHTIASHYYTR.E	266877	266925	5	C1324
C1324_6:265568-266089	40615702	K.GLGADLLHDAVLR.C	265711	265750	6	C1324
C1368_1:795109-795576	316298309	M.SNYSDLFQIIK.I	795145	795177	1	C1368	phage protein
C1368_1:795109-795576	316384479	K.ALHHLIFQITK.W	795349	795381	1	C1368
C1368_1:795109-795576	316479241	R.GLSLNDSLFIISDR.L	795403	795444	1	C1368
C1368_1:795109-795576	316372697	R.LKPDYMPAEAAQFLR.S	795445	795489	1	C1368
C1368_1:795109-795576	316751610	R.SLKLPVNHYSVDDFSEADWDPR.E	795490	795555	1	C1368
C1368_1:1459756-1460334	41729134	R.ISLEYQPLESIVFLLGTPAVLETK.E	1460083	1460154	1	C1368
C1368_1:1499917-1500582	316370353	R.SMIEHIAR.I	1500178	1500201	1	C1368
C1368_1:1662781-1663011	55102746	R.CSIVILFAAQR.L	1662973	1663005	1	C1368
C1368_2:370553-370933	55871828	R.WTLACIFR.Y	370895	370918	2	C1368
C1368_2:1179941-1180108	865439	R.KPVNDLSR.G	1180013	1180036	2	C1368	phosphate acetyltransferase
C1368_2:1179941-1180108	36605831	R.GALVDDIVYTIALTAIQASQQQQ.-	1180037	1180105	2	C1368
C1368_2:1499528-1499920	316372664	K.MDKEQYNTLFR.F	1499534	1499566	2	C1368	putative prophage protein
C1368_2:1499528-1499920	316281556	K.ESAIGLFVTILLDKDLLK.S	1499591	1499644	2	C1368
C1368_2:1499528-1499920	316370023	R.KEINNYGVMAR.S	1499768	1499800	2	C1368
C1368_2:1499528-1499920	316364914	R.SYFENIFSKEEDLQGHKK.R	1499801	1499854	2	C1368
C1368_2:1499528-1499920	316370011	R.SYFENIFSKEEDLQGHK.K	1499801	1499851	2	C1368
C1368_2:1499528-1499920	316404380	R.SYFENIFSK.E	1499801	1499827	2	C1368
C1368_2:1499528-1499920	316353444	R.NTALSNMDLWVSR.M	1499858	1499896	2	C1368
C1368_2:1919306-1920187	57116934	K.LVQQTGANGAR.N	1919312	1919344	2	C1368
C1368_2:1920275-1920574	56629322	K.FNFIFLQR.Y	1920509	1920532	2	C1368
C1368_2:2198036-2198293	57523612	R.SQRAKIIGK.M	2198117	2198143	2	C1368
C1368_3:332640-332792	36848941	R.HILGLDYR.I	332673	332696	3	C1368	30S ribosomal subunit S22
C1368_3:332640-332792	36587157	R.KVVTEGDTSSVVNNPTGR.K	332712	332765	3	C1368
C1368_3:332640-332792	36870574	R.KVVTEGDTSSVVNNPTGRK.R	332712	332768	3	C1368
C1368_3:332640-332792	36966810	K.VVTEGDTSSVVNNPTGR.K	332715	332765	3	C1368
C1368_3:332640-332792	37638673	K.VVTEGDTSSVVNNPTGRK.R	332715	332768	3	C1368
C1368_3:332640-332792	37163669	V.VTEGDTSSVVNNPTGR.K	332718	332765	3	C1368
C1368_3:332640-332792	41741374	V.TEGDTSSVVNNPTGR.K	332721	332765	3	C1368
C1368_3:1498239-1498643	316358362	K.THQINHPQVQR.L	1498260	1498292	3	C1368	putative prophage protein
C1368_3:1498239-1498643	316372667	R.LNEILELKK.L	1498293	1498319	3	C1368
C1368_3:1498239-1498643	316372706	R.LKELDAMYEK.Y	1498578	1498607	3	C1368
C1368_4:916626-916823	56106240	R.RSASGGSGRLPAGERGR.A	916697	916748	4	C1368
C1368_4:1569819-1570031	54968566	R.FCAPGLVMKQSK.C	1569968	1570004	4	C1368
C1368_5:1067917-1068402	38764765	K.RPDEHSLLVAHYLYR.I	1068048	1068093	5	C1368
C1368_5:1166176-1166409	7989510	R.QSWHSYIPYTDR.I	1166205	1166241	5	C1368
C1368_5:1316521-1316685	56934669	R.WSIQDTQRQKLKGKTSVEPSQR.E	1316526	1316592	5	C1368
C1368_5:1585495-1585863	36716633	K.NNPGSTLILSGNI.-	1585497	1585536	5	C1368	putative transcriptional regulator
C1368_5:1585495-1585863	38845078	K.LAAALDVPEAYFYAVDDELAELILQYHR.F	1585545	1585629	5	C1368
C1368_5:1585495-1585863	37706879	R.ISSYEKEVHAPDFK.L	1585641	1585683	5	C1368
C1368_5:1585495-1585863	36808877	R.ADLTQAELGALAGLDEESASAR.I	1585683	1585749	5	C1368
C1368_6:597983-598231	55814581	R.VSKDQPRKPDKTPEDEGKNPK.K	597997	598060	6	C1368	hypothetical protein
C1368_6:597983-598231	56676367	R.KPDKTPEDEGKNPK.K	597997	598039	6	C1368
C1368_6:597983-598231	57426016	K.TPEDEGKNPK.K	597997	598027	6	C1368
C1368_6:597983-598231	316336642	K.DQPRKPDKTPEDEGKNPK.K	597997	598051	6	C1368
C1368_6:597983-598231	57407212	R.KPDKTPEDEGK.N	598006	598039	6	C1368
C1368_6:597983-598231	316336638	R.VSKDQPRKPDKTPEDEGK.N	598006	598060	6	C1368
C1368_6:597983-598231	316338708	K.DQPRKPDKTPEDEGK.N	598006	598051	6	C1368
C1368_6:597983-598231	57023907	R.VSKDQPR.K	598039	598060	6	C1368
C1368_6:1406816-1407412	316520117	R.GLHSGQTFLWPDR.W	1406986	1407025	6	C1368
C1368_6:1494452-1495108	316407522	K.IEYIITDEDAER.I	1494730	1494766	6	C1368	hypothetical protein
C1368_6:1494452-1495108	316289649	K.TAVALGLPVSLAK.C	1494811	1494850	6	C1368
C1368_6:1494452-1495108	316370012	K.IKTAVALGLPVSLAK.C	1494811	1494856	6	C1368
C1368_6:1494452-1495108	316375320	K.FVDVDKYFMPK.I	1494856	1494889	6	C1368
C1368_6:1494452-1495108	316324910	K.LNLIHENFLSIVIENLR.R	1494907	1494958	6	C1368
C1368_6:1494452-1495108	316288373	K.YVPITEFVDESAALIK.L	1494958	1495006	6	C1368
C1368_6:1494452-1495108	316377391	R.VEQSTGTSIDHNLGYFLDPQKYVPITEFVDESAALIK.L	1494958	1495069	6	C1368
C1368_6:1494452-1495108	316286838	R.VEQSTGTSIDHNLGYFLDPQK.Y	1495006	1495069	6	C1368
C1440_1:82915-83295	57442295	K.LRKASPIAKLVLASMAFALGRSRVISRIGPLRVR.C	83104	83205	1	C1440
C1440_1:727384-727707	55015749	R.QVFDDRQVGK.Q	727540	727569	1	C1440
C1440_1:1115473-1115652	36816368	R.GYQAGIAGR.S	1115530	1115556	1	C1440	ribosome modulation factor
C1440_1:1115473-1115652	36820523	R.SYWLGGWR.Q	1115596	1115619	1	C1440
C1440_1:1233496-1233681	17702316	R.RSHDALTAVTSLSVDKTSGEK.H	1233556	1233618	1	C1440	50S ribosomal subunit protein L32
C1440_1:1233496-1233681	17713093	R.RSHDALTAVTSLSVDK.T	1233556	1233603	1	C1440
C1440_1:1233496-1233681	17701763	R.SHDALTAVTSLSVDKTSGEK.H	1233559	1233618	1	C1440
C1440_1:1233496-1233681	17719148	R.SHDALTAVTSLSVDK.T	1233559	1233603	1	C1440
C1440_1:1233496-1233681	17702181	R.HHITADGYYR.G	1233628	1233657	1	C1440
C1440_1:1297456-1297683	316364933	R.KVNISTMNK.D	1297603	1297629	1	C1440
C1440_2:7220-7399	55050354	K.AAFQTAAK.L	7247	7270	2	C1440
C1440_2:125732-126016	54947028	K.RLAIGRLK.K	125957	125980	2	C1440
C1440_2:467381-467575	55053516	K.MSARRLITR.L	467537	467563	2	C1440
C1440_2:564722-565039	55834444	R.FFITSDLVQLQCQLR.C	564863	564907	2	C1440
C1440_2:916127-916312	54931635	R.YCVAAQPSPPSPTTNTR.A	916199	916249	2	C1440
C1440_2:1070216-1070551	36870476	K.HLNVSEEFSDRNEAK.R	1070387	1070431	2	C1440	hypothetical protein
C1440_2:1070216-1070551	36920510	K.HLNVSEEFSDRNEAKR.A	1070387	1070434	2	C1440
C1440_2:1122479-1122868	56631336	R.ASCVQACACIDIRR.-	1122824	1122865	2	C1440
C1440_6:360827-361318	173810249	R.VSDTFSLAASFVR.Q	360961	361000	4	C1440
C1440_5:719662-719898	56942682	K.RSSTSSASTSR.L	719832	719865	6	C1440
C1440_5:1253608-1253940	54966450	K.HRAGNTVFVLNRSAMR.D	1253775	1253823	6	C1440
C1440_5:1301836-1302375	316406063	R.LLDLNASSDNAAMVFTK.A	1301931	1301982	6	C1440
C1455_2:107708-107896	56189020	R.VEAALIAVAR.R	107822	107851	2	C1455
C1455_3:40134-40439	54958449	K.ISNGGVKPPDFAR.G	40146	40184	3	C1455
C1455_3:281265-281423	56654336	R.RGDVYYGGALFIQRHPGAVS.-	281361	281420	3	C1455
C1455_4:341495-341719	55976976	R.SSQTIRLKTTNALLSVISFLPMIFAGK.E	341542	341623	4	C1455
C1455_4:371264-371446	57103757	R.YFKVKMPLK.T	371386	371413	4	C1455
C1455_6:53302-53997	36996674	K.FEQDTGIK.V	53511	53535	6	C1455	maltose ABC transporter periplasmic protein
C1455_6:53302-53997	37197298	K.KFEQDTGIK.V	53511	53538	6	C1455
C1455_6:53302-53997	36846785	K.GYNGLAEVGKK.F	53535	53568	6	C1455
C1462_2:57317-57628	54997645	R.VLESGNIVALPAVHGNRQAIELAQR.L	57446	57520	2	C1462

## Sheet: Table S4B_Novel gene assessment
Reference	Peptide ID	Peptide Sequence	start	stop	Frame	Contig	Description_BlastP	Annotated in Jarvik et al.
C1324_4:190104-190886	54983675	K.DAGINGQRLQRIGDVFR.Y	190772	190823	4	C1324
C1324_5:225079-225270	55846737	K.GRFSGIVGFIAWYGANTACR.R	225144	225204	5	C1324
C1324_5:266506-266979	181664108	R.VFFSSVHTIASHYYTR.E	266877	266925	5	C1324
C1324_6:265568-266089	40615702	K.GLGADLLHDAVLR.C	265711	265750	6	C1324
C1368_1:795109-795576	316298309	M.SNYSDLFQIIK.I	795145	795177	1	C1368	phage protein	No
C1368_1:795109-795576	316384479	K.ALHHLIFQITK.W	795349	795381	1	C1368
C1368_1:795109-795576	316479241	R.GLSLNDSLFIISDR.L	795403	795444	1	C1368
C1368_1:795109-795576	316372697	R.LKPDYMPAEAAQFLR.S	795445	795489	1	C1368
C1368_1:795109-795576	316751610	R.SLKLPVNHYSVDDFSEADWDPR.E	795490	795555	1	C1368
C1368_1:1459756-1460334	41729134	R.ISLEYQPLESIVFLLGTPAVLETK.E	1460083	1460154	1	C1368
C1368_1:1499917-1500582	316370353	R.SMIEHIAR.I	1500178	1500201	1	C1368
C1368_1:1662781-1663011	55102746	R.CSIVILFAAQR.L	1662973	1663005	1	C1368
C1368_2:370553-370933	55871828	R.WTLACIFR.Y	370895	370918	2	C1368
C1368_2:1179941-1180108	865439	R.KPVNDLSR.G	1180013	1180036	2	C1368	phosphate acetyltransferase	Yes
C1368_2:1179941-1180108	36605831	R.GALVDDIVYTIALTAIQASQQQQ.-	1180037	1180105	2	C1368
C1368_2:1499528-1499920	316372664	K.MDKEQYNTLFR.F	1499534	1499566	2	C1368	putative prophage protein	No
C1368_2:1499528-1499920	316281556	K.ESAIGLFVTILLDKDLLK.S	1499591	1499644	2	C1368
C1368_2:1499528-1499920	316370023	R.KEINNYGVMAR.S	1499768	1499800	2	C1368
C1368_2:1499528-1499920	316364914	R.SYFENIFSKEEDLQGHKK.R	1499801	1499854	2	C1368
C1368_2:1499528-1499920	316370011	R.SYFENIFSKEEDLQGHK.K	1499801	1499851	2	C1368
C1368_2:1499528-1499920	316404380	R.SYFENIFSK.E	1499801	1499827	2	C1368
C1368_2:1499528-1499920	316353444	R.NTALSNMDLWVSR.M	1499858	1499896	2	C1368
C1368_2:1919306-1920187	57116934	K.LVQQTGANGAR.N	1919312	1919344	2	C1368
C1368_2:1920275-1920574	56629322	K.FNFIFLQR.Y	1920509	1920532	2	C1368
C1368_2:2198036-2198293	57523612	R.SQRAKIIGK.M	2198117	2198143	2	C1368
C1368_3:332640-332792	36848941	R.HILGLDYR.I	332673	332696	3	C1368	30S ribosomal subunit S22	Yes
C1368_3:332640-332792	36587157	R.KVVTEGDTSSVVNNPTGR.K	332712	332765	3	C1368
C1368_3:332640-332792	36870574	R.KVVTEGDTSSVVNNPTGRK.R	332712	332768	3	C1368
C1368_3:332640-332792	36966810	K.VVTEGDTSSVVNNPTGR.K	332715	332765	3	C1368
C1368_3:332640-332792	37638673	K.VVTEGDTSSVVNNPTGRK.R	332715	332768	3	C1368
C1368_3:332640-332792	37163669	V.VTEGDTSSVVNNPTGR.K	332718	332765	3	C1368
C1368_3:332640-332792	41741374	V.TEGDTSSVVNNPTGR.K	332721	332765	3	C1368
C1368_3:1498239-1498643	316358362	K.THQINHPQVQR.L	1498260	1498292	3	C1368	putative prophage protein	No
C1368_3:1498239-1498643	316372667	R.LNEILELKK.L	1498293	1498319	3	C1368
C1368_3:1498239-1498643	316372706	R.LKELDAMYEK.Y	1498578	1498607	3	C1368
C1368_4:916626-916823	56106240	R.RSASGGSGRLPAGERGR.A	916697	916748	4	C1368
C1368_4:1569819-1570031	54968566	R.FCAPGLVMKQSK.C	1569968	1570004	4	C1368
C1368_5:1067917-1068402	38764765	K.RPDEHSLLVAHYLYR.I	1068048	1068093	5	C1368
C1368_5:1166176-1166409	7989510	R.QSWHSYIPYTDR.I	1166205	1166241	5	C1368
C1368_5:1316521-1316685	56934669	R.WSIQDTQRQKLKGKTSVEPSQR.E	1316526	1316592	5	C1368
C1368_5:1585495-1585863	36716633	K.NNPGSTLILSGNI.-	1585497	1585536	5	C1368	putative transcriptional regulator	Yes
C1368_5:1585495-1585863	38845078	K.LAAALDVPEAYFYAVDDELAELILQYHR.F	1585545	1585629	5	C1368
C1368_5:1585495-1585863	37706879	R.ISSYEKEVHAPDFK.L	1585641	1585683	5	C1368
C1368_5:1585495-1585863	36808877	R.ADLTQAELGALAGLDEESASAR.I	1585683	1585749	5	C1368
C1368_6:597983-598231	55814581	R.VSKDQPRKPDKTPEDEGKNPK.K	597997	598060	6	C1368	hypothetical protein	Yes
C1368_6:597983-598231	56676367	R.KPDKTPEDEGKNPK.K	597997	598039	6	C1368		STM14_2189
C1368_6:597983-598231	57426016	K.TPEDEGKNPK.K	597997	598027	6	C1368
C1368_6:597983-598231	316336642	K.DQPRKPDKTPEDEGKNPK.K	597997	598051	6	C1368
C1368_6:597983-598231	57407212	R.KPDKTPEDEGK.N	598006	598039	6	C1368
C1368_6:597983-598231	316336638	R.VSKDQPRKPDKTPEDEGK.N	598006	598060	6	C1368
C1368_6:597983-598231	316338708	K.DQPRKPDKTPEDEGK.N	598006	598051	6	C1368
C1368_6:597983-598231	57023907	R.VSKDQPR.K	598039	598060	6	C1368
C1368_6:1406816-1407412	316520117	R.GLHSGQTFLWPDR.W	1406986	1407025	6	C1368
C1368_6:1494452-1495108	316407522	K.IEYIITDEDAER.I	1494730	1494766	6	C1368	hypothetical protein	Yes
C1368_6:1494452-1495108	316289649	K.TAVALGLPVSLAK.C	1494811	1494850	6	C1368		STM14_3211
C1368_6:1494452-1495108	316370012	K.IKTAVALGLPVSLAK.C	1494811	1494856	6	C1368
C1368_6:1494452-1495108	316375320	K.FVDVDKYFMPK.I	1494856	1494889	6	C1368
C1368_6:1494452-1495108	316324910	K.LNLIHENFLSIVIENLR.R	1494907	1494958	6	C1368
C1368_6:1494452-1495108	316288373	K.YVPITEFVDESAALIK.L	1494958	1495006	6	C1368
C1368_6:1494452-1495108	316377391	R.VEQSTGTSIDHNLGYFLDPQKYVPITEFVDESAALIK.L	1494958	1495069	6	C1368
C1368_6:1494452-1495108	316286838	R.VEQSTGTSIDHNLGYFLDPQK.Y	1495006	1495069	6	C1368
C1440_1:82915-83295	57442295	K.LRKASPIAKLVLASMAFALGRSRVISRIGPLRVR.C	83104	83205	1	C1440
C1440_1:727384-727707	55015749	R.QVFDDRQVGK.Q	727540	727569	1	C1440
C1440_1:1115473-1115652	36816368	R.GYQAGIAGR.S	1115530	1115556	1	C1440	ribosome modulation factor	Yes
C1440_1:1115473-1115652	36820523	R.SYWLGGWR.Q	1115596	1115619	1	C1440
C1440_1:1233496-1233681	17702316	R.RSHDALTAVTSLSVDKTSGEK.H	1233556	1233618	1	C1440	50S ribosomal subunit protein L32	Yes
C1440_1:1233496-1233681	17713093	R.RSHDALTAVTSLSVDK.T	1233556	1233603	1	C1440
C1440_1:1233496-1233681	17701763	R.SHDALTAVTSLSVDKTSGEK.H	1233559	1233618	1	C1440
C1440_1:1233496-1233681	17719148	R.SHDALTAVTSLSVDK.T	1233559	1233603	1	C1440
C1440_1:1233496-1233681	17702181	R.HHITADGYYR.G	1233628	1233657	1	C1440
C1440_1:1297456-1297683	316364933	R.KVNISTMNK.D	1297603	1297629	1	C1440
C1440_2:7220-7399	55050354	K.AAFQTAAK.L	7247	7270	2	C1440
C1440_2:125732-126016	54947028	K.RLAIGRLK.K	125957	125980	2	C1440
C1440_2:467381-467575	55053516	K.MSARRLITR.L	467537	467563	2	C1440
C1440_2:564722-565039	55834444	R.FFITSDLVQLQCQLR.C	564863	564907	2	C1440
C1440_2:916127-916312	54931635	R.YCVAAQPSPPSPTTNTR.A	916199	916249	2	C1440
C1440_2:1070216-1070551	36870476	K.HLNVSEEFSDRNEAK.R	1070387	1070431	2	C1440	hypothetical protein	Yes
C1440_2:1070216-1070551	36920510	K.HLNVSEEFSDRNEAKR.A	1070387	1070434	2	C1440		STM14_1163
C1440_2:1122479-1122868	56631336	R.ASCVQACACIDIRR.-	1122824	1122865	2	C1440
C1440_6:360827-361318	173810249	R.VSDTFSLAASFVR.Q	360961	361000	4	C1440
C1440_5:719662-719898	56942682	K.RSSTSSASTSR.L	719832	719865	6	C1440
C1440_5:1253608-1253940	54966450	K.HRAGNTVFVLNRSAMR.D	1253775	1253823	6	C1440
C1440_5:1301836-1302375	316406063	R.LLDLNASSDNAAMVFTK.A	1301931	1301982	6	C1440
C1455_2:107708-107896	56189020	R.VEAALIAVAR.R	107822	107851	2	C1455
C1455_3:40134-40439	54958449	K.ISNGGVKPPDFAR.G	40146	40184	3	C1455
C1455_3:281265-281423	56654336	R.RGDVYYGGALFIQRHPGAVS.-	281361	281420	3	C1455
C1455_4:341495-341719	55976976	R.SSQTIRLKTTNALLSVISFLPMIFAGK.E	341542	341623	4	C1455
C1455_4:371264-371446	57103757	R.YFKVKMPLK.T	371386	371413	4	C1455
C1455_6:53302-53997	36996674	K.FEQDTGIK.V	53511	53535	6	C1455	maltose ABC transporter periplasmic protein	Yes
C1455_6:53302-53997	37197298	K.KFEQDTGIK.V	53511	53538	6	C1455
C1455_6:53302-53997	36846785	K.GYNGLAEVGKK.F	53535	53568	6	C1455
C1462_2:57317-57628	54997645	R.VLESGNIVALPAVHGNRQAIELAQR.L	57446	57520	2	C1462
