# Supplementary material for: Experimental annotation of post-translational features and translated coding regions in the pathogen Salmonella Typhimurium
Source: BMC Genomics. 2011 Aug 25;12:433. doi: 10.1186/1471-2164-12-433 (PMC3174948; doi:10.1186/1471-2164-12-433)
Supplement: Additional file 3 — Table S5. Table S5: Summary of post-translational chemical modifications observed. [file 1471-2164-12-433-S3.XLSX]

## Sheet: Info
Worksheet	Description
Table_S5A	contains binned mass shifts and potential explanations used to obtain lower estimate on number of distinct PTMs
Table_S5B	contains modified peptide identifications where scoring function provided distinction between the best and second best match
Table_S5C	contains modified peptide identifications where scoring function provided distinction between the best and second best modification hypothesis but the sites of modifications could not be unambiguously determined
Table_S5D	contains scored all modification hypotheses for all detected modified peptides (contains fht_top_hit and fht_top_mod content)
Table_S5E	contains modified peptide partial identification where no hypothesis was found for full explanation of MS/MS spectra with deisotoped precursor mass
Table_S5F	contains list of considered modifications with sites specificity and theoretical mass shift
Field	Description	Notes
scan	MS/MS acquisition scan number
parent_scan	MS acquisition scan number
parent_mass	neutral monoisotopic mass of peptide
parent_cs	charge state of peptide
protein	protein name
dn_db_len	length of UStag de novo sequenced from MS/MS data
peptide_desc	peptide sequence description	For sequence description [xxx] [xxx] [XXX] [xxx] [xxx]: the square brackets from left to right encompass database sequences before the start of the peptide, UStag’s prefix or suffix sequence (depending on the de novo direction), the UStag, the UStag’s suffix or prefix sequence, and database sequence after the peptide; if a sequence has correct mass (filtered with 0.005 u for sequencing and 10 ppm…
type	ion type
left_seq	prefix sequence of UStag
left_dm	mass discrepency between observed and predicted prefix sequence
left_explanation	potential UNIMOD explanation for modification mass shift
left_m_err	mass measurement error(MME) of mass discrepency assuminng "left_explanation" as correct interpretation
right_seq	suffix sequence of UStag
right_dm	mass discrepency between observed and predicted suffix sequence
right_explanation	potential UNIMOD explanation for modification mass shift
right_m_err	MME of mass discrepency assuming "right_explanation" is correct interpretation
pept	annotated peptide
pept_mass	annotated peptide mass (neutral monoisotopic)
prec_merr	peptide MME (ppm)
avg_frag_merr	average MME (ppm) of peptide fragments used to construct UStag	Assumption is that MME is best estimated for consecutive fragments of UStag
med_frag_merr	median MME (ppm) of peptide fragments used to construct UStag
var_frag_merr	MME variation of peptide fragments used to construct UStag
seq_len	annotated peptide length
mod_cnt	number of modifications detected/annotated
frag_locks_cnt	number of complementary fragments pairs
nc_frag_cnt	number of matching fragments sequenced from N to C terminus
nc_score	score for fragments sequenced from N to C terminus	nc_frag_cnt normalized by peptide sequence length (see SupplementalMaterial_PeptideIdentificationScoring.doc)
cn_frag_cnt	number of matching fragments sequenced from C to N terminus
cn_score	score for fragments sequenced from C to N terminus
cos	overall peptide identification score
rank	spectra level rank of peptide identification score	rank columns are used for internal peptide rankings
dcos	difference between this peptide score and next best score
exp	experimental growth condition
frac	SCX fraction number
tryptic_rule	peptide trypticity
left_cle	N-terminal P1 residue
right_cle	C-terminal P1' residue
rank_a	spectra level rank of peptide identification score	grouped by peptide sequence
rank_cnt	spectra level count of same rank_a values

## Sheet: Table_S5A
Nominal observed modification mass shift	UNIMOD potential explanation
-99	[Glu->Gly]:1 [Lys->Thr]:1
-48	[Dethiomethyl]:1
-48	[Met->Hpg]:1 [Pro->Ala]:1
-41	[Arg2Orn]:1 [Lys->Glu]:1
-41	[Carboxymethyl]:1 [Arg->Gly]:1
-41	[Formyl]:1 [Arg->Ser]:1
-34	[DehydroalaC]:1
-32	[Met->Ile]:1 [Thr->Ser]:1
-32	[Met->Leu]:1 [Thr->Ser]:1
-32	[Met->Val]:1
-29	[Asn->Thr]:1 [Tyr->Phe]:1
-23	[Arg->Thr]:1 [Val->Met]:1
-23	[b-methylthiol]:1 [Arg->Ser]:1
-23	[persulfide]:1 [Arg->Thr]:1
-20	[Formyl]:1 [Dethiomethyl]:1
-18	[Ile->Val]:1 [Thr->Pro]:1
-18	[MDA54]:1 [Glu->Gly]:1
-18	[Phospho+PL]:1
-18	[Pyro_glu]:1
-17	[Deamidation]:1 [Phospho+PL]:1
-17	[didehydro]:1 [Lys->Ile]:1
-17	[Lysaminoadipicsealde]:1 [semialdehyde]:1
-17	[Lysaminoadipicsealde]:1 [Tyr->Phe]:1
-17	[N-oxobutanoic]:1
-17	[oxolactone]:1 [Gln->Pro]:1
-17	[Phospho+PL]:1 [Asn->Asp]:1
-17	[Phospho+PL]:1 [Gln->Glu]:1
-17	[Pyro-glu]:1
-17	[Pyroglutamic]:1 [Gln->Pro]:1
-15	[Methyl+Deamidated]:1 [Ser->Gly]:1
-15	[Methyl+Deamidated]:1 [Thr->Ala]:1
-14	[Glu->Asp]:1
-13	[Deamidation]:1 [Glu->Asp]:1
-13	[Glu->Asp]:1 [Gln->Glu]:1
-4	[Met->Hpg]:1 [Ile->Met]:1
-2	[Acetald+26]:1 [Val->Ala]:1
-2	[Ala->Pro]:1 [Val->Ala]:1
-2	[Amide]:1 [Lysaminoadipicsealde]:1
-2	[aminotyrosine]:1 [N-oxobutanoic]:1
-2	[Asp->Glu]:1 [Leu->Pro]:1
-2	[cyano]:1 [Asn->Ser]:1
-2	[Cystine]:2
-2	[DehydroalaC]:1 [persulfide]:1
-2	[DehydroalaC]:1 [Val->Met]:1
-2	[didehydro]:1
-2	[Formyl]:1 [Pyrrolidinone]:1
-2	[Formyl]:1 [Ser->Gly]:1
-2	[Formyl]:1 [Thr->Ala]:1
-2	[Gly->Ala]:1 [Leu->Pro]:1
-2	[Ile->Thr]:1 [Ser->Pro]:1
-2	[Leu->Pro]:1 [Ser->Thr]:1
-2	[Leu->Pro]:1 [Val->Ile]:1
-2	[Lys->Asn]:1 [Thr->Ile]:1
-2	[Lys->Ile]:1 [Thr->Asn]:1
-2	[Lysaminoadipicsealde]:1 [Asp->Asn]:1
-2	[Lysaminoadipicsealde]:1 [Glu->Gln]:1
-2	[Methyl]:1 [Leu->Pro]:1
-2	[N-oxobutanoic]:1 [Ile->Lys]:1
-2	[oxoalanine]:1 [Ser->Cys]:1
-2	[Phospho+PL]:1 [Ala->Ser]:1
-2	[Phospho+PL]:1 [Hydroxylation]:1
-2	[Phospho+PL]:1 [Phe->Tyr]:1
-2	[Propionald+40]:1 [Val->Gly]:1
-2	[Pyroglutamic]:1 [semialdehyde]:1
-2	[Pyroglutamic]:1 [Ser->Ala]:1
-2	[Pyroglutamic]:1 [Tyr->Phe]:1
-2	[pyruv-iminyl]:1 [Glu->Gly]:1
-2	[SNO]:1 [Gln->Pro]:1
-2	[Arg2Orn]:1 [Pro->His]:1
-2	[b-methylthiol]:1 [Phe->Val]:1
-2	[persulfide]:1 [Phe->Ile]:1
-2	[Phe->Cys]:1 [Gly->Val]:1
-2	[Phe->Ile]:1 [Val->Met]:1
-2	[Phe->Val]:1 [Gly->Cys]:1
-2	[tri-Methylation]:1 [Phe->Cys]:1
-1	[Deamidation]:1 [didehydro]:1
-1	[didehydro]:1 [Asn->Asp]:1
-1	[Pyro-glu]:1 [Hydroxylation]:1
-1	[Amide]:1
-1	[Asp->Asn]:1
1	[Acetald+28]:1 [Lys->Thr]:1
1	[Ala->Ser]:1 [Lys->Ile]:1
1	[Ala->Val]:1 [Lys->Thr]:1
1	[Asn->Asp]:1
1	[Asn->Tyr]:1 [Tyr->Asp]:1
1	[Carbamyl]:1 [Arg2Orn]:1
1	[Deamidation]:1
1	[dihydroxy]:1 [Gln->Pro]:1
1	[di-Methylation]:1 [Lys->Thr]:1
1	[Ethyl]:1 [Lys->Thr]:1
1	[Formyl]:1 [Asn->Ser]:1
1	[Gln->Glu]:1
1	[Gln->Leu]:1 [Val->Asp]:1
1	[His2Asp]:1 [Asn->His]:1
1	[Hydroxylation]:1 [Lys->Ile]:1
1	[Lys->Glu]:1 [Gln->Lys]:1
1	[Methyl+Deamidated]:1 [Ala->Gly]:1
1	[Methyl+Deamidated]:1 [Glu->Asp]:1
1	[Methyl+Deamidated]:1 [Ile->Val]:1
1	[Methyl+Deamidated]:1 [Leu->Val]:1
1	[Methyl+Deamidated]:1 [Thr->Ser]:1
1	[Phe->Tyr]:1 [Lys->Ile]:1
1	[Pyroglutamic]:1 [Asn->Thr]:1
1	[Chlorination]:1 [Phe->Ile]:1
1	[Ala->Gly]:1 [Ile->Lys]:1
1	[Ethanolamine]:1 [Val->Gly]:1
1	[ethylamino]:1 [Leu->Ser]:1
1	[Glu->Asp]:1 [Ile->Lys]:1
1	[Ile->Lys]:1 [Ile->Val]:1
1	[Ile->Lys]:1 [Leu->Val]:1
2	[Asn->Asp]:1 [Gln->Glu]:1
2	[Deamidation]:1 [Asn->Asp]:1
2	[Deamidation]:1 [Gln->Glu]:1
2	[Deamidation]:2
3	[MethylamineST]:1 [Pro->Ser]:1
3	[OxPro]:1 [Pro->Gln]:1
4	[Ile->Thr]:1 [Val->Asp]:1
4	[Ala->Thr]:1 [Pro->Ala]:1
4	[Asn->Ser]:1 [Pro->Gln]:1
4	[Asp->Glu]:1 [Pro->Ser]:1
4	[Gly->Ala]:1 [Pro->Ser]:1
4	[Gly->Ser]:1 [Pro->Ala]:1
4	[His->Gln]:1 [Thr->Asn]:1
4	[His2Asn]:1 [Ser->Asn]:1
4	[hydroxykynurenin]:1 [semialdehyde]:1
4	[hydroxykynurenin]:1 [Ser->Ala]:1
4	[hydroxykynurenin]:1 [Tyr->Phe]:1
4	[hydroxymethyl]:1 [Pro->Ala]:1
4	[Ile->Thr]:1 [Pro->Leu]:1
4	[kynurenin]:1
4	[Methyl]:1 [Pro->Ser]:1
4	[OxPro]:1 [dihydroxy]:1
4	[Pro->Arg]:1 [Arg->Thr]:1
4	[Pro->Ser]:1 [Ser->Thr]:1
4	[Pro->Ser]:1 [Val->Ile]:1
4	[Pro->Thr]:1
4	[trimethyl-OH]:1 [Arg->Thr]:1
4	[hypusine]:1 [Trp->Cys]:1
12	[Acetald+26]:1 [Ala->Gly]:1
12	[Acetald+26]:1 [Glu->Asp]:1
12	[Acetald+26]:1 [Ile->Val]:1
12	[Acetald+26]:1 [Leu->Val]:1
12	[Acetald+26]:1 [Thr->Ser]:1
12	[Acetald+28]:1 [Leu->Pro]:1
12	[Acetyl]:1 [Pyrrolidinone]:1
12	[Acetyl]:1 [Ser->Gly]:1
12	[Acetyl]:1 [Thr->Ala]:1
12	[Ala->Pro]:1 [Glu->Asp]:1
12	[Ala->Pro]:1 [Ile->Val]:1
12	[Ala->Pro]:1 [Leu->Val]:1
12	[Ala->Pro]:1 [Thr->Ser]:1
12	[Ala->Ser]:1 [Thr->Pro]:1
12	[Ala->Val]:1 [Leu->Pro]:1
12	[Carbamyl]:1 [Gln->Pro]:1
12	[didehydro]:1 [Asp->Glu]:1
12	[didehydro]:1 [Gly->Ala]:1
12	[didehydro]:1 [Val->Ile]:1
12	[di-Methylation]:1 [Leu->Pro]:1
12	[Ethyl]:1 [Leu->Pro]:1
12	[Formyl]:1 [semialdehyde]:1
12	[Formyl]:1 [Ser->Ala]:1
12	[Formyl]:1 [Tyr->Phe]:1
12	[Hydroxylation]:1 [Thr->Pro]:1
12	[Lys->Gln]:1 [Thr->Ile]:1
12	[Methyl]:1 [didehydro]:1
12	[MethylamineST]:1 [Lysaminoadipicsealde]:1
12	[Phe->Tyr]:1 [Thr->Pro]:1
12	[Phospho+PL]:1 [Ala->Thr]:1
12	[Phospho+PL]:1 [Gly->Ser]:1
12	[Phospho+PL]:1 [hydroxymethyl]:1
12	[Propionald+40]:1 [Val->Ala]:1
12	[pyruv-iminyl]:1 [Asp->Gly]:1
12	[pyruv-iminyl]:1 [Glu->Ala]:1
13	[Amide]:1 [oxolactone]:1
13	[amidine]:1 [Val->Ala]:1
13	[Asn->His]:1 [Pro->Ser]:1
13	[Asn->Ser]:1 [Pro->His]:1
13	[Carbamyl]:1 [Pyrrolidinone]:1
13	[Carbamyl]:1 [Ser->Gly]:1
13	[Carbamyl]:1 [Thr->Ala]:1
13	[ethylamino]:1 [Lys->Asn]:1
13	[Glu->Asp]:1 [Ser->Asn]:1
13	[kynurenin]:1 [Gln->His]:1
13	[Lys->Asn]:1 [Thr->Lys]:1
13	[MethylamineST]:1 [Lys->Gln]:1
13	[oxolactone]:1 [Asp->Asn]:1
13	[oxolactone]:1 [Glu->Gln]:1
13	[Phospho+PL]:1 [Pro->Gln]:1
13	[Pyroglutamic]:1 [Asp->Asn]:1
13	[Pyroglutamic]:1 [Glu->Gln]:1
13	[Ser->Asn]:1 [Thr->Ser]:1
13	[Thr->Asn]:1
14	[Acetyl]:1 [Val->Ala]:1
14	[carboxyl]:1 [Ser->Gly]:1
14	[didehydro]:1 [Ala->Ser]:1
14	[Hydroxylation]:1 [didehydro]:1
14	[Phospho+PL]:1 [dihydroxy]:1
14	[quinone]:1 [semialdehyde]:1
14	[quinone]:1 [Ser->Ala]:1
14	[semialdehyde]:1 [Val->Glu]:1
14	[Ser->Ala]:1 [Val->Glu]:1
14	[Val->Glu]:1 [Tyr->Phe]:1
14	[Acetald+28]:1 [Ala->Gly]:1
14	[Acetald+28]:1 [Glu->Asp]:1
14	[Acetald+28]:1 [Leu->Val]:1
14	[Acetald+28]:1 [Thr->Ser]:1
14	[Acetyl]:1 [OxPro]:1
14	[Ala->Asp]:1 [Glu->Val]:1
14	[Ala->Glu]:1 [Asp->Ala]:1
14	[Ala->Gly]:1 [Ala->Val]:1
14	[Ala->Thr]:1 [Ser->Ala]:1
14	[Ala->Thr]:1 [Tyr->Phe]:1
14	[Ala->Val]:1 [Glu->Asp]:1
14	[Ala->Val]:1 [Leu->Val]:1
14	[Ala->Val]:1 [Thr->Ser]:1
14	[amidine]:1 [Asn->Ser]:1
14	[aminoadipic]:1 [Glu->Lys]:1
14	[Asn->Thr]:1 [Ser->Asn]:1
14	[Asp->Ala]:1 [Gly->Asp]:1
14	[Asp->Glu]:1
14	[Asp->Gly]:1 [Gly->Glu]:1
14	[carboxyethyl]:1 [Asp->Gly]:1
14	[carboxyethyl]:1 [Glu->Ala]:1
14	[carboxyl]:1 [Glu->Val]:1
14	[Carboxymethyl]:1 [Asp->Ala]:1
14	[Deamidation]:1 [MethylamineST]:1
14	[didehydro]:1 [Pro->Leu]:1
14	[di-Methylation]:1 [Ala->Gly]:1
14	[di-Methylation]:1 [Glu->Asp]:1
14	[di-Methylation]:1 [Leu->Val]:1
14	[di-Methylation]:1 [Thr->Ser]:1
14	[Ethyl]:1 [Ala->Gly]:1
14	[Ethyl]:1 [Glu->Asp]:1
14	[Ethyl]:1 [Leu->Val]:1
14	[Ethyl]:1 [Thr->Ser]:1
14	[Glu->Ala]:1 [Gly->Glu]:1
14	[Gly->Ala]:1
14	[Gly->Ser]:1 [Ser->Ala]:1
14	[Gly->Ser]:1 [Tyr->Phe]:1
14	[His->Gln]:1 [Asn->His]:1
14	[hydroxymethyl]:1 [semialdehyde]:1
14	[hydroxymethyl]:1 [Ser->Ala]:1
14	[hydroxymethyl]:1 [Tyr->Phe]:1
14	[Leu->Gln]:1 [Asn->Ile]:1
14	[Lys->Gln]:1 [Asn->Lys]:1
14	[MDA62]:1 [Phe->Val]:1
14	[Methyl]:1
14	[Methyl+Deamidated]:1 [Asp->Asn]:1
14	[Methyl+Deamidated]:1 [Glu->Gln]:1
14	[MethylamineST]:1 [Asn->Asp]:1
14	[MethylamineST]:1 [Gln->Glu]:1
14	[Pro->Thr]:1 [Ser->Pro]:1
14	[Propionald+40]:1 [Pro->Ala]:1
14	[Pyroglutamic]:1 [Gln->Lys]:1
14	[quinone]:1 [Asp->Val]:1
14	[semialdehyde]:1 [Ala->Thr]:1
14	[semialdehyde]:1 [Gly->Ser]:1
14	[Ser->Thr]:1
15	[Leu->Gln]:1
15	[Leu->Pro]:1 [Pro->Gln]:1
15	[Nitro]:1 [Pyrrolidinone]:1
15	[Nitro]:1 [Ser->Gly]:1
15	[Glu->Ala]:1 [Leu->Trp]:1
15	[Nitro]:1 [Met->Thr]:1
15	[Glu->Gln]:1 [Ser->Cys]:1
15	[GlyGly]:1 [Trp->Ser]:1
15	[Deamidation]:1 [Gly->Ala]:1
15	[Deamidation]:1 [Methyl]:1
15	[Deamidation]:1 [Ser->Thr]:1
15	[Deamidation]:1 [Val->Ile]:1
15	[Gln->Glu]:1 [Ser->Thr]:1
15	[Gln->Glu]:1 [Val->Ile]:1
15	[Gln->Leu]:1 [Val->Glu]:1
15	[Gly->Ala]:1 [Gln->Glu]:1
15	[Methyl]:1 [Asn->Asp]:1
15	[Methyl]:1 [Gln->Glu]:1
15	[Methyl+Deamidated]:1
15	[quinone]:1 [Gln->Leu]:1
15	[Ala->Ser]:1 [Glu->Gln]:1
15	[Amide]:1 [Hydroxylation]:1
15	[Hydroxylation]:1 [Glu->Gln]:1
15	[Nitro]:1 [Glu->Val]:1
15	[Pro->Gln]:1 [Ser->Ala]:1
15	[semialdehyde]:1 [Pro->Gln]:1
16	[DeMet]:1 [Lys->Gln]:1
16	[Acetald+26]:1 [Pro->Ser]:1
16	[Acetald+28]:1 [Ile->Thr]:1
16	[Acetyl]:1 [Pro->Ala]:1
16	[Ala->Gly]:1 [Gly->Ser]:1
16	[Ala->Pro]:1 [Pro->Ser]:1
16	[Ala->Ser]:1
16	[Ala->Thr]:1 [Ala->Gly]:1
16	[Ala->Thr]:1 [Glu->Asp]:1
16	[Ala->Thr]:1 [Ile->Val]:1
16	[Ala->Thr]:1 [Leu->Val]:1
16	[Ala->Thr]:1 [Thr->Ser]:1
16	[Ala->Val]:1 [Ile->Thr]:1
16	[aminotyrosine]:1 [Asn->Asp]:1
16	[aminotyrosine]:1 [Gln->Glu]:1
16	[Argglutamicsealde]:1 [Pro->Arg]:1
16	[b-methylthiol]:1 [Met->Thr]:1
16	[Carbamyl]:1 [Asn->Ser]:1
16	[carboxyl]:1 [OxPro]:1
16	[Cys->Ser]:1 [Val->Met]:1
16	[Deamidation]:1 [aminotyrosine]:1
16	[Deamidation]:1 [Ile->Lys]:1
16	[dihydroxy]:1 [semialdehyde]:1
16	[dihydroxy]:1 [Ser->Ala]:1
16	[dihydroxy]:1 [Tyr->Phe]:1
16	[di-Methylation]:1 [Ile->Thr]:1
16	[Ethanolamine]:1 [Lys->Thr]:1
16	[Ethyl]:1 [Ile->Thr]:1
16	[EtOH]:1 [Val->Ala]:1
16	[Gln->Lys]:1 [Val->Asp]:1
16	[Glu->Asp]:1 [Gly->Ser]:1
16	[Gly->Cys]:1 [Met->Thr]:1
16	[Gly->Ser]:1 [Ile->Val]:1
16	[Gly->Ser]:1 [Leu->Val]:1
16	[Gly->Ser]:1 [Thr->Ser]:1
16	[Gly->Val]:1 [Ile->Ser]:1
16	[Gly->Val]:1 [Leu->Ser]:1
16	[hydroxykynurenin]:1 [Thr->Pro]:1
16	[Hydroxylation]:1
16	[hydroxymethyl]:1 [Ala->Gly]:1
16	[hydroxymethyl]:1 [Glu->Asp]:1
16	[hydroxymethyl]:1 [Ile->Val]:1
16	[hydroxymethyl]:1 [Leu->Val]:1
16	[hydroxymethyl]:1 [Thr->Ser]:1
16	[Ile->Lys]:1 [Asn->Asp]:1
16	[Ile->Lys]:1 [Gln->Glu]:1
16	[Leu->MetOx]:1 [Met->Ile]:1
16	[Leu->MetOx]:1 [Met->Leu]:1
16	[Lys->Gln]:1 [Pro->Leu]:1
16	[Lys->Ile]:1 [Pro->Gln]:1
16	[Lys->MetOx]:1 [Cys->methylaminoAla]:1
16	[Lys->MetOx]:1 [Met->Lys]:1
16	[OxPro]:1 [Ala->Asp]:1
16	[persulfide]:1 [Cys->Ser]:1
16	[Phe->Ser]:1 [Ser->Tyr]:1
16	[Phe->Tyr]:1
16	[tri-Methylation]:1 [Ile->Ser]:1
16	[tri-Methylation]:1 [Leu->Ser]:1
16	[Argglutamicsealde]:1 [trimethyl-OH]:1
17	[Ala->Asp]:1 [Asn->Ser]:1
17	[Ala->Ser]:1 [Asn->Asp]:1
17	[Asn->Thr]:1 [Val->Glu]:1
17	[carboxyl]:1 [Asn->Ser]:1
17	[Deamidation]:1 [Ala->Ser]:1
17	[Deamidation]:1 [Hydroxylation]:1
17	[Deamidation]:1 [Phe->Tyr]:1
17	[dihydroxy]:1 [Lys->Ile]:1
17	[Hydroxylation]:1 [Asn->Asp]:1
17	[Hydroxylation]:1 [Gln->Glu]:1
17	[Lys->Glu]:1 [Pro->Leu]:1
17	[Phe->Tyr]:1 [Asn->Asp]:1
17	[Phe->Tyr]:1 [Gln->Glu]:1
18	[His->Gln]:1 [Ser->Asn]:1
20	[trifluoro]:1 [Phe->Ile]:1
20	[Ala->Ser]:1 [Pro->Thr]:1
20	[Ala->Thr]:1 [Pro->Ser]:1
20	[Carbamyl]:1 [His2Asn]:1
20	[Gly->Ser]:1 [Pro->Ser]:1
20	[hydroxykynurenin]:1
20	[Hydroxylation]:1 [kynurenin]:1
20	[Hydroxylation]:1 [Pro->Thr]:1
20	[hydroxymethyl]:1 [Pro->Ser]:1
20	[kynurenin]:1 [Ala->Ser]:1
20	[kynurenin]:1 [Phe->Tyr]:1
20	[Phe->Tyr]:1 [Pro->Thr]:1
20	[pyridylacetyl]:1 [Trp->Ser]:1
22	[Lys->MetOx]:1 [Lys->Met]:1
22	[Cystine]:1 [Asn->His]:1
25	[amidine]:1 [Leu->Pro]:1
25	[Carbamyl]:1 [Phospho+PL]:1
25	[cyano]:1
25	[didehydro]:1 [Ser->Asn]:1
25	[Leu->Gln]:1 [Ser->Pro]:1
25	[Lys->Ile]:1 [Pro->His]:1
25	[N-oxobutanoic]:1 [amidino]:1
26	[Ala->Pro]:1 [Lys->Gln]:1
26	[Formyl]:1 [didehydro]:1
26	[Phospho+PL]:1 [Ala->Asp]:1
26	[Phospho+PL]:1 [carboxyl]:1
27	[Amide]:1 [Formyl]:1
27	[amidine]:1 [Ala->Gly]:1
27	[amidine]:1 [Glu->Asp]:1
27	[amidine]:1 [Ile->Val]:1
27	[amidine]:1 [Leu->Val]:1
27	[amidine]:1 [Thr->Ser]:1
27	[Carbamidomethyl]:1 [Pyrrolidinone]:1
27	[Carbamidomethyl]:1 [Ser->Gly]:1
27	[Carbamidomethyl]:1 [Thr->Ala]:1
27	[Carbamyl]:1 [semialdehyde]:1
27	[Carbamyl]:1 [Ser->Ala]:1
27	[Carbamyl]:1 [Tyr->Phe]:1
27	[Ethanolamine]:1 [Leu->Pro]:1
27	[ethylamino]:1 [Lys->Gln]:1
27	[Formyl]:1 [Asp->Asn]:1
27	[Formyl]:1 [Glu->Gln]:1
27	[Ile->Asn]:1 [Ser->Ile]:1
27	[Leu->Gln]:1 [Thr->Ile]:1
27	[Lys->Gln]:1 [Thr->Lys]:1
27	[Lysaminoadipicsealde]:1 [Gln->Arg]:1
27	[Methyl]:1 [Thr->Asn]:1
27	[MethylamineST]:1 [Pyroglutamic]:1
27	[Pro->Gln]:1 [Thr->Pro]:1
27	[Ser->Asn]:1
27	[Ser->Tyr]:1 [Tyr->Asn]:1
28	[Acetald+28]:1 [Lys->Gln]:1
28	[Acetyl]:1 [Ala->Gly]:1
28	[Acetyl]:1 [Glu->Asp]:1
28	[Acetyl]:1 [Ile->Val]:1
28	[Acetyl]:1 [Leu->Val]:1
28	[Acetyl]:1 [Thr->Ser]:1
28	[Ala->Asp]:1 [Ser->Ala]:1
28	[Ala->Asp]:1 [Tyr->Phe]:1
28	[Ala->Glu]:1 [Ser->Gly]:1
28	[Ala->Glu]:1 [Thr->Ala]:1
28	[Ala->Val]:1 [Lys->Gln]:1
28	[Asn->Asp]:1 [Ser->Asn]:1
28	[Carbamyl]:1 [Lys->Ile]:1
28	[carboxyl]:1 [semialdehyde]:1
28	[carboxyl]:1 [Ser->Ala]:1
28	[carboxyl]:1 [Tyr->Phe]:1
28	[Carboxymethyl]:1 [Pyrrolidinone]:1
28	[Carboxymethyl]:1 [Ser->Gly]:1
28	[Carboxymethyl]:1 [Thr->Ala]:1
28	[Croton]:1 [Val->Gly]:1
28	[Deamidation]:1 [Ser->Asn]:1
28	[didehydro]:1 [Ala->Thr]:1
28	[didehydro]:1 [Gly->Ser]:1
28	[didehydro]:1 [hydroxymethyl]:1
28	[dihydroxy]:1 [Thr->Pro]:1
28	[di-Methylation]:1 [Lys->Gln]:1
28	[Ethyl]:1 [Lys->Gln]:1
28	[ethylamino]:1 [Lys->Glu]:1
28	[Formyl]:1
28	[Gln->Glu]:1 [Ser->Asn]:1
28	[Gly->Asp]:1 [Ser->Gly]:1
28	[Gly->Asp]:1 [Thr->Ala]:1
28	[Gly->Val]:1 [Lys->Asn]:1
28	[Lys->Glu]:1 [Thr->Lys]:1
28	[Malonyl]:1 [Asp->Gly]:1
28	[Malonyl]:1 [Glu->Ala]:1
28	[MDA54]:1 [Pro->Ala]:1
28	[Methyl]:1 [Pyroglutamic]:1
28	[Methyl+Deamidated]:1 [Thr->Asn]:1
28	[MethylamineST]:1 [aminoadipic]:1
28	[Methylmalonylation]:1 [Glu->Gly]:1
28	[MG-H1]:1 [Pro->Ala]:1
28	[Propionald+40]:1 [Ile->Thr]:1
28	[Pyroglutamic]:1 [Asp->Glu]:1
28	[Pyroglutamic]:1 [Gly->Ala]:1
28	[Pyroglutamic]:1 [Ser->Thr]:1
28	[Pyroglutamic]:1 [Val->Ile]:1
28	[Pyrrolidinone]:1 [Ala->Glu]:1
28	[Pyrrolidinone]:1 [Gly->Asp]:1
28	[semialdehyde]:1 [Ala->Asp]:1
28	[Ser->Tyr]:1 [Tyr->Asp]:1
28	[Thr->Ile]:1 [Val->Asp]:1
28	[tri-Methylation]:1 [Lys->Asn]:1
28	[Acetald+28]:1
28	[Ala->Asp]:1 [Asp->Val]:1
28	[Ala->Glu]:1 [Glu->Val]:1
28	[Ala->Gly]:1 [Gly->Val]:1
28	[Ala->Ser]:1 [Thr->Ile]:1
28	[Ala->Val]:1
28	[amidine]:1 [Asn->Thr]:1
28	[Asn->Asp]:1 [Thr->Lys]:1
28	[Asp->Ala]:1 [Gly->Glu]:1
28	[Asp->Glu]:1 [Gly->Ala]:1
28	[Asp->Glu]:1 [Ser->Thr]:1
28	[Carbamyl]:1 [Gln->Leu]:1
28	[carboxyethyl]:1 [Asp->Ala]:1
28	[carboxyl]:1 [Asp->Val]:1
28	[Carboxymethyl]:1 [Glu->Val]:1
28	[Deamidation]:1 [ethylamino]:1
28	[Deamidation]:1 [Thr->Lys]:1
28	[di-Methylation]:1
28	[Ethanolamine]:1 [Lys->Ile]:1
28	[Ethyl]:1
28	[ethylamino]:1 [Asn->Asp]:1
28	[ethylamino]:1 [Gln->Glu]:1
28	[Formyl]:1 [Gln->Lys]:1
28	[Gln->Glu]:1 [Thr->Lys]:1
28	[Glu->Asp]:1 [Gly->Val]:1
28	[Glu->Val]:1 [Gly->Asp]:1
28	[Gly->Ala]:1 [Ser->Thr]:1
28	[Gly->Val]:1 [Leu->Val]:1
28	[Gly->Val]:1 [Thr->Ser]:1
28	[Hydroxylation]:1 [Thr->Ile]:1
28	[MDA62]:1 [Phe->Ile]:1
28	[Methyl]:1 [Asp->Glu]:1
28	[Methyl]:1 [Gly->Ala]:1
28	[Methyl]:1 [Ser->Thr]:1
28	[Methyl]:2
28	[MethylamineST]:1 [Methyl+Deamidated]:1
28	[Phe->Tyr]:1 [Thr->Ile]:1
28	[Phe->Val]:1 [Ser->Tyr]:1
28	[Pyroglutamic]:1 [Asn->Lys]:1
28	[tri-Methylation]:1 [Ala->Gly]:1
28	[tri-Methylation]:1 [Glu->Asp]:1
28	[tri-Methylation]:1 [Leu->Val]:1
28	[tri-Methylation]:1 [Thr->Ser]:1
30	[b-methylthiol]:1 [Leu->Pro]:1
30	[didehydro]:1 [persulfide]:1
30	[didehydro]:1 [Val->Met]:1
30	[Gly->Cys]:1 [Leu->Pro]:1
30	[Leu->MetOx]:1 [Thr->Pro]:1
30	[Lys->Gln]:1 [Thr->Met]:1
30	[Lys->Met]:1 [Ser->Asn]:1
30	[Pyroglutamic]:1 [Ser->Cys]:1
30	[S-Eth]:1 [Lys->Asn]:1
30	[Acetyl]:1 [Ile->Thr]:1
30	[Ala->Asp]:1 [Glu->Asp]:1
30	[Ala->Asp]:1 [Ile->Val]:1
30	[Ala->Asp]:1 [Leu->Val]:1
30	[Ala->Glu]:1 [Val->Ala]:1
30	[carboxyl]:1 [Ala->Gly]:1
30	[carboxyl]:1 [Glu->Asp]:1
30	[carboxyl]:1 [Ile->Val]:1
30	[carboxyl]:1 [Leu->Val]:1
30	[Carboxymethyl]:1 [Val->Ala]:1
30	[Gly->Ala]:1 [Val->Asp]:1
30	[Gly->Asp]:1 [Val->Ala]:1
30	[Gly->Glu]:1 [Val->Gly]:1
30	[Hydroxylation]:1 [oxolactone]:1
30	[Methyl]:1 [Val->Asp]:1
30	[oxolactone]:1 [Ala->Ser]:1
30	[Phospho+PL]:1 [Cysteic_acid]:1
30	[quinone]:1
30	[Val->Asp]:1 [Val->Ile]:1
30	[Val->Glu]:1
32	[SeMet]:1 [Asp->Val]:1
32	[DeMet]:1 [Val->Asp]:1
32	[Acetyl]:1 [Pro->Ser]:1
32	[Ala->Glu]:1 [Pro->Ala]:1
32	[Ala->Ser]:1 [Phe->Tyr]:1
32	[Ala->Ser]:2
32	[Asn->Asp]:1 [Pro->Gln]:1
32	[Carboxymethyl]:1 [Pro->Ala]:1
32	[Deamidation]:1 [Pro->Gln]:1
32	[dihydroxy]:1
32	[Formyl]:1 [kynurenin]:1
32	[Formyl]:1 [Pro->Thr]:1
32	[Gly->Asp]:1 [Pro->Ala]:1
32	[Hydroxylation]:1 [Ala->Ser]:1
32	[Hydroxylation]:1 [Phe->Tyr]:1
32	[Hydroxylation]:2
32	[HydroxymethylOP]:1 [Tyr->Ser]:1
32	[Nitro]:1 [Asn->Thr]:1
32	[Phe->Tyr]:2
32	[Pro->Gln]:1 [Gln->Glu]:1
32	[Pro->Leu]:1 [Val->Asp]:1
32	[Arg->Gln]:1 [Ser->Phe]:1
32	[N-oxobutanoic]:1 [Asn->Tyr]:1
32	[ser_thr_DAET]:1 [Arg->Thr]:1
33	[SeMet]:1 [Gln->Leu]:1
33	[Deamidation]:1 [dihydroxy]:1
33	[dihydroxy]:1 [Asn->Asp]:1
33	[dihydroxy]:1 [Gln->Glu]:1
33	[Ile->Arg]:1 [Pro->Ser]:1
33	[Ile->Ser]:1 [Pro->Arg]:1
33	[Leu->Arg]:1 [Pro->Ser]:1
33	[Leu->Ser]:1 [Pro->Arg]:1
36	[kynurenin]:1 [dihydroxy]:1
38	[Sodiated]:1 [Hydroxylation]:1
38	[Sodiated]:1 [Phe->Tyr]:1
40	[Acetyl]:1 [didehydro]:1
40	[amidine]:1 [Lysaminoadipicsealde]:1
40	[Carbamidomethyl]:1 [N-oxobutanoic]:1
40	[Carboxymethyl]:1 [Phospho+PL]:1
40	[cyano]:1 [Methyl+Deamidated]:1
40	[Phospho+PL]:1 [Gly->Asp]:1
40	[Pyro-cmC]:1
41	[amidine]:1 [Lys->Gln]:1
41	[Carbamyl]:1 [didehydro]:1
41	[cyano]:1 [Ala->Ser]:1
41	[dihydroxy]:1 [Gln->His]:1
41	[Formyl]:1 [Thr->Asn]:1
41	[Hydroxylation]:1 [cyano]:1
41	[Lysaminoadipicsealde]:1 [amidino]:1
41	[amidine]:1
42	[Acetyl]:1
42	[Malonyl]:1 [Asp->Ala]:1
42	[Methyl]:1 [Formyl]:1
43	[Nitro]:1 [didehydro]:1
43	[Leu->Trp]:1 [Met->Thr]:1
43	[Acetald+28]:1 [Leu->Gln]:1
43	[Ala->Asp]:1 [Asp->Asn]:1
43	[Ala->Asp]:1 [Glu->Gln]:1
43	[Ala->Ser]:1 [Ser->Asn]:1
43	[Ala->Thr]:1 [Thr->Asn]:1
43	[Ala->Val]:1 [Leu->Gln]:1
43	[Amide]:1 [Ala->Asp]:1
43	[Amide]:1 [carboxyl]:1
43	[aminoadipic]:1 [Gln->Arg]:1
43	[Carbamidomethyl]:1 [Ala->Gly]:1
43	[Carbamidomethyl]:1 [Glu->Asp]:1
43	[Carbamidomethyl]:1 [Ile->Val]:1
43	[Carbamidomethyl]:1 [Leu->Val]:1
43	[Carbamidomethyl]:1 [Thr->Ser]:1
43	[Carbamyl]:1
43	[carboxyl]:1 [Asp->Asn]:1
43	[carboxyl]:1 [Glu->Gln]:1
43	[di-Methylation]:1 [Leu->Gln]:1
43	[Ethanolamine]:1 [Lys->Gln]:1
43	[Ethyl]:1 [Leu->Gln]:1
43	[ethylamino]:1 [Val->Asp]:1
43	[Formyl]:1 [aminotyrosine]:1
43	[Formyl]:1 [Ile->Lys]:1
43	[Gly->Ser]:1 [Thr->Asn]:1
43	[Gly->Val]:1 [Ile->Asn]:1
43	[Hydroxylation]:1 [Ser->Asn]:1
43	[hydroxymethyl]:1 [Thr->Asn]:1
43	[Methyl+Deamidated]:1 [Lys->Arg]:1
43	[MethylamineST]:1 [quinone]:1
43	[MethylamineST]:1 [Val->Glu]:1
43	[Phe->Tyr]:1 [Ser->Asn]:1
43	[pyridylacetyl]:1 [Tyr->Ser]:1
43	[Thr->Lys]:1 [Val->Asp]:1
43	[tri-Methylation]:1 [Ile->Asn]:1
43	[hypusine]:1 [Phe->Cys]:1
43	[MethylamineST]:1 [Arg->Trp]:1
43	[N-oxobutanoic]:1 [Ser->Phe]:1
44	[Ala->Pro]:1 [Ile->Met]:1
44	[Ala->Pro]:1 [Leu->Met]:1
44	[b-methylthiol]:1 [didehydro]:1
44	[didehydro]:1 [Gly->Cys]:1
44	[Formyl]:1 [Ser->Cys]:1
44	[Leu->MetOx]:1 [Ser->Pro]:1
44	[Pyroglutamic]:1 [Thr->Met]:1
44	[Acetald+28]:1 [Val->Asp]:1
44	[Ala->Asp]:1
44	[Ala->Glu]:1 [Leu->Val]:1
44	[Ala->Val]:1 [Val->Asp]:1
44	[Carbamyl]:1 [Asn->Asp]:1
44	[Carbamyl]:1 [Deamidation]:1
44	[Carbamyl]:1 [Gln->Glu]:1
44	[carboxyl]:1
44	[Carboxymethyl]:1 [Ala->Gly]:1
44	[Carboxymethyl]:1 [Glu->Asp]:1
44	[Carboxymethyl]:1 [Ile->Val]:1
44	[Carboxymethyl]:1 [Leu->Val]:1
44	[Carboxymethyl]:1 [Thr->Ser]:1
44	[Croton]:1 [Leu->Ser]:1
44	[di-Methylation]:1 [Val->Asp]:1
44	[Ethyl]:1 [Val->Asp]:1
44	[G-H1]:1 [Pro->Thr]:1
44	[Hydroxylation]:1 [Formyl]:1
44	[kynurenin]:1 [G-H1]:1
44	[MDA54]:1 [Pro->Ser]:1
44	[Methyl]:1 [quinone]:1
44	[Methyl]:1 [Val->Glu]:1
44	[MG-H1]:1 [Pro->Ser]:1
44	[Ser->Thr]:1 [Val->Glu]:1
44	[Val->Glu]:1 [Val->Ile]:1
45	[Nitro]:1
45	[Gly->Asp]:1 [Asn->Thr]:1
45	[Gly->Glu]:1 [Asn->Ser]:1
45	[Methyl+Deamidated]:1 [Gly->Ser]:1
48	[His2Asp]:1 [pyruv-iminyl]:1
48	[SeMet]:1 [Gln->Lys]:1
48	[Fphe]:1 [Thr->Met]:1
48	[Ala->Asp]:1 [Pro->Thr]:1
48	[Ala->Glu]:1 [Pro->Ser]:1
48	[carboxyl]:1 [kynurenin]:1
48	[carboxyl]:1 [Pro->Thr]:1
48	[Carboxymethyl]:1 [Pro->Ser]:1
48	[Cysteic_acid]:1
48	[dihydroxy]:1 [Ala->Ser]:1
48	[dihydroxy]:1 [Phe->Tyr]:1
48	[Formyl]:1 [hydroxykynurenin]:1
48	[Gly->Asp]:1 [Pro->Ser]:1
48	[Hydroxylation]:1 [dihydroxy]:1
48	[HydroxymethylOP]:1 [Phe->Ser]:1
48	[kynurenin]:1 [Ala->Asp]:1
48	[Sulfation]:1 [Met->Val]:1
48	[Sodiated]:1 [His->Tyr]:1
48	[Methylphosphonate]:1 [Met->Thr]:1
48	[Phospho]:1 [Met->Val]:1
54	[Leu->His]:1 [Thr->Met]:1
54	[trifluoro]:1
54	[Sodiated]:1 [dihydroxy]:1
54	[pyruv-iminyl]:1 [Leu->Pro]:1
55	[Acetald+26]:1 [SNO]:1
55	[Acetyl]:1 [Thr->Asn]:1
55	[Carbamidomethyl]:1 [didehydro]:1
55	[cyano]:1 [Ala->Thr]:1
55	[cyano]:1 [Gly->Ser]:1
55	[Formyl]:1 [Ser->Asn]:1
55	[G-H1]:1 [Ile->Lys]:1
55	[SNO]:1 [Ala->Pro]:1
56	[Pyro-cmC]:1 [Hydroxylation]:1
57	[Cys->Ser]:1 [Leu->Trp]:1
57	[Cys->Trp]:1 [Leu->Ser]:1
57	[Acetald+26]:1 [Pro->Gln]:1
57	[Acetald+28]:1 [SNO]:1
57	[Acetyl]:1 [aminotyrosine]:1
57	[Acetyl]:1 [Ile->Lys]:1
57	[Ala->Glu]:1 [Asp->Asn]:1
57	[Ala->Glu]:1 [Glu->Gln]:1
57	[Ala->Pro]:1 [Pro->Gln]:1
57	[Ala->Thr]:1 [Ser->Asn]:1
57	[Amide]:1 [Ala->Glu]:1
57	[Amide]:1 [Carboxymethyl]:1
57	[Amide]:1 [Gly->Asp]:1
57	[amidine]:1 [Ala->Ser]:1
57	[amidine]:1 [Phe->Tyr]:1
57	[amidino]:1 [Methyl+Deamidated]:1
57	[Asp->Asn]:1 [Gly->Asp]:1
57	[Carbamidomethyl]:1
57	[Carbamyl]:1 [Asp->Glu]:1
57	[Carbamyl]:1 [Gly->Ala]:1
57	[Carbamyl]:1 [Methyl]:1
57	[Carbamyl]:1 [Ser->Thr]:1
57	[Carbamyl]:1 [Val->Ile]:1
57	[carboxyl]:1 [MethylamineST]:1
57	[Carboxymethyl]:1 [Asp->Asn]:1
57	[Carboxymethyl]:1 [Glu->Gln]:1
57	[Diethylation]:1 [Ile->Asn]:1
57	[di-Methylation]:1 [SNO]:1
57	[ethylamino]:1 [Val->Glu]:1
57	[EtOH]:1 [Thr->Asn]:1
57	[-Glu-]:1 [Glu->Gly]:1
57	[Glu->Gln]:1 [Gly->Asp]:1
57	[Gly->Ser]:1 [Ser->Asn]:1
57	[Gly->Val]:1 [Leu->Gln]:1
57	[Hydroxylation]:1 [amidine]:1
57	[hydroxymethyl]:1 [Ser->Asn]:1
57	[MethylamineST]:1 [Ala->Asp]:1
57	[Nitro]:1 [Thr->Ile]:1
57	[Phe->CamCys]:1 [Cys->Phe]:1
57	[Pyroglutamic]:1 [Ethanolamine]:1
57	[quinone]:1 [ethylamino]:1
57	[quinone]:1 [Thr->Lys]:1
57	[SNO]:1 [Ala->Val]:1
57	[SNO]:1 [Ethyl]:1
57	[S-pyridylethyl]:1 [Tyr->Asp]:1
57	[Thr->Lys]:1 [Val->Glu]:1
57	[tri-Methylation]:1 [Leu->Gln]:1
57	[Arg->Trp]:1 [Thr->Lys]:1
57	[ethylamino]:1 [Arg->Trp]:1
58	[Acetyl]:1 [Ala->Ser]:1
58	[Acetyl]:1 [Hydroxylation]:1
58	[Carbamidomethyl]:1 [Asn->Asp]:1
58	[Carbamidomethyl]:1 [Deamidation]:1
58	[Carbamyl]:1 [Methyl+Deamidated]:1
58	[Carboxymethyl]:1
58	[Gly->Asp]:1
59	[Ala->Asp]:1 [Ile->Lys]:1
59	[Carbamyl]:1 [Ala->Ser]:1
59	[Carbamyl]:1 [Hydroxylation]:1
59	[carboxyl]:1 [aminotyrosine]:1
59	[carboxyl]:1 [Ile->Lys]:1
59	[dihydroxy]:1 [Ser->Asn]:1
59	[Ethanolamine]:1 [Val->Asp]:1
59	[Formyl]:1 [Pro->Gln]:1
60	[Nitro]:1 [Methyl+Deamidated]:1
61	[Hydroxylation]:1 [Nitro]:1
63	[Cysteic_acid]:1 [Leu->Gln]:1
63	[aminoadipic]:1 [Val->Phe]:1
63	[O-Isopropylphosphate]:1 [Arg->Pro]:1
64	[dihydroxy]:2
71	[Carbamidomethyl]:1 [Asp->Glu]:1
71	[Carbamidomethyl]:1 [Gly->Ala]:1
71	[Carbamidomethyl]:1 [Methyl]:1
73	[Acetald+28]:1 [Nitro]:1
73	[amidine]:1 [dihydroxy]:1
73	[aminotyrosine]:1 [Ala->Glu]:1
73	[aminotyrosine]:1 [Gly->Asp]:1
73	[Carbamidomethyl]:1 [Ala->Ser]:1
73	[Carbamidomethyl]:1 [Hydroxylation]:1
73	[Carbamidomethyl]:1 [Phe->Tyr]:1
73	[Carbamyl]:1 [Ala->Thr]:1
73	[Carbamyl]:1 [Gly->Ser]:1
73	[Carboxymethyl]:1 [aminotyrosine]:1
73	[di-Methylation]:1 [Nitro]:1
73	[Ethanolamine]:1 [Val->Glu]:1
73	[Ethyl]:1 [Nitro]:1
73	[Nitro]:1 [Ala->Val]:1
73	[Phe->CamCys]:1 [Cys->Tyr]:1
73	[quinone]:1 [Ethanolamine]:1
75	[Carbamyl]:1 [dihydroxy]:1
75	[Nitro]:1 [Ala->Thr]:1
75	[Nitro]:1 [Gly->Ser]:1
76	[Acetyl]:1 [Leu->MetOx]:1
76	[Carboxymethyl]:1 [Ile->Met]:1
76	[Carboxymethyl]:1 [Leu->Met]:1
76	[Gly->Asp]:1 [Ile->Met]:1
76	[Gly->Asp]:1 [Leu->Met]:1
76	[Sulfation]:1 [Thr->Pro]:1
80	[b-methylthiol]:1 [Ile->Phe]:1
80	[Cysteic_acid]:1 [dihydroxy]:1
86	[Carbamyl]:2
89	[Carbamidomethyl]:1 [persulfide]:1
89	[Carbamidomethyl]:1 [Val->Met]:1
89	[Carbamyl]:1 [b-methylthiol]:1
89	[Carbamyl]:1 [Gly->Cys]:1
89	[Cysteinyl]:1 [Pyrrolidinone]:1
89	[Cysteinyl]:1 [Ser->Gly]:1
89	[Cysteinyl]:1 [Thr->Ala]:1
89	[Phe->CamCys]:1 [Ser->Tyr]:1
89	[S-Eth]:1 [Nitro]:1
90	[Ala->Glu]:1 [Val->Met]:1
90	[b-methylthiol]:1 [Ala->Asp]:1
90	[b-methylthiol]:1 [carboxyl]:1
90	[Carboxymethyl]:1 [persulfide]:1
90	[Carboxymethyl]:1 [Val->Met]:1
90	[persulfide]:1 [Ala->Glu]:1
90	[Sulfation]:1 [Ser->Pro]:1
90	[SeMet]:1 [Gly->Val]:1
90	[tri-Methylation]:1 [SeMet]:1
106	[selenyl]:1 [Ser->Ile]:1
106	[Phospho]:1 [His->Tyr]:1
106	[carboxyethyl]:1 [Leu->MetOx]:1
106	[DTT_C]:1 [Lys->Asn]:1
106	[Leu->MetOx]:1 [Gly->Glu]:1
106	[Sulfation]:1 [Acetald+26]:1
106	[Sulfation]:1 [Ala->Pro]:1
111	[amidine]:1 [Croton]:1
121	[Sulfation]:1 [amidine]:1
129	[-Glu-]:1
159	[-Glu-]:1 [Thr->Met]:1
159	[Methyl]:1 [CAMthiopropanoyl]:1
175	[CAMthiopropanoyl]:1 [hydroxymethyl]:1
258	[-Glu-]:2
258	[-Glu-Glu-]:1

## Sheet: Table_S5B
scan	parent_scan	parent_mass	parent_cs	protein	dn_db_len	peptide_desc	type	left_seq	left_dm	left_explanation	left_m_err	right_seq	right_dm	right_explanation	right_m_err	pept	pept_mass	prec_merr	avg_frag_merr	med_frag_merr	var_frag_merr	seq_len	mod_cnt	frag_locks_cnt	nc_frag_cnt	nc_score	cn_frag_cnt	cn_score	cos	rank	dcos	exp	frac	tryptic_rule	left_cle	right_cle	rank_a	rank_cnt
3194	3193	3467.61	3	ORF00003	6	[tqglg] [kqqglffphdlpefslteideml] [NQDFVS] [R] [sakil]	b	qqglffphdlpefslteideml	15.9949	[Hydroxylation]:1	-0.010845	R	-0.00757	exact match	-0.00757	QQGLFFPHDLPEFSLTEIDEM([Hydroxylation])LNQDFVSR	3467.63	6.52	5	4.68	2.02	29	1	6	11	0.19	9	0.15	0.44	1	0.44	3	19	0	K	R	1	1
1894	1893	2834.43	3	ORF00003	13	[] [mklynlkdhne] [QVSFAQAVTQGLG] [K] [qqglf]	b	mklynlkdhne	15.9949	[Lys->MetOx]:1 [Met->Lys]:1	-0.005074	K	-0.00422	exact match	-0.00422	M([Met->Lys])K([Lys->MetOx])LYNLKDHNEQVSFAQAVTQGLGK	2834.44	4.26	2.96	2.95	2	25	2	10	17	0.34	17	0.34	0.88	1	0.88	3	22	1		K	1	1
1882	1881	2834.43	3	ORF00003	10	[] [mklynlkdhne] [QVSFAQAVTQ] [GLGK] [qqglf]	b	mklynlkdhne	15.9949	[Lys->MetOx]:1 [Met->Lys]:1	-0.003274	GLGK	-0.006	exact match	-0.006	M([Met->Lys])K([Lys->MetOx])LYNLKDHNEQVSFAQAVTQGLGK	2834.44	4.16	2.48	2.52	2	25	2	8	17	0.34	14	0.28	0.78	1	0.78	3	23	1		K	1	1
1606	1605	1563.7	2	ORF00006	7	[yeyyk] [qhgy] [ETVVMGA] [SFR] [nvgei]	y	qhgy	-17.0265	[Pyro-glu]:1	-0.007231	SFR	-0.00181	exact match	-0.00181	Q([Pyro-glu])HGYETVVMGASFR	1563.71	6.78	3.85	3.89	2	14	1	6	12	0.43	10	0.36	1	1	1	1	16	0	K	R	1	1
1562	1561	1232.67	2	ORF00006	6	[ipeyr] [K] [LIDDAV] [awakq] [qssdr]	y	K	-0.00156	exact match	-0.00156	awak	3.9949	[kynurenin]:1	-0.0016683	KLIDDAVAW([kynurenin])AK	1232.68	3.12	2.61	2.39	2	11	1	4	10	0.45	10	0.45	1.09	1	1.09	3	14	0	R	K	1	1
1880	1877	1563.71	2	ORF00006	7	[yeyyk] [qhgy] [ETVVMGA] [SFR] [nvgei]	y	qhgy	-17.0265	[Pyro-glu]:1	-0.005531	SFR	-0.00161	exact match	-0.00161	Q([Pyro-glu])HGYETVVMGASFR	1563.71	5.5	3.53	3.68	2	14	1	6	12	0.43	10	0.36	1	1	1	3	16	0	K	R	1	1
1203	1201	1361.71	2	ORF00006	7	[ladgi] [rk] [FAVDQEK] [LEK] [migdl]	y	k	27.9949	[Formyl]:1	-0.001375	LEK	-0.00157	exact match	-0.00157	K([Formyl])FAVDQEKLEK	1361.72	4.96	3.65	3.49	2	11	1	6	16	0.73	13	0.59	1.59	1	1.59	3	21	0	R	K	1	1
1592	1589	2680.27	3	ORF00012	6	[ttipt] [kh] [SQVFST] [AEDNQSAVTIHVLQGER] [krasd]	y	h	27.9949	[Formyl]:1	-0.007125	AEDNQSAVTIHVLQGER	-0.00982	exact match	-0.00982	H([Formyl])SQVFSTAEDNQSAVTIHVLQGER	2680.28	7.05	5.18	5.23	2	24	1	4	9	0.19	15	0.31	0.58	1	0.58	1	18	0	K	R	1	1
2835	2833	2857.53	2	ORF00012	6	[tgdvk] [DVLLLDVTPL] [SLGIET] [mggvmtplitkn] [ttipt]	y	DVLLLDVTPL	-0.00728	exact match	-0.00728	mggvmtplitk	31.9898	[Hydroxylation]:2	-0.0051033	DVLLLDVTPLSLGIETM([Hydroxylation])GGVM([Hydroxylation])TPLITK	2857.54	5.52	4.7	4.46	2	27	2	6	15	0.28	19	0.35	0.74	1	0.74	3	2	0	K	K	1	1
1778	1777	2680.27	3	ORF00012	6	[ttipt] [kh] [SQVFST] [AEDNQSAVTIHVLQGER] [krasd]	y	h	27.9949	[Formyl]:1	-0.004025	AEDNQSAVTIHVLQGER	-0.00932	exact match	-0.00932	H([Formyl])SQVFSTAEDNQSAVTIHVLQGER	2680.28	6.11	5.27	5.1	2.33	24	1	3	9	0.16	16	0.29	0.5	1	0.5	3	18	0	K	R	1	1
1778	1777	2680.27	3	ORF00012	6	[ttipt] [khsqvfstaednqsa] [VTIHVL] [QGER] [krasd]	y	hsqvfstaednqsa	27.9949	[Formyl]:1	-0.011755	QGER	-0.0031	exact match	-0.0031	H([Formyl])SQVFSTAEDNQSAVTIHVLQGER	2680.28	6.11	5.27	5.1	2.33	24	1	3	9	0.16	16	0.29	0.5	1	0.5	3	18	0	K	R	1	1
882	881	1304.61	2	ORF00012	6	[elvqt] [rnq] [GDHLLH] [STR] [kqvee]	y	nq	27.9949	[Formyl]:1	-0.002625	STR	-0.00118	exact match	-0.00118	N([Formyl])QGDHLLHSTR	1304.62	5.71	3.09	3.19	2.24	11	1	5	15	0.61	12	0.49	1.3	1	1.3	3	23	0	R	R	1	1
2142	2141	2283.14	3	ORF00013	10	[sekqk] [ql] [LKDLQESFGG] [PTGEKNSPR] [sksff]	y	ql	-17.0265	[Pyro-glu]:1	-0.006491	PTGEKNSPR	-0.0028433	exact match	-0.0028433	Q([Pyro-glu])LLKDLQESFGGPTGEKNSPR	2283.15	5.99	3.35	3.25	2	21	1	2	3	0.07	17	0.4	0.52	1	0.52	1	17	0	K	R	1	1
2406	2405	2283.13	3	ORF00013	10	[sekqk] [ql] [LKDLQESFGG] [PTGEKNSPR] [sksff]	y	ql	-17.0265	[Pyro-glu]:1	-0.005291	PTGEKNSPR	-0.00534	exact match	-0.00534	Q([Pyro-glu])LLKDLQESFGGPTGEKNSPR	2283.15	6.43	4.22	4.17	2	21	1	2	3	0.07	15	0.36	0.48	1	0.48	3	17	0	K	R	1	1
1335	1333	1448.8	2	ORF00046	8	[knkaa] [rhkanl] [TAQINKLA] [] []	nc_dir	hkanl	27.9949	[Formyl]:1	-0.003085		-0.000363	exact match	-0.000363	H([Formyl])KANLTAQINKLA	1448.81	5.69	4.79	4.68	2	13	1	3	16	0.62	7	0.27	1	1	1	1	30	2	R		1	1
1338	1337	1448.8	3	ORF00046	7	[knkaa] [rhkanl] [TAQINKL] [A] []	b	hkanl	27.9949	[Formyl]:1	-0.003085	A	-0.00447	exact match	-0.00447	H([Formyl])KANLTAQINKLA	1448.81	7.76	5.14	5.14	2	13	1	4	18	0.69	7	0.27	1.12	1	1.12	1	30	2	R		1	1
1466	1465	1448.8	2	ORF00046	8	[knkaa] [rhkanl] [TAQINKLA] [] []	nc_dir	hkanl	27.9949	[Formyl]:1	-0.002585		-0.000563	exact match	-0.000563	H([Formyl])KANLTAQINKLA	1448.81	5	4.08	4.28	2	13	1	2	15	0.58	6	0.23	0.88	1	0.88	3	30	2	R		1	1
1235	1233	1332.63	3	ORF00056	7	[lnrtg] [km] [LHSLFNH] [YR] [sgsmr]	y	m	15.9949	[Hydroxylation]:1	-0.002505	YR	-0.0013	exact match	-0.0013	M([Hydroxylation])LHSLFNHYR	1332.64	6.32	4.41	4.2	2	10	1	4	8	0.4	11	0.55	1.15	1	1.15	1	26	0	K	R	1	1
2798	2797	3156.7	3	ORF00056	6	[ekttr] [NA] [LQLLHF] [wnsdiplaqgaatpllrplrd] [aayvh]	y	NA	-0.00924	exact match	-0.00924	wnsdiplaqgaatpllrplr	31.9898	[dihydroxy]:1	-0.0051523	NALQLLHFW([dihydroxy])NSDIPLAQGAATPLLRPLR	3156.72	6.04	2.84	2.83	2	28	1	3	6	0.11	13	0.23	0.39	1	0.39	3	15	0	R	R	1	1
2875	2873	3128.71	3	ORF00056	6	[ekttr] [NA] [LQLLHF] [wnsdiplaqgaatpllrplrd] [aayvh]	y	NA	-0.00754	exact match	-0.00754	wnsdiplaqgaatpllrplr	3.9949	[kynurenin]:1	-0.0069383	NALQLLHFW([kynurenin])NSDIPLAQGAATPLLRPLR	3128.72	5.52	2.86	2.9	2	28	1	2	3	0.05	12	0.21	0.3	1	0.3	3	15	0	R	R	1	1
1648	1645	2238.11	3	ORF00069	6	[ieahh] [rhkvdapsgtalamgea] [IAGALD] [K] [nlkdc]	b	hkvdapsgtalamgea	15.9949	[Hydroxylation]:1	-0.008205	K	-0.00752	exact match	-0.00752	HKVDAPSGTALAM([Hydroxylation])GEAIAGALDK	2238.13	7.45	4.72	4.64	2	23	1	6	13	0.28	7	0.15	0.57	1	0.57	1	20	0	R	K	1	1
1930	1929	2238.12	3	ORF00069	7	[ieahh] [rhkvdapsgtalam] [GEAIAGA] [LDK] [nlkdc]	y	hkvdapsgtalam	15.9949	[Hydroxylation]:1	-0.009045	LDK	-0.00152	exact match	-0.00152	HKVDAPSGTALAM([Hydroxylation])GEAIAGALDK	2238.13	5.53	3.93	3.93	2	23	1	11	21	0.46	13	0.28	0.98	1	0.98	3	20	0	R	K	1	1
1936	1933	2238.12	4	ORF00069	7	[ieahh] [rhkvdapsgtalamge] [AIAGALD] [K] [nlkdc]	b	hkvdapsgtalamge	15.9949	[Hydroxylation]:1	-0.008095	K	-0.00282	exact match	-0.00282	HKVDAPSGTALAM([Hydroxylation])GEAIAGALDK	2238.13	5.17	4.47	4.28	2	23	1	4	15	0.33	5	0.11	0.52	1	0.52	3	20	0	R	K	1	1
3872	3869	2683.43	2	ORF00072	6	[itaiq] [kfletdiplfgic] [LGHQLL] [ALASGAK] [tvkmk]	y	fletdiplfgic	57.0215	[Carbamidomethyl]:1	-0.006044	ALASGAK	-0.000703	exact match	-0.000703	FLETDIPLFGIC([Carbamidomethyl])LGHQLLALASGAK	2683.44	2.12	0.3	0.25	2	25	1	6	10	0.2	15	0.3	0.62	1	0.62	3	10	0	K	K	1	1
3399	3397	2958.53	3	ORF00072	8	[taiqk] [F] [LETDIPLF] [giclghqllalasgaktvkm] [kfghh]	y	F	-0.0138	exact match	-0.0138	giclghqllalasgaktvk	3.9221	[Ile->Thr]:1 [Val->Asp]:1	-0.0106363	FLETDIPLFGI([Ile->Thr])CLGHQLLALASGAKTV([Val->Asp])K	2958.55	8.99	4.94	4.86	2	28	2	1	5	0.09	11	0.2	0.3	1	0.3	3	16	0	K	K	1	1
3622	3621	2618.25	2	ORF00073	8	[leler] [qgvleefgv] [TMIGATAD] [AIDKAEDR] [rrfdi]	y	qgvleefgv	-17.0265	[Pyro-glu]:1	-0.008021	AIDKAEDR	0.000517	exact match	0.000517	Q([Pyro-glu])GVLEEFGVTMIGATADAIDKAEDR	2618.25	3.03	-0.43	-0.45	2	25	1	4	7	0.14	14	0.28	0.5	1	0.5	3	7	0	R	R	1	1
3628	3625	2618.25	3	ORF00073	10	[leler] [qgv] [LEEFGVTMIG] [ATADAIDKAEDR] [rrfdi]	y	qgv	-17.0265	[Pyro-glu]:1	0.000799	ATADAIDKAEDR	-0.000823	exact match	-0.000823	Q([Pyro-glu])GVLEEFGVTMIGATADAIDKAEDR	2618.25	0.05	0.23	0.17	2	25	1	7	7	0.14	13	0.26	0.54	1	0.54	3	7	0	R	R	1	1
3756	3753	2618.24	2	ORF00073	8	[leler] [qgvleefgv] [TMIGATAD] [AIDKAEDR] [rrfdi]	y	qgvleefgv	-17.0265	[Pyro-glu]:1	-0.009121	AIDKAEDR	-0.00128	exact match	-0.00128	Q([Pyro-glu])GVLEEFGVTMIGATADAIDKAEDR	2618.25	4.41	1.25	1.23	2	25	1	3	7	0.14	13	0.26	0.46	1	0.46	3	9	0	R	R	1	1
3786	3785	2618.24	2	ORF00073	7	[leler] [qgvleefgv] [TMIGATA] [DAIDKAEDR] [rrfdi]	y	qgvleefgv	-17.0265	[Pyro-glu]:1	-0.008321	DAIDKAEDR	-0.000523	exact match	-0.000523	Q([Pyro-glu])GVLEEFGVTMIGATADAIDKAEDR	2618.25	3.37	0.05	0.01	2	25	1	4	8	0.16	13	0.26	0.5	1	0.5	3	10	0	R	R	1	1
3815	3813	2618.24	2	ORF00073	6	[leler] [qgvleefgv] [TMIGAT] [ADAIDKAEDR] [rrfdi]	y	qgvleefgv	-17.0265	[Pyro-glu]:1	-0.005421	ADAIDKAEDR	-0.00173	exact match	-0.00173	Q([Pyro-glu])GVLEEFGVTMIGATADAIDKAEDR	2618.25	3.57	1.76	1.79	2	25	1	1	6	0.12	10	0.2	0.34	1	0.34	3	12	0	R	R	1	1
3395	3393	1434.78	2	ORF00073	6	[ltnid] [rw] [FLVQIE] [ELVR] [leekv]	y	w	3.9949	[kynurenin]:1	-0.001125	ELVR	-0.00173	exact match	-0.00173	W([kynurenin])FLVQIEELVR	1434.79	2.28	2.24	2.1	2	11	1	5	12	0.55	8	0.36	1.14	1	1.14	3	14	0	R	R	1	1
3423	3421	1434.78	2	ORF00073	6	[ltnid] [rw] [FLVQIE] [ELVR] [leekv]	y	w	3.9949	[kynurenin]:1	-0.005125	ELVR	-0.00213	exact match	-0.00213	W([kynurenin])FLVQIEELVR	1434.79	5.62	2.87	2.67	2	11	1	5	12	0.55	7	0.32	1.09	1	1.09	3	15	0	R	R	1	1
3511	3509	1434.78	2	ORF00073	6	[ltnid] [rw] [FLVQIE] [ELVR] [leekv]	y	w	3.9949	[kynurenin]:1	-0.004725	ELVR	-0.00243	exact match	-0.00243	W([kynurenin])FLVQIEELVR	1434.79	5.83	3.45	3.23	2	11	1	5	12	0.55	8	0.36	1.14	1	1.14	3	16	0	R	R	1	1
3459	3457	1434.78	2	ORF00073	6	[ltnid] [rw] [FLVQIE] [ELVR] [leekv]	y	w	3.9949	[kynurenin]:1	-0.005425	ELVR	-0.00343	exact match	-0.00343	W([kynurenin])FLVQIEELVR	1434.79	7.99	5.51	5.13	2	11	1	5	11	0.5	8	0.36	1.09	1	1.09	3	18	0	R	R	1	1
3478	3477	1434.78	2	ORF00073	6	[ltnid] [rw] [FLVQIE] [ELVR] [leekv]	y	w	3.9949	[kynurenin]:1	-0.005625	ELVR	-0.00323	exact match	-0.00323	W([kynurenin])FLVQIEELVR	1434.79	7.57	5.1	4.95	2.06	11	1	3	6	0.26	7	0.31	0.71	1	0.71	3	19	0	R	R	1	1
3703	3701	1434.78	2	ORF00073	6	[ltnid] [rw] [FLVQIE] [ELVR] [leekv]	y	w	3.9949	[kynurenin]:1	-0.001925	ELVR	-0.00303	exact match	-0.00303	W([kynurenin])FLVQIEELVR	1434.79	4.58	4.55	4.24	2.16	11	1	5	9	0.38	7	0.29	0.88	1	0.88	3	20	0	R	R	1	1
3551	3549	1434.78	2	ORF00073	6	[ltnid] [rw] [FLVQIE] [ELVR] [leekv]	y	w	3.9949	[kynurenin]:1	-0.005625	ELVR	-0.00273	exact match	-0.00273	W([kynurenin])FLVQIEELVR	1434.79	6.88	4.15	3.91	2	11	1	1	4	0.18	7	0.32	0.55	1	0.55	3	21	0	R	R	1	1
1302	1301	1290.67	2	ORF00090	6	[elada] [kgg] [KYYHII] [AAR] [ehgpn]	y	gg	43.0058	[Carbamyl]:1	-0.002834	AAR	-0.00149	exact match	-0.00149	G([Carbamyl])GKYYHIIAAR	1290.68	7.03	5	5.19	2	11	1	4	13	0.59	9	0.41	1.18	1	1.18	3	18	0	K	R	1	1
1358	1357	1684.71	2	ORF00100	8	[nlntk] [DT] [NVWEGDYQ] [mvgrq] [grgka]	y	DT	-0.00132	exact match	-0.00132	mvgr	15.9949	[Hydroxylation]:1	-0.0009483	DTNVWEGDYQM([Hydroxylation])VGR	1684.72	1.61	0.5	0.06	2.09	14	1	6	13	0.44	10	0.34	0.99	1	0.99	1	7	0	K	R	1	1
986	985	1535.73	2	ORF00115	6	[llwmr] [K] [VYGDNA] [pqawqkl] [aaktv]	y	K	-0.00066	exact match	-0.00066	pqawqk	31.9898	[dihydroxy]:1	-0.0030923	KVYGDNAPQAW([dihydroxy])QK	1535.74	3.41	3.26	3.11	2	13	1	4	12	0.46	11	0.42	1.04	1	1.04	3	16	0	R	K	1	1
1004	1001	1507.74	2	ORF00115	6	[llwmr] [K] [VYGDNA] [pqawqkl] [aaktv]	y	K	-0.00246	exact match	-0.00246	pqawqk	3.9949	[kynurenin]:1	-0.0024783	KVYGDNAPQAW([kynurenin])QK	1507.74	4.06	2.73	2.75	2	13	1	3	11	0.42	11	0.42	0.96	1	0.96	3	16	0	R	K	1	1
1359	1357	1629.84	3	ORF00115	6	[knppk] [S] [LKELVE] [sdqkwrv] [iyqdp]	y	S	-0.00273	exact match	-0.00273	sdqkwr	12.9952	[Amide]:1 [oxolactone]:1	-0.0048423	SLKELVESDQKW([oxolactone])R([Amide])	1629.85	7.57	5.68	5.97	2	13	2	5	8	0.31	15	0.58	1.08	1	1.08	3	19	0	K	R	1	1
1363	1361	1629.84	2	ORF00115	7	[knppk] [SL] [KELVESD] [qkwrv] [iyqdp]	y	SL	-0.00189	exact match	-0.00189	qkwr	12.9952	[Amide]:1 [oxolactone]:1	-0.0034723	SLKELVESDQKW([oxolactone])R([Amide])	1629.85	5.85	4.69	4.68	2	13	2	6	12	0.46	13	0.5	1.19	1	1.19	3	19	0	K	R	1	1
1486	1485	1620.84	3	ORF00115	10	[knppk] [S] [LKELVESDQK] [wrv] [iyqdp]	y	S	0.00267	exact match	0.00267	wr	3.9949	[kynurenin]:1	-0.0019983	SLKELVESDQKW([kynurenin])R	1620.85	4.76	5.26	5.4	2.32	13	1	6	7	0.23	17	0.56	0.99	1	0.99	3	19	0	K	R	1	1
1488	1485	1620.84	2	ORF00115	8	[knppk] [SL] [KELVESDQ] [kwrv] [iyqdp]	y	SL	1e-05	exact match	1e-05	kwr	3.9949	[kynurenin]:1	-0.0029583	SLKELVESDQKW([kynurenin])R	1620.85	4.69	4.85	4.75	2	13	1	6	12	0.46	12	0.46	1.15	1	1.15	3	19	0	K	R	1	1
2083	2081	2484.29	3	ORF00142	7	[qqgvk] [HHLAAGIVLTGGAA] [QIEGLAA] [caqrv] [fhtqv]	b	HHLAAGIVLTGGAA	-0.00431	exact match	-0.00431	caqr	57.0215	[Carbamidomethyl]:1	-0.0046173	HHLAAGIVLTGGAAQIEGLAAC([Carbamidomethyl])AQR	2484.3	4.14	2.83	2.83	2	25	1	8	11	0.22	8	0.16	0.54	1	0.54	3	23	0	K	R	1	1
878	877	1623.81	2	ORF00143	12	[davik] [V] [IGVGGGGGNAVE] [hmvre] [riegv]	y	V	-0.00141	exact match	-0.00141	hmvr	15.9949	[Hydroxylation]:1	-0.0018983	VIGVGGGGGNAVEHM([Hydroxylation])VR	1623.82	2.7	2.22	2.1	2.34	17	1	3	7	0.18	15	0.38	0.63	1	0.63	1	14	0	K	R	1	1
2682	2681	1933.02	1	ORF00165	10	[tgngk] [IV] [NELEGIFAGA] [gwnvikv] [mwggr]	y	IV	-0.00977	exact match	-0.00977	gwnvik	3.9949	[kynurenin]:1	-0.0005083	IVNELEGIFAGAGW([kynurenin])NVIK	1933.03	5.26	0.21	0.26	2	18	1	2	7	0.19	12	0.33	0.58	1	0.58	3	8	0	K	K	1	1
2683	2681	1933.02	1	ORF00165	10	[tgngk] [IV] [NELEGIFAGA] [gwnvikv] [mwggr]	y	IV	-0.00937	exact match	-0.00937	gwnvik	3.9949	[kynurenin]:1	-0.0007083	IVNELEGIFAGAGW([kynurenin])NVIK	1933.03	5.26	0.41	0.45	2	18	1	2	7	0.19	11	0.31	0.56	1	0.56	3	8	0	K	K	1	1
1594	1593	2159.04	2	ORF00166	9	[atgvk] [DVNVPD] [IGGDEVEVT] [evmvkv] [gdkvt]	y	DVNVPD	0.00501	exact match	0.00501	evmvk	15.9949	[Ethanolamine]:1 [Lys->Thr]:1	-0.0006373	DVNVPDIGGDEVEVTE([Ethanolamine])VMVK([Lys->Thr])	2159.03	-2.49	0.04	-0.09	2	20	2	8	10	0.25	14	0.35	0.8	1	0.8	1	5	0	K	K	1	1
887	885	1239.53	2	ORF00166	6	[leqmp] [rfn] [SSLSED] [GQR] [ltlkk]	y	fn	0.984	[Formyl]:1 [Asn->Ser]:1	-0.003056	GQR	-0.000413	exact match	-0.000413	F([Formyl])N([Asn->Ser])SSLSEDGQR	1239.54	2.86	1.12	1.15	2	11	2	4	11	0.5	9	0.41	1.09	1	1.09	1	8	0	R	R	1	1
1796	1793	2976.43	3	ORF00166	6	[ganls] [rnwvmiphvthfd] [KTDITD] [LEAFRK] [qqnae]	y	nwvmiphvthfd	63.9797	[dihydroxy]:2	-0.011878	LEAFRK	-0.0033	exact match	-0.0033	NW([dihydroxy])VM([dihydroxy])IPHVTHFDKTDITDLEAFRK	2976.44	6.13	3.98	4.01	2	24	2	4	8	0.17	16	0.33	0.58	1	0.58	1	20	0	R	K	1	1
1726	1725	2159.03	2	ORF00166	13	[atgvk] [DV] [NVPDIGGDEVEVT] [evmvkv] [gdkvt]	y	DV	0.00175	exact match	0.00175	evmvk	15.9949	[Ethanolamine]:1 [Lys->Thr]:1	-0.0005373	DVNVPDIGGDEVEVTE([Ethanolamine])VMVK([Lys->Thr])	2159.03	-0.77	-0.1	-0.18	2	20	2	10	12	0.3	15	0.38	0.93	1	0.93	3	5	0	K	K	1	1
2175	2173	2832.34	3	ORF00166	6	[ganls] [rnwvmiphvthfd] [KTDITD] [LEAFR] [kqqna]	y	nwvmiphvthfd	47.9847	[Hydroxylation]:1 [dihydroxy]:1	-0.014064	LEAFR	-0.00254	exact match	-0.00254	NW([dihydroxy])VM([Hydroxylation])IPHVTHFDKTDITDLEAFR	2832.35	6.66	3.07	2.93	2	23	2	5	5	0.11	14	0.3	0.52	1	0.52	3	16	0	R	R	1	1
2116	2113	2976.43	3	ORF00166	8	[ganls] [rnwvmiphvthfd] [KTDITDLE] [AFRK] [qqnae]	y	nwvmiphvthfd	63.9797	[dihydroxy]:2	-0.007178	AFRK	-0.00255	exact match	-0.00255	NW([dihydroxy])VM([dihydroxy])IPHVTHFDKTDITDLEAFRK	2976.44	4.38	3.55	3.21	2.16	24	2	7	14	0.27	19	0.37	0.77	1	0.77	3	20	0	R	K	1	1
2440	2437	3435.7	4	ORF00166	6	[vvkei] [kvsvgdktetgalim] [IFDSAE] [GAADAAPAKAEEKK] [eaapa]	y	vsvgdktetgalim	15.9949	[Hydroxylation]:1	-0.005055	GAADAAPAKAEEKK	-0.00554	exact match	-0.00554	VSVGDKTETGALIM([Hydroxylation])IFDSAEGAADAAPAKAEEKK	3435.71	3.13	3.2	3.27	2	34	1	4	6	0.09	9	0.13	0.28	1	0.28	3	21	0	K	K	1	1
2455	2453	3435.7	5	ORF00166	6	[vvkei] [kvsvgdktetgalim] [IFDSAE] [GAADAAPAKAEEKK] [eaapa]	y	vsvgdktetgalim	15.9949	[Hydroxylation]:1	-0.006555	GAADAAPAKAEEKK	-0.00524	exact match	-0.00524	VSVGDKTETGALIM([Hydroxylation])IFDSAEGAADAAPAKAEEKK	3435.71	3.71	3.21	3.31	2	34	1	4	6	0.09	15	0.22	0.37	1	0.37	3	22	0	K	K	1	1
2450	2449	3435.69	5	ORF00166	8	[vvkei] [kvsvgdktetgalim] [IFDSAEGA] [ADAAPAKAEEKK] [eaapa]	y	vsvgdktetgalim	15.9949	[Hydroxylation]:1	-0.010655	ADAAPAKAEEKK	-0.00507	exact match	-0.00507	VSVGDKTETGALIM([Hydroxylation])IFDSAEGAADAAPAKAEEKK	3435.71	5.45	3.75	3.99	2	34	1	4	8	0.12	17	0.25	0.43	1	0.43	3	25	0	K	K	1	1
3554	3553	3307.6	4	ORF00166	6	[vvkei] [kvsvgdktetgalim] [IFDSAE] [GAADAAPAKAEEK] [keaap]	y	vsvgdktetgalim	15.9949	[Hydroxylation]:1	-0.003655	GAADAAPAKAEEK	-0.00418	exact match	-0.00418	VSVGDKTETGALIM([Hydroxylation])IFDSAEGAADAAPAKAEEK	3307.61	2.71	3.15	3.27	2	33	1	5	10	0.15	13	0.2	0.42	1	0.42	3	28	0	K	K	1	1
2942	2941	3435.7	4	ORF00166	6	[vvkei] [kvsvgdktetgalim] [IFDSAE] [GAADAAPAKAEEKK] [eaapa]	y	vsvgdktetgalim	15.9949	[Hydroxylation]:1	-0.006455	GAADAAPAKAEEKK	-0.00574	exact match	-0.00574	VSVGDKTETGALIM([Hydroxylation])IFDSAEGAADAAPAKAEEKK	3435.71	3.59	3.3	3.18	2	34	1	1	4	0.06	9	0.13	0.21	1	0.21	3	29	0	K	K	1	1
1032	1029	1628.85	2	ORF00167	7	[pmlah] [kgvheghvaa] [EVIAGKK] [] [hyfdp]	nc_dir	gvheghvaa	27.9949	[Formyl]:1	-0.003085		-0.00336	exact match	-0.00336	G([Formyl])VHEGHVAAEVIAGKK	1628.86	6.51	3.7	3.49	2	16	1	7	15	0.47	9	0.28	0.97	1	0.97	1	26	0	K	K	1	1
2308	2305	2273.19	4	ORF00167	7	[dkqlr] [TNVPHI] [FAIGDIV] [gqpmlahkg] [vhegh]	y	TNVPHI	-0.00675	exact match	-0.00675	gqpmlahk	15.9949	[Lys->Ile]:1 [Pro->Gln]:1	-0.0046083	TNVPHIFAIGDIVGQP([Pro->Gln])MLAHK([Lys->Ile])	2273.2	5.46	4.64	4.53	2.42	21	2	1	2	0.04	12	0.24	0.3	1	0.3	3	22	0	R	K	1	1
2307	2305	2273.19	4	ORF00167	7	[dkqlr] [TNVPHI] [FAIGDIV] [gqpmlahkg] [vhegh]	y	TNVPHI	-0.00605	exact match	-0.00605	gqpmlahk	15.9949	[Lys->Ile]:1 [Pro->Gln]:1	-0.0040083	TNVPHIFAIGDIVGQP([Pro->Gln])MLAHK([Lys->Ile])	2273.2	5.19	4.25	4.36	2	21	2	7	13	0.31	13	0.31	0.79	1	0.79	3	25	0	R	K	1	1
942	941	1627.87	4	ORF00167	7	[mlahk] [GVHEGH] [VAAEVIA] [gkkh] [yfdpk]	y	GVHEGH	-0.00274	exact match	-0.00274	gkk	27.0109	[Amide]:1 [Formyl]:1	-0.0012423	GVHEGHVAAEVIAGK([Formyl])K([Amide])	1627.88	4.96	3.85	3.84	2	16	2	8	14	0.44	13	0.41	1.09	1	1.09	3	26	0	K	K	1	1
2299	2297	2273.19	4	ORF00167	7	[dkqlr] [TNVPHI] [FAIGDIV] [gqpmlahkg] [vhegh]	y	TNVPHI	-0.00685	exact match	-0.00685	gqpmlahk	15.9949	[Lys->Ile]:1 [Pro->Gln]:1	-0.0046083	TNVPHIFAIGDIVGQP([Pro->Gln])MLAHK([Lys->Ile])	2273.2	5.77	4.76	4.84	2	21	2	6	13	0.31	12	0.29	0.74	1	0.74	3	26	0	R	K	1	1
2635	2633	2273.18	4	ORF00167	7	[dkqlr] [TNVPHI] [FAIGDIV] [gqpmlahkg] [vhegh]	y	TNVPHI	-0.00655	exact match	-0.00655	gqpmlahk	15.9949	[Lys->Ile]:1 [Pro->Gln]:1	-0.0051083	TNVPHIFAIGDIVGQP([Pro->Gln])MLAHK([Lys->Ile])	2273.2	6.47	5.49	5.46	2	21	2	3	7	0.17	13	0.31	0.55	1	0.55	3	27	0	R	K	1	1
3212	3209	2273.19	4	ORF00167	7	[dkqlr] [TNVPHI] [FAIGDIV] [gqpmlahkg] [vhegh]	y	TNVPHI	-0.00255	exact match	-0.00255	gqpmlahk	15.9949	[Lys->Ile]:1 [Pro->Gln]:1	-0.0046083	TNVPHIFAIGDIVGQP([Pro->Gln])MLAHK([Lys->Ile])	2273.2	3.7	4.66	4.76	2	21	2	3	6	0.14	12	0.29	0.5	1	0.5	3	28	0	R	K	1	1
954	953	1663.81	4	ORF00173	6	[acgvk] [G] [IRPGAY] [cepkmtsvgs] [qdttg]	y	G	0.00174	exact match	0.00174	cepkmtsvg	-0.984	[Amide]:1	-0.0056173	GIRPGAYCEPKMTSVG([Amide])	1663.82	4.75	5.71	5.5	2	16	1	4	6	0.19	8	0.25	0.56	1	0.56	3	27	3	K	G	1	1
1835	1833	2637.33	5	ORF00178	7	[aplnk] [ealhlaghnypg] [HTELLAT] [lthsrd] [yamvl]	nc_dir	ealhlaghnypg	-18.0106	[Phospho+PL]:1	-0.004025	lthsr	18.0106	[His->Gln]:1 [Ser->Asn]:1	-0.0051183	EALHLAGHNY([Phospho+PL])PGHTELLATLTH([His->Gln])S([Ser->Asn])R	2637.34	5.09	3.98	4.03	2	24	3	1	17	0.35	20	0.42	0.79	1	0.79	3	24	0	K	R	1	1
1440	1437	2255	2	ORF00185	9	[ngtlr] [ADATPAA] [TSSSIADED] [wpaygrn] [qegqr]	y	ADATPAA	-0.00192	exact match	-0.00192	wpaygr	3.9949	[kynurenin]:1	-0.0002583	ADATPAATSSSIADEDW([kynurenin])PAYGR	2255	0.79	0.01	-0.05	2	22	1	4	6	0.14	14	0.32	0.55	1	0.55	1	7	0	R	R	1	1
1418	1417	2282.99	2	ORF00185	6	[ngtlr] [ADATPA] [ATSSSI] [adedwpaygrn] [qegqr]	y	ADATPA	-0.00051	exact match	-0.00051	adedwpaygr	31.9898	[dihydroxy]:1	0.0015477	ADATPAATSSSIADEDW([dihydroxy])PAYGR	2282.99	-0.44	-1.43	-1.45	2	22	1	8	21	0.48	16	0.36	1.02	1	1.02	3	7	0	R	R	1	1
1527	1525	2255	2	ORF00185	10	[ngtlr] [ADATPA] [ATSSSIADED] [wpaygrn] [qegqr]	y	ADATPA	-0.00211	exact match	-0.00211	wpaygr	3.9949	[OxPro]:1 [dihydroxy]:1	0.0001427	ADATPAATSSSIADEDW([dihydroxy])P([OxPro])AYGR	2255	0.66	-0.72	-0.71	2	22	2	4	15	0.34	15	0.34	0.77	1	0.77	3	7	0	R	R	1	1
2766	2765	2175.17	2	ORF00187	6	[cggik] [AAVENPE] [LGLINN] [wllhird] [iwlkh]	y	AAVENPE	-0.0082	exact match	-0.0082	wllhir	3.9949	[kynurenin]:1	-0.0007883	AAVENPELGLINNW([kynurenin])LLHIR	2175.18	4.78	1.31	1.36	2	19	1	2	2	0.05	11	0.29	0.39	1	0.39	1	11	0	K	R	1	1
1974	1973	2301.15	3	ORF00187	6	[mqsaw] [krgqnvtihgw] [AYSIND] [GLLR] [dldvt]	y	rgqnvtihgw	31.9898	[dihydroxy]:1	-0.008739	GLLR	-0.00195	exact match	-0.00195	RGQNVTIHGW([dihydroxy])AYSINDGLLR	2301.16	5.08	3.13	2.95	2.11	20	1	6	22	0.52	11	0.26	0.92	1	0.92	3	22	0	K	R	1	1
2038	2037	2273.16	3	ORF00187	6	[mqsaw] [krgqnvtihgw] [AYSIND] [GLLR] [dldvt]	y	rgqnvtihgw	3.9949	[kynurenin]:1	-0.008825	GLLR	-0.00175	exact match	-0.00175	RGQNVTIHGW([kynurenin])AYSINDGLLR	2273.17	4.83	2.67	2.27	2	20	1	6	22	0.55	10	0.25	0.95	1	0.95	3	22	0	K	R	1	1
1958	1957	2301.15	3	ORF00187	6	[mqsaw] [krgqnvtihgw] [AYSIND] [GLLR] [dldvt]	y	rgqnvtihgw	31.9898	[dihydroxy]:1	-0.006439	GLLR	-0.00125	exact match	-0.00125	RGQNVTIHGW([dihydroxy])AYSINDGLLR	2301.16	3.21	2.43	2.46	2	20	1	6	23	0.58	10	0.25	0.98	1	0.98	3	23	0	K	R	1	1
1342	1341	1890.94	3	ORF00197	6	[rqegk] [RVALVPT] [MGNLHD] [ghmkl] [vdeak]	b	RVALVPT	-0.00314	exact match	-0.00314	ghmk	15.9949	[Hydroxylation]:1	-0.0054983	RVALVPTMGNLHDGHM([Hydroxylation])K	1890.96	6.2	3.84	4.07	2	17	1	3	13	0.38	6	0.18	0.65	1	0.65	3	26	0	K	K	1	1
1262	1261	1694.79	2	ORF00200	8	[adftv] [rdyvggm] [QDLQEGVI] [R] [lignp]	b	dyvggm	15.9949	[Hydroxylation]:1	-0.000105	R	-0.00437	exact match	-0.00437	DYVGGM([Hydroxylation])QDLQEGVIR	1694.79	1.57	-0.1	-0.24	2	15	1	10	19	0.63	16	0.53	1.5	1	1.5	1	7	0	R	R	1	1
1355	1353	1694.79	2	ORF00200	8	[adftv] [rdyvggm] [QDLQEGVI] [R] [lignp]	b	dyvggm	15.9949	[Hydroxylation]:1	-0.000105	R	-0.00207	exact match	-0.00207	DYVGGM([Hydroxylation])QDLQEGVIR	1694.79	0.09	-0.28	-0.47	2	15	1	8	15	0.5	15	0.5	1.27	1	1.27	3	7	0	R	R	1	1
3091	3089	2507.31	3	ORF00228	6	[ilddl] [rh] [LESVVA] [NKISEIEADLDKLTR] [k]	y	h	27.9949	[Formyl]:1	-0.005025	NKISEIEADLDKLTR	-0.00964	exact match	-0.00964	H([Formyl])LESVVANKISEIEADLDKLTR	2507.32	6.53	4.93	4.85	2	22	1	3	6	0.14	13	0.3	0.5	1	0.5	1	20	0	R	R	1	1
1539	1537	1881.9	2	ORF00233	10	[ikrlk] [DL] [ETQSQDGTFE] [kltkk] [ealmr]	y	DL	-0.0009	exact match	-0.0009	kltk	43.0058	[Carbamyl]:1	-0.0004373	DLETQSQDGTFEK([Carbamyl])LTK	1881.9	0.2	-0.63	-0.62	2.36	16	1	10	22	0.58	17	0.45	1.3	1	1.3	3	7	0	K	K	1	1
1422	1421	2506.16	4	ORF00233	8	[fvgtk] [RAASE] [AVKEAANS] [cdqffvnhrw] [lggml]	b	RAASE	-0.00195	exact match	-0.00195	cdqffvnhr	57.0215	[Carbamidomethyl]:1	-0.0101173	RAASEAVKEAANSC([Carbamidomethyl])DQFFVNHR	2506.18	5.63	3.24	3.2	2	22	1	12	22	0.5	18	0.41	1.18	1	1.18	3	23	0	K	R	1	1
2802	2801	1935.96	2	ORF00234	7	[tdfva] [kdagfqafadk] [VLDAAVA] [GK] [itdve]	b	dagfqafadk	43.0058	[Carbamyl]:1	-0.000144	GK	-0.00688	exact match	-0.00688	DAGFQAFADK([Carbamyl])VLDAAVAGK	1935.97	3.66	-0.07	-0.03	2	19	1	10	12	0.32	11	0.29	0.87	1	0.87	1	7	0	K	K	1	1
916	913	1169.63	2	ORF00234	7	[aikaa] [kk] [AGNVAAD] [GVIK] [tkidg]	y	k	27.9949	[Formyl]:1	-0.007075	GVIK	-0.00225	exact match	-0.00225	K([Formyl])AGNVAADGVIK	1169.64	9.66	5.12	5.2	2	12	1	2	15	0.63	9	0.38	1.08	1	1.08	1	18	0	K	K	1	1
2942	2941	1935.96	2	ORF00234	7	[tdfva] [kdagfqafadk] [VLDAAVA] [GK] [itdve]	b	dagfqafadk	43.0058	[Carbamyl]:1	-4.4e-05	GK	-0.00718	exact match	-0.00718	DAGFQAFADK([Carbamyl])VLDAAVAGK	1935.97	3.5	-0.04	-0.06	2	19	1	9	12	0.32	10	0.26	0.82	1	0.82	3	7	0	K	K	1	1
1610	1609	1225.66	2	ORF00241	6	[rkyqk] [qk] [LAGDLE] [TLR] [syyld]	y	qk	-17.0265	[Pyro-glu]:1	-0.005091	TLR	-0.00161	exact match	-0.00161	Q([Pyro-glu])KLAGDLETLR	1225.67	6.63	3.85	3.69	2	11	1	6	13	0.59	8	0.36	1.23	1	1.23	3	15	0	K	R	1	1
498	497	1349.69	2	ORF00242	6	[agsdr] [T] [KLEKDV] [msqrq] [tfaqk]	y	T	-0.00288	exact match	-0.00288	msqr	15.9949	[Hydroxylation]:1	-0.0024883	TKLEKDVM([Hydroxylation])SQR	1349.7	5.62	3.48	3.62	2	11	1	6	12	0.55	8	0.36	1.18	1	1.18	1	22	0	R	R	1	1
499	497	1349.69	3	ORF00242	6	[agsdr] [T] [KLEKDV] [msqrq] [tfaqk]	y	T	-0.00108	exact match	-0.00108	msqr	15.9949	[Hydroxylation]:1	-0.0022883	TKLEKDVM([Hydroxylation])SQR	1349.7	4.88	3.61	3.62	2	11	1	3	6	0.27	11	0.5	0.91	1	0.91	1	22	0	R	R	1	1
508	505	1349.69	3	ORF00242	6	[agsdr] [T] [KLEKDV] [msqrq] [tfaqk]	y	T	-0.00108	exact match	-0.00108	msqr	15.9949	[Hydroxylation]:1	-0.0023883	TKLEKDVM([Hydroxylation])SQR	1349.7	5.03	4.19	4.27	2	11	1	2	4	0.18	11	0.5	0.77	1	0.77	1	23	0	R	R	1	1
574	573	1349.69	3	ORF00242	6	[agsdr] [T] [KLEKDV] [msqrq] [tfaqk]	y	T	0.00172	exact match	0.00172	msqr	15.9949	[Hydroxylation]:1	-0.0023883	TKLEKDVM([Hydroxylation])SQR	1349.7	2.95	4.22	4.5	2	11	1	1	2	0.09	10	0.45	0.59	1	0.59	3	22	0	R	R	1	1
575	573	1349.69	2	ORF00242	6	[agsdr] [T] [KLEKDV] [msqrq] [tfaqk]	y	T	-0.00088	exact match	-0.00088	msqr	15.9949	[Hydroxylation]:1	-0.0024883	TKLEKDVM([Hydroxylation])SQR	1349.7	4.36	3.64	3.78	2	11	1	5	10	0.45	8	0.36	1.05	1	1.05	3	22	0	R	R	1	1
566	565	1349.69	3	ORF00242	6	[agsdr] [T] [KLEKDV] [msqrq] [tfaqk]	y	T	-8e-05	exact match	-8e-05	msqr	15.9949	[Hydroxylation]:1	-0.0018883	TKLEKDVM([Hydroxylation])SQR	1349.7	3.25	3.41	3.49	2	11	1	2	3	0.14	10	0.45	0.68	1	0.68	3	23	0	R	R	1	1
1879	1877	1817.97	2	ORF00250	6	[veltr] [KI] [FADLGA] [wqvaqlarh] [pqrpy]	y	KI	-0.00712	exact match	-0.00712	wqvaqlar	31.9898	[dihydroxy]:1	-0.0021623	KIFADLGAW([dihydroxy])QVAQLAR	1817.98	5.93	2.68	2.42	2.26	16	1	5	8	0.22	13	0.36	0.72	1	0.72	1	14	0	R	R	1	1
1034	1033	1327.57	2	ORF00259	6	[myvyr] [AD] [AATFTD] [catgkr] [lpvas]	y	AD	-0.00065	exact match	-0.00065	catgk	57.0215	[Carbamidomethyl]:1	-0.0011273	ADAATFTDC([Carbamidomethyl])ATGK	1327.57	2.04	0.71	0.48	2.04	13	1	5	14	0.53	11	0.41	1.13	1	1.13	3	8	0	R	K	1	1
2050	2049	1706.93	2	ORF00260	7	[agmir] [K] [LASGLYT] [wlptglrv] [lkkve]	y	K	-0.00406	exact match	-0.00406	wlptglr	31.9898	[dihydroxy]:1	-0.0025323	KLASGLYTW([dihydroxy])LPTGLR	1706.94	5.64	3.2	2.93	2	15	1	5	7	0.23	11	0.37	0.77	1	0.77	1	16	0	R	R	1	1
2120	2117	1678.93	2	ORF00260	6	[agmir] [K] [LASGLY] [twlptglrv] [lkkve]	y	K	-0.00696	exact match	-0.00696	twlptglr	3.9949	[kynurenin]:1	-0.0025983	KLASGLYTW([kynurenin])LPTGLR	1678.94	6.85	2.55	2.55	2	15	1	3	8	0.27	11	0.37	0.73	1	0.73	1	16	0	R	R	1	1
2215	2213	1687.93	2	ORF00260	6	[agmir] [K] [LASGLY] [twlptglrv] [lkkve]	y	K	-0.00516	exact match	-0.00516	twlptglr	12.9952	[Thr->Asn]:1	-0.0021323	KLASGLYT([Thr->Asn])WLPTGLR	1687.94	5.53	2.16	2.21	2	15	1	3	5	0.17	11	0.37	0.63	1	0.63	3	16	0	R	R	1	1
2352	2349	1706.93	2	ORF00260	7	[agmir] [K] [LASGLYT] [wlptglrv] [lkkve]	y	K	-0.00236	exact match	-0.00236	wlptglr	31.9898	[dihydroxy]:1	-0.0025323	KLASGLYTW([dihydroxy])LPTGLR	1706.94	4	3.05	2.83	2	15	1	5	8	0.27	11	0.37	0.8	1	0.8	3	16	0	R	R	1	1
2426	2425	1678.93	2	ORF00260	6	[agmir] [K] [LASGLY] [twlptglrv] [lkkve]	y	K	-0.00656	exact match	-0.00656	twlptglr	3.9949	[kynurenin]:1	-0.0027983	KLASGLYTW([kynurenin])LPTGLR	1678.94	6.44	2.83	2.77	2	15	1	3	8	0.27	11	0.37	0.73	1	0.73	3	16	0	R	R	1	1
2487	2485	3967.83	4	ORF00331	7	[eeltg] [ryrenrpgypaiaisdvshiscv] [SNDFGYD] [YIFSR] [yveav]	y	yrenrpgypaiaisdvshiscv	57.0215	[Carbamidomethyl]:1	-0.018894	YIFSR	-0.003	exact match	-0.003	YRENRPGYPAIAISDVSHISC([Carbamidomethyl])VSNDFGYDYIFSR	3967.86	6.08	3.73	3.68	2	34	1	9	22	0.32	11	0.16	0.62	1	0.62	3	17	0	R	R	1	1
1059	1057	1717.94	2	ORF00338	9	[gmenr] [K] [PVVLQAHLD] [mvpqkn] [sdtvh]	y	K	-0.00446	exact match	-0.00446	mvpqk	15.9949	[Hydroxylation]:1	-0.0031783	KPVVLQAHLDM([Hydroxylation])VPQK	1717.95	6.74	4.29	4.41	2	15	1	7	13	0.43	14	0.47	1.13	1	1.13	1	20	0	R	K	1	1
1103	1101	1717.94	2	ORF00338	9	[gmenr] [K] [PVVLQAHLD] [mvpqkn] [sdtvh]	y	K	-0.00406	exact match	-0.00406	mvpqk	15.9949	[Hydroxylation]:1	-0.0028783	KPVVLQAHLDM([Hydroxylation])VPQK	1717.95	5.98	3.71	3.68	2	15	1	7	12	0.4	14	0.47	1.1	1	1.1	1	21	0	R	K	1	1
1266	1265	1644.79	2	ORF00338	6	[tlkgl] [kgghsgge] [IHLGLG] [NANK] [llarf]	b	gghsgge	27.9949	[Formyl]:1	-0.002685	NANK	-0.00589	exact match	-0.00589	G([Formyl])GHSGGEIHLGLGNANK	1644.8	5.77	3.38	3.1	2	17	1	6	13	0.38	11	0.32	0.88	1	0.88	1	24	0	K	K	1	1
2260	2257	2412.28	3	ORF00338	6	[etyqr] [LFNKTPNIQI] [IHAGLE] [cglfkk] [pypdm]	y	LFNKTPNIQI	-0.00963	exact match	-0.00963	cglfk	57.0215	[Gly->Val]:1 [Leu->Gln]:1	-0.0034073	LFNKTPNIQIIHAGLECG([Gly->Val])L([Leu->Gln])FK	2412.3	6.02	4.44	4.25	2	21	2	7	11	0.26	14	0.33	0.76	1	0.76	3	18	0	R	K	1	1
1210	1209	1717.95	2	ORF00338	9	[gmenr] [K] [PVVLQAHLD] [mvpqkn] [sdtvh]	y	K	-0.00176	exact match	-0.00176	mvpqk	15.9949	[Hydroxylation]:1	-0.0027783	KPVVLQAHLDM([Hydroxylation])VPQK	1717.95	4.35	3.45	3.36	2	15	1	7	13	0.43	14	0.47	1.13	1	1.13	3	21	0	R	K	1	1
2859	2857	3055.63	3	ORF00403	6	[elllk] [LAQKEEESKELVAQVEAL] [EIIVTA] [mlrn] [maqne]	b	LAQKEEESKELVAQVEAL	-0.00519	exact match	-0.00519	mlr	15.9949	[Hydroxylation]:1	-0.0124383	LAQKEEESKELVAQVEALEIIVTAM([Hydroxylation])LR	3055.65	6.13	2.12	2.04	2	27	1	4	8	0.15	4	0.07	0.3	1	0.3	1	14	0	K	R	1	1
2294	2293	1300.77	2	ORF00403	7	[m] [vmkn] [LIAELLL] [K] [laqke]	b	mkn	15.9949	[Lys->MetOx]:1 [Met->Lys]:1	-0.001394	K	-0.00422	exact match	-0.00422	M([Met->Lys])K([Lys->MetOx])NLIAELLLK	1300.78	5.39	3.16	2.97	2	11	2	6	9	0.41	8	0.36	1.05	1	1.05	1	17	1		K	1	1
2354	2353	1300.77	2	ORF00403	7	[m] [vmkn] [LIAELLL] [K] [laqke]	b	mkn	15.9949	[Lys->MetOx]:1 [Met->Lys]:1	-0.002294	K	-0.00382	exact match	-0.00382	M([Met->Lys])K([Lys->MetOx])NLIAELLLK	1300.78	6.86	5.29	5.25	2.07	11	2	6	10	0.44	8	0.35	1.05	1	1.05	1	18	1		K	1	1
2958	2957	3055.62	3	ORF00403	6	[elllk] [LAQKEEESKELVAQVEAL] [EIIVTA] [mlrn] [maqne]	b	LAQKEEESKELVAQVEAL	-0.0102	exact match	-0.0102	mlr	15.9949	[Hydroxylation]:1	-0.0110383	LAQKEEESKELVAQVEALEIIVTAM([Hydroxylation])LR	3055.65	8.26	5.72	5.68	2	27	1	6	9	0.17	6	0.11	0.39	1	0.39	1	19	0	K	R	1	1
3166	3165	3055.63	3	ORF00403	9	[elllk] [LAQKEEESKELVAQV] [EALEIIVTA] [mlrn] [maqne]	b	LAQKEEESKELVAQV	-0.00403	exact match	-0.00403	mlr	15.9949	[Hydroxylation]:1	-0.0114383	LAQKEEESKELVAQVEALEIIVTAM([Hydroxylation])LR	3055.65	5.84	2.23	2.22	2	27	1	9	14	0.26	9	0.17	0.59	1	0.59	3	14	0	K	R	1	1
3166	3165	3055.63	3	ORF00403	9	[elllk] [LAQKEEESKELVAQV] [EALEIIVTA] [mlrn] [maqne]	y	LAQKEEESKELVAQV	-0.0151	exact match	-0.0151	mlr	15.9949	[Hydroxylation]:1	-0.0016383	LAQKEEESKELVAQVEALEIIVTAM([Hydroxylation])LR	3055.65	5.84	2.23	2.22	2	27	1	9	14	0.26	9	0.17	0.59	1	0.59	3	14	0	K	R	1	1
3243	3241	3055.63	3	ORF00403	7	[elllk] [LAQKEEESKELVAQVEA] [LEIIVTA] [mlrn] [maqne]	b	LAQKEEESKELVAQVEA	-0.00453	exact match	-0.00453	mlr	15.9949	[Hydroxylation]:1	-0.0121383	LAQKEEESKELVAQVEALEIIVTAM([Hydroxylation])LR	3055.65	6.26	2.58	2.6	2	27	1	8	11	0.2	9	0.17	0.52	1	0.52	3	15	0	K	R	1	1
3243	3241	3055.63	3	ORF00403	7	[elllk] [LAQKEEESKELVAQVEA] [LEIIVTA] [mlrn] [maqne]	y	LAQKEEESKELVAQVEA	-0.01603	exact match	-0.01603	mlr	15.9949	[Hydroxylation]:1	-0.0016383	LAQKEEESKELVAQVEALEIIVTAM([Hydroxylation])LR	3055.65	6.26	2.58	2.6	2	27	1	8	11	0.2	9	0.17	0.52	1	0.52	3	15	0	K	R	1	1
3287	3285	3055.63	3	ORF00403	6	[elllk] [LAQKEEESKELVAQVEAL] [EIIVTA] [mlrn] [maqne]	b	LAQKEEESKELVAQVEAL	-0.00519	exact match	-0.00519	mlr	15.9949	[Hydroxylation]:1	-0.0055383	LAQKEEESKELVAQVEALEIIVTAM([Hydroxylation])LR	3055.65	4.2	2.51	2.6	2	27	1	5	9	0.17	5	0.09	0.35	1	0.35	3	16	0	K	R	1	1
3258	3257	3055.63	3	ORF00403	6	[elllk] [LAQKEEESKELVAQVEAL] [EIIVTA] [mlrn] [maqne]	b	LAQKEEESKELVAQVEAL	-0.00679	exact match	-0.00679	mlr	15.9949	[Hydroxylation]:1	-0.0061383	LAQKEEESKELVAQVEALEIIVTAM([Hydroxylation])LR	3055.65	5.05	3.5	3.51	2	27	1	6	10	0.19	6	0.11	0.41	1	0.41	3	17	0	K	R	1	1
3242	3241	3055.62	3	ORF00403	7	[elllk] [LAQKEEESKELVAQVEA] [LEIIVTA] [mlrn] [maqne]	b	LAQKEEESKELVAQVEA	-0.0105	exact match	-0.0105	mlr	15.9949	[Hydroxylation]:1	-0.0117383	LAQKEEESKELVAQVEALEIIVTAM([Hydroxylation])LR	3055.65	8.13	5.14	5.11	2	27	1	8	10	0.19	9	0.17	0.5	1	0.5	3	18	0	K	R	1	1
3242	3241	3055.62	3	ORF00403	7	[elllk] [LAQKEEESKELVAQVEA] [LEIIVTA] [mlrn] [maqne]	y	LAQKEEESKELVAQVEA	-0.0195	exact match	-0.0195	mlr	15.9949	[Hydroxylation]:1	-0.0027383	LAQKEEESKELVAQVEALEIIVTAM([Hydroxylation])LR	3055.65	8.13	5.14	5.11	2	27	1	8	10	0.19	9	0.17	0.5	1	0.5	3	18	0	K	R	1	1
3255	3253	3055.62	3	ORF00403	7	[elllk] [LAQKEEESKELVAQVEA] [LEIIVTA] [mlrn] [maqne]	b	LAQKEEESKELVAQVEA	-0.00873	exact match	-0.00873	mlr	15.9949	[Hydroxylation]:1	-0.0141383	LAQKEEESKELVAQVEALEIIVTAM([Hydroxylation])LR	3055.65	8.33	4.61	4.63	2	27	1	6	10	0.19	6	0.11	0.41	1	0.41	3	19	0	K	R	1	1
3466	3465	3055.63	3	ORF00403	7	[elllk] [LAQKEEESKELVAQVEA] [LEIIVTA] [mlrn] [maqne]	b	LAQKEEESKELVAQVEA	-0.00793	exact match	-0.00793	mlr	15.9949	[Hydroxylation]:1	-0.0097383	LAQKEEESKELVAQVEALEIIVTAM([Hydroxylation])LR	3055.65	6.95	4.37	4.34	2	27	1	8	12	0.22	8	0.15	0.52	1	0.52	3	20	0	K	R	1	1
3466	3465	3055.63	3	ORF00403	7	[elllk] [LAQKEEESKELVAQVEA] [LEIIVTA] [mlrn] [maqne]	y	LAQKEEESKELVAQVEA	-0.0168	exact match	-0.0168	mlr	15.9949	[Hydroxylation]:1	-0.0023383	LAQKEEESKELVAQVEALEIIVTAM([Hydroxylation])LR	3055.65	6.95	4.37	4.34	2	27	1	8	12	0.22	8	0.15	0.52	1	0.52	3	20	0	K	R	1	1
3326	3325	3055.63	3	ORF00403	9	[elllk] [LAQKEEESKELVAQV] [EALEIIVTA] [mlrn] [maqne]	b	LAQKEEESKELVAQV	-0.00613	exact match	-0.00613	mlr	15.9949	[Hydroxylation]:1	-0.0063383	LAQKEEESKELVAQVEALEIIVTAM([Hydroxylation])LR	3055.65	4.63	2.91	2.9	2	27	1	9	13	0.24	9	0.17	0.57	1	0.57	3	21	0	K	R	1	1
3350	3349	3055.64	4	ORF00403	8	[elllk] [LAQKEEESKELVAQV] [EALEIIVT] [amlrn] [maqne]	b	LAQKEEESKELVAQV	-0.00423	exact match	-0.00423	amlr	15.9949	[Hydroxylation]:1	-0.0031483	LAQKEEESKELVAQVEALEIIVTAM([Hydroxylation])LR	3055.65	3.97	2.84	2.72	2	27	1	5	14	0.26	6	0.11	0.46	1	0.46	3	21	0	K	R	1	1
3414	3413	3055.64	3	ORF00403	7	[elllk] [LAQKEEESKELVAQVEA] [LEIIVTA] [mlrn] [maqne]	b	LAQKEEESKELVAQVEA	-0.00503	exact match	-0.00503	mlr	15.9949	[Hydroxylation]:1	-0.0028383	LAQKEEESKELVAQVEALEIIVTAM([Hydroxylation])LR	3055.65	3.48	2.6	2.62	2	27	1	7	12	0.22	8	0.15	0.5	1	0.5	3	22	0	K	R	1	1
3414	3413	3055.64	3	ORF00403	7	[elllk] [LAQKEEESKELVAQVEA] [LEIIVTA] [mlrn] [maqne]	y	LAQKEEESKELVAQVEA	-0.00773	exact match	-0.00773	mlr	15.9949	[Hydroxylation]:1	-0.0018383	LAQKEEESKELVAQVEALEIIVTAM([Hydroxylation])LR	3055.65	3.48	2.6	2.62	2	27	1	7	12	0.22	8	0.15	0.5	1	0.5	3	22	0	K	R	1	1
3442	3441	3055.63	4	ORF00403	6	[elllk] [LAQKEEESKELVAQVEA] [LEIIVT] [amlrn] [maqne]	b	LAQKEEESKELVAQVEA	-0.00533	exact match	-0.00533	amlr	15.9949	[Hydroxylation]:1	-0.0070483	LAQKEEESKELVAQVEALEIIVTAM([Hydroxylation])LR	3055.65	5.15	2.78	2.82	2	27	1	4	12	0.22	5	0.09	0.39	1	0.39	3	22	0	K	R	1	1
3299	3297	3055.63	4	ORF00403	6	[elllk] [LAQKEEESKELVAQVEA] [LEIIVT] [amlrn] [maqne]	b	LAQKEEESKELVAQVEA	-0.00353	exact match	-0.00353	amlr	15.9949	[Hydroxylation]:1	-0.0078483	LAQKEEESKELVAQVEALEIIVTAM([Hydroxylation])LR	3055.65	4.89	2.07	2	2	27	1	5	12	0.22	5	0.09	0.41	1	0.41	3	23	0	K	R	1	1
3322	3321	3055.63	4	ORF00403	6	[elllk] [LAQKEEESKELVAQVEA] [LEIIVT] [amlrn] [maqne]	b	LAQKEEESKELVAQVEA	-0.00373	exact match	-0.00373	amlr	15.9949	[Hydroxylation]:1	-0.0068483	LAQKEEESKELVAQVEALEIIVTAM([Hydroxylation])LR	3055.65	4.43	2.25	2.16	2	27	1	5	12	0.22	5	0.09	0.41	1	0.41	3	23	0	K	R	1	1
3354	3353	3055.64	4	ORF00403	6	[elllk] [LAQKEEESKELVAQVEA] [LEIIVT] [amlrn] [maqne]	b	LAQKEEESKELVAQVEA	-0.00533	exact match	-0.00533	amlr	15.9949	[Hydroxylation]:1	-0.0031483	LAQKEEESKELVAQVEALEIIVTAM([Hydroxylation])LR	3055.65	3.74	2.59	2.77	2	27	1	5	13	0.24	6	0.11	0.44	1	0.44	3	24	0	K	R	1	1
3382	3381	3055.63	4	ORF00403	6	[elllk] [LAQKEEESKELVAQVEA] [LEIIVT] [amlrn] [maqne]	b	LAQKEEESKELVAQVEA	-0.00743	exact match	-0.00743	amlr	15.9949	[Hydroxylation]:1	-0.0089483	LAQKEEESKELVAQVEALEIIVTAM([Hydroxylation])LR	3055.65	6.13	3.5	3.4	2	27	1	4	12	0.22	5	0.09	0.39	1	0.39	3	24	0	K	R	1	1
3354	3353	3055.63	3	ORF00403	6	[elllk] [LAQKEEESKELVAQVEAL] [EIIVTA] [mlrn] [maqne]	b	LAQKEEESKELVAQVEAL	-0.00659	exact match	-0.00659	mlr	15.9949	[Hydroxylation]:1	-0.0066383	LAQKEEESKELVAQVEALEIIVTAM([Hydroxylation])LR	3055.65	5.45	3.66	3.64	2	27	1	7	9	0.17	7	0.13	0.43	1	0.43	3	25	0	K	R	1	1
3354	3353	3055.63	3	ORF00403	6	[elllk] [LAQKEEESKELVAQVEAL] [EIIVTA] [mlrn] [maqne]	y	LAQKEEESKELVAQVEAL	-0.01259	exact match	-0.01259	mlr	15.9949	[Hydroxylation]:1	-0.0021383	LAQKEEESKELVAQVEALEIIVTAM([Hydroxylation])LR	3055.65	5.45	3.66	3.64	2	27	1	7	9	0.17	7	0.13	0.43	1	0.43	3	25	0	K	R	1	1
3355	3353	3055.63	3	ORF00403	6	[elllk] [LAQKEEESKELVAQVEAL] [EIIVTA] [mlrn] [maqne]	b	LAQKEEESKELVAQVEAL	-0.00769	exact match	-0.00769	mlr	15.9949	[Hydroxylation]:1	-0.0022383	LAQKEEESKELVAQVEALEIIVTAM([Hydroxylation])LR	3055.65	4.79	4.04	4.03	2	27	1	5	9	0.17	5	0.09	0.35	1	0.35	3	26	0	K	R	1	1
3863	3861	3055.63	4	ORF00403	6	[elllk] [LAQKEEESKELVAQVEA] [LEIIVT] [amlrn] [maqne]	b	LAQKEEESKELVAQVEA	-0.00623	exact match	-0.00623	amlr	15.9949	[Hydroxylation]:1	-0.0041483	LAQKEEESKELVAQVEALEIIVTAM([Hydroxylation])LR	3055.65	4.95	3.51	3.31	2	27	1	4	11	0.2	5	0.09	0.37	1	0.37	3	27	0	K	R	1	1
3886	3885	3055.63	3	ORF00403	6	[elllk] [LAQKEEESKELVAQVEAL] [EIIVTA] [mlrn] [maqne]	b	LAQKEEESKELVAQVEAL	-0.00789	exact match	-0.00789	mlr	15.9949	[Hydroxylation]:1	-0.0061383	LAQKEEESKELVAQVEALEIIVTAM([Hydroxylation])LR	3055.65	5.09	3.82	3.76	2	27	1	4	9	0.17	4	0.07	0.31	1	0.31	3	27	0	K	R	1	1
2528	2525	2407.2	2	ORF00425	8	[vlvtr] [qapd] [FTAAAVLG] [SGEIVDKFNFK] [qhtng]	y	qapd	-17.0265	[Pyro-glu]:1	-0.003941	SGEIVDKFNFK	0.00168	exact match	0.00168	Q([Pyro-glu])APDFTAAAVLGSGEIVDKFNFK	2407.21	1.17	-0.73	-0.87	2	23	1	8	15	0.33	19	0.41	0.91	1	0.91	1	7	0	R	K	1	1
2502	2501	2407.19	2	ORF00425	6	[vlvtr] [qapdf] [TAAAVL] [GSGEIVDKFNFK] [qhtng]	b	qapdf	-17.0265	[Pyro-glu]:1	-0.001051	GSGEIVDKFNFK	-0.0122833	exact match	-0.0122833	Q([Pyro-glu])APDFTAAAVLGSGEIVDKFNFK	2407.21	5.2	0.93	0.96	2	23	1	6	13	0.28	14	0.3	0.72	1	0.72	1	10	0	R	K	1	1
2502	2501	2407.19	2	ORF00425	6	[vlvtr] [qapdft] [AAAVLG] [SGEIVDKFNFK] [qhtng]	y	qapdft	-17.0265	[Pyro-glu]:1	-0.011331	SGEIVDKFNFK	-2.33e-05	exact match	-2.33e-05	Q([Pyro-glu])APDFTAAAVLGSGEIVDKFNFK	2407.21	5.2	0.93	0.96	2	23	1	6	13	0.28	14	0.3	0.72	1	0.72	1	10	0	R	K	1	1
2596	2593	2407.19	2	ORF00425	6	[vlvtr] [qapdf] [TAAAVL] [GSGEIVDKFNFK] [qhtng]	b	qapdf	-17.0265	[Pyro-glu]:1	-0.001651	GSGEIVDKFNFK	-0.0112	exact match	-0.0112	Q([Pyro-glu])APDFTAAAVLGSGEIVDKFNFK	2407.21	5.53	2.41	2.3	2	23	1	5	9	0.2	13	0.28	0.59	1	0.59	1	12	0	R	K	1	1
2611	2609	2407.19	2	ORF00425	6	[vlvtr] [qapdf] [TAAAVL] [GSGEIVDKFNFK] [qhtng]	b	qapdf	-17.0265	[Pyro-glu]:1	-0.001351	GSGEIVDKFNFK	-0.0104	exact match	-0.0104	Q([Pyro-glu])APDFTAAAVLGSGEIVDKFNFK	2407.21	4.74	1.68	1.59	2	23	1	5	12	0.26	13	0.28	0.65	1	0.65	1	13	0	R	K	1	1
2570	2569	2407.19	2	ORF00425	6	[vlvtr] [qapdf] [TAAAVL] [GSGEIVDKFNFK] [qhtng]	b	qapdf	-17.0265	[Pyro-glu]:1	-0.002551	GSGEIVDKFNFK	-0.0135	exact match	-0.0135	Q([Pyro-glu])APDFTAAAVLGSGEIVDKFNFK	2407.21	6.9	3.59	3.38	2	23	1	5	9	0.2	13	0.28	0.59	1	0.59	1	16	0	R	K	1	1
1919	1917	2293.11	3	ORF00425	6	[eefqk] [RGVEV] [VGVSFD] [sefvhnawrn] [tpvdk]	b	RGVEV	-0.00198	exact match	-0.00198	sefvhnawr	3.9949	[kynurenin]:1	-0.0082883	RGVEVVGVSFDSEFVHNAW([kynurenin])R	2293.12	4.9	2.94	2.97	2	20	1	7	16	0.4	10	0.25	0.83	1	0.83	1	17	0	K	R	1	1
2532	2529	2407.19	2	ORF00425	6	[vlvtr] [qapdf] [TAAAVL] [GSGEIVDKFNFK] [qhtng]	b	qapdf	-17.0265	[Pyro-glu]:1	-0.002351	GSGEIVDKFNFK	-0.0123833	exact match	-0.0123833	Q([Pyro-glu])APDFTAAAVLGSGEIVDKFNFK	2407.21	6.2	3.31	3.25	2	23	1	5	10	0.22	13	0.28	0.61	1	0.61	1	17	0	R	K	1	1
2583	2581	2407.19	2	ORF00425	6	[vlvtr] [qapdf] [TAAAVL] [GSGEIVDKFNFK] [qhtng]	b	qapdf	-17.0265	[Pyro-glu]:1	-0.003651	GSGEIVDKFNFK	-0.0128	exact match	-0.0128	Q([Pyro-glu])APDFTAAAVLGSGEIVDKFNFK	2407.21	7.44	5.56	5.38	2	23	1	5	11	0.24	13	0.28	0.63	1	0.63	1	18	0	R	K	1	1
2592	2589	2407.19	2	ORF00425	6	[vlvtr] [qapdf] [TAAAVL] [GSGEIVDKFNFK] [qhtng]	b	qapdf	-17.0265	[Pyro-glu]:1	-0.003451	GSGEIVDKFNFK	-0.0124	exact match	-0.0124	Q([Pyro-glu])APDFTAAAVLGSGEIVDKFNFK	2407.21	7.23	5.39	5.16	2	23	1	6	11	0.24	15	0.33	0.7	1	0.7	1	19	0	R	K	1	1
2592	2589	2407.19	2	ORF00425	6	[vlvtr] [qapdft] [AAAVLG] [SGEIVDKFNFK] [qhtng]	y	qapdft	-17.0265	[Pyro-glu]:1	-0.009331	SGEIVDKFNFK	-0.00572	exact match	-0.00572	Q([Pyro-glu])APDFTAAAVLGSGEIVDKFNFK	2407.21	7.23	5.39	5.16	2	23	1	6	11	0.24	15	0.33	0.7	1	0.7	1	19	0	R	K	1	1
2611	2609	2407.19	2	ORF00425	6	[vlvtr] [qapdf] [TAAAVL] [GSGEIVDKFNFK] [qhtng]	b	qapdf	-17.0265	[Pyro-glu]:1	-0.003251	GSGEIVDKFNFK	-0.0113	exact match	-0.0113	Q([Pyro-glu])APDFTAAAVLGSGEIVDKFNFK	2407.21	6.57	4.96	4.82	2	23	1	5	10	0.22	14	0.3	0.63	1	0.63	1	20	0	R	K	1	1
2154	2153	2165	2	ORF00425	7	[efqkr] [GVE] [VVGVSFD] [sefvhnawrn] [tpvdk]	y	GVE	-0.00826	exact match	-0.00826	sefvhnawr	31.9898	[dihydroxy]:1	-0.0049023	GVEVVGVSFDSEF([dihydroxy])VHNAWR	2165.02	7.41	4.27	4.24	2	19	1	1	2	0.05	9	0.24	0.32	1	0.03	1	27	0	R	R	1	1
2662	2661	2407.2	2	ORF00425	6	[vlvtr] [qapdf] [TAAAVL] [GSGEIVDKFNFK] [qhtng]	b	qapdf	-17.0265	[Pyro-glu]:1	-0.000551	GSGEIVDKFNFK	-0.00898	exact match	-0.00898	Q([Pyro-glu])APDFTAAAVLGSGEIVDKFNFK	2407.21	3.29	-0.01	-0.19	2.02	23	1	6	14	0.3	16	0.34	0.77	1	0.77	3	7	0	R	K	1	1
2662	2661	2407.2	2	ORF00425	6	[vlvtr] [qapdft] [AAAVLG] [SGEIVDKFNFK] [qhtng]	y	qapdft	-17.0265	[Pyro-glu]:1	-0.006431	SGEIVDKFNFK	0.00118	exact match	0.00118	Q([Pyro-glu])APDFTAAAVLGSGEIVDKFNFK	2407.21	3.29	-0.01	-0.19	2.02	23	1	6	14	0.3	16	0.34	0.77	1	0.77	3	7	0	R	K	1	1
2671	2669	2407.2	2	ORF00425	6	[vlvtr] [qapdf] [TAAAVL] [GSGEIVDKFNFK] [qhtng]	b	qapdf	-17.0265	[Pyro-glu]:1	-0.000851	GSGEIVDKFNFK	-0.00768	exact match	-0.00768	Q([Pyro-glu])APDFTAAAVLGSGEIVDKFNFK	2407.21	3.29	0.8	0.83	2	23	1	4	9	0.2	10	0.22	0.5	1	0.5	3	8	0	R	K	1	1
2722	2721	2407.19	2	ORF00425	7	[vlvtr] [qapdf] [TAAAVLG] [SGEIVDKFNFK] [qhtng]	b	qapdf	-17.0265	[Pyro-glu]:1	-0.000751	SGEIVDKFNFK	-0.0122	exact match	-0.0122	Q([Pyro-glu])APDFTAAAVLGSGEIVDKFNFK	2407.21	4.99	0.18	0.14	2.2	23	1	7	16	0.32	19	0.38	0.83	1	0.83	3	10	0	R	K	1	1
2270	2269	2137.03	2	ORF00425	7	[efqkr] [GVE] [VVGVSFD] [sefvhnawrn] [tpvdk]	y	GVE	0.00564	exact match	0.00564	sefvhnawr	3.9949	[kynurenin]:1	-0.0008883	GVEVVGVSFDSEFVHNAW([kynurenin])R	2137.02	-1.58	0.94	0.91	2	19	1	6	10	0.26	12	0.32	0.74	1	0.74	3	11	0	R	R	1	1
2851	2849	2407.21	2	ORF00425	8	[vlvtr] [qapd] [FTAAAVLG] [SGEIVDKFNFK] [qhtng]	y	qapd	-17.0265	[Pyro-glu]:1	0.001459	SGEIVDKFNFK	-0.000523	exact match	-0.000523	Q([Pyro-glu])APDFTAAAVLGSGEIVDKFNFK	2407.21	0.3	0.69	0.58	2	23	1	8	14	0.3	20	0.43	0.91	1	0.91	3	11	0	R	K	1	1
2790	2789	2407.19	2	ORF00425	6	[vlvtr] [qapdf] [TAAAVL] [GSGEIVDKFNFK] [qhtng]	b	qapdf	-17.0265	[Pyro-glu]:1	-0.002351	GSGEIVDKFNFK	-0.0107	exact match	-0.0107	Q([Pyro-glu])APDFTAAAVLGSGEIVDKFNFK	2407.21	5.82	3.23	3.12	2	23	1	5	10	0.22	13	0.28	0.61	1	0.61	3	12	0	R	K	1	1
2798	2797	2407.19	2	ORF00425	6	[vlvtr] [qapdf] [TAAAVL] [GSGEIVDKFNFK] [qhtng]	b	qapdf	-17.0265	[Pyro-glu]:1	-0.001651	GSGEIVDKFNFK	-0.0103	exact match	-0.0103	Q([Pyro-glu])APDFTAAAVLGSGEIVDKFNFK	2407.21	5.12	2	1.9	2	23	1	5	11	0.24	13	0.28	0.63	1	0.63	3	13	0	R	K	1	1
2772	2769	2407.19	2	ORF00425	6	[vlvtr] [qapdf] [TAAAVL] [GSGEIVDKFNFK] [qhtng]	b	qapdf	-17.0265	[Pyro-glu]:1	-0.001851	GSGEIVDKFNFK	-0.0127	exact match	-0.0127	Q([Pyro-glu])APDFTAAAVLGSGEIVDKFNFK	2407.21	6.28	2.4	2.23	2	23	1	5	10	0.22	13	0.28	0.61	1	0.61	3	14	0	R	K	1	1
2242	2241	2137.01	2	ORF00425	7	[efqkr] [GVE] [VVGVSFD] [sefvhnawrn] [tpvdk]	y	GVE	-0.00666	exact match	-0.00666	sefvhnawr	3.9949	[kynurenin]:1	-0.0032883	GVEVVGVSFDSEFVHNAW([kynurenin])R	2137.02	6.61	3.33	3.2	2	19	1	6	7	0.18	12	0.32	0.66	1	0.66	3	15	0	R	R	1	1
2803	2801	2407.19	2	ORF00425	6	[vlvtr] [qapdf] [TAAAVL] [GSGEIVDKFNFK] [qhtng]	b	qapdf	-17.0265	[Pyro-glu]:1	-0.002451	GSGEIVDKFNFK	-0.0128	exact match	-0.0128	Q([Pyro-glu])APDFTAAAVLGSGEIVDKFNFK	2407.21	6.53	3.46	3.38	2	23	1	6	14	0.3	17	0.37	0.8	1	0.8	3	15	0	R	K	1	1
2803	2801	2407.19	2	ORF00425	6	[vlvtr] [qapdft] [AAAVLG] [SGEIVDKFNFK] [qhtng]	y	qapdft	-17.0265	[Pyro-glu]:1	-0.009231	SGEIVDKFNFK	-0.00312	exact match	-0.00312	Q([Pyro-glu])APDFTAAAVLGSGEIVDKFNFK	2407.21	6.53	3.46	3.38	2	23	1	6	14	0.3	17	0.37	0.8	1	0.8	3	15	0	R	K	1	1
2904	2901	2407.19	2	ORF00425	6	[vlvtr] [qapdf] [TAAAVL] [GSGEIVDKFNFK] [qhtng]	b	qapdf	-17.0265	[Pyro-glu]:1	-0.002251	GSGEIVDKFNFK	-0.0118	exact match	-0.0118	Q([Pyro-glu])APDFTAAAVLGSGEIVDKFNFK	2407.21	6.03	2.86	2.56	2.09	23	1	5	12	0.25	15	0.31	0.67	1	0.67	3	16	0	R	K	1	1
2167	2165	2293.11	3	ORF00425	6	[eefqk] [RGVEV] [VGVSFD] [sefvhnawrn] [tpvdk]	b	RGVEV	-0.00268	exact match	-0.00268	sefvhnawr	3.9949	[kynurenin]:1	-0.0070883	RGVEVVGVSFDSEFVHNAW([kynurenin])R	2293.12	4.59	3.86	3.85	2	20	1	8	16	0.4	12	0.3	0.9	1	0.9	3	17	0	K	R	1	1
2319	2317	2137.01	2	ORF00425	7	[efqkr] [GVE] [VVGVSFD] [sefvhnawrn] [tpvdk]	y	GVE	-0.00716	exact match	-0.00716	sefvhnawr	3.9949	[kynurenin]:1	-0.0038883	GVEVVGVSFDSEFVHNAW([kynurenin])R	2137.02	6.47	3.29	3.45	2	19	1	5	8	0.21	12	0.32	0.66	1	0.66	3	17	0	R	R	1	1
2848	2845	2407.19	2	ORF00425	6	[vlvtr] [qapdf] [TAAAVL] [GSGEIVDKFNFK] [qhtng]	b	qapdf	-17.0265	[Pyro-glu]:1	-0.002651	GSGEIVDKFNFK	-0.00948	exact match	-0.00948	Q([Pyro-glu])APDFTAAAVLGSGEIVDKFNFK	2407.21	5.53	3.88	3.63	2	23	1	6	12	0.26	14	0.3	0.7	1	0.7	3	17	0	R	K	1	1
2848	2845	2407.19	2	ORF00425	6	[vlvtr] [qapdft] [AAAVLG] [SGEIVDKFNFK] [qhtng]	y	qapdft	-17.0265	[Pyro-glu]:1	-0.007431	SGEIVDKFNFK	-0.00422	exact match	-0.00422	Q([Pyro-glu])APDFTAAAVLGSGEIVDKFNFK	2407.21	5.53	3.88	3.63	2	23	1	6	12	0.26	14	0.3	0.7	1	0.7	3	17	0	R	K	1	1
2164	2161	2321.1	3	ORF00425	7	[eefqk] [RGVE] [VVGVSFD] [sefvhnawrn] [tpvdk]	b	RGVE	-0.00247	exact match	-0.00247	sefvhnawr	31.9898	[dihydroxy]:1	-0.0114023	RGVEVVGVSFDSEFVHNAW([dihydroxy])R	2321.12	6.91	4.83	4.77	2	20	1	6	15	0.38	9	0.23	0.75	1	0.75	3	18	0	K	R	1	1
2187	2185	2293.11	3	ORF00425	6	[eefqk] [RGVEV] [VGVSFD] [sefvhnawrn] [tpvdk]	b	RGVEV	-0.00258	exact match	-0.00258	sefvhnawr	3.9949	[kynurenin]:1	-0.0073883	RGVEVVGVSFDSEFVHNAW([kynurenin])R	2293.12	4.81	3.72	3.72	2	20	1	7	17	0.43	10	0.25	0.85	1	0.85	3	18	0	K	R	1	1
2338	2337	2137.01	2	ORF00425	8	[efqkr] [GV] [EVVGVSFD] [sefvhnawrn] [tpvdk]	y	GV	-0.00507	exact match	-0.00507	sefvhnawr	3.9949	[kynurenin]:1	-0.0053883	GVEVVGVSFDSEFVHNAW([kynurenin])R	2137.02	6.19	4.79	4.69	2	19	1	7	11	0.29	13	0.34	0.82	1	0.82	3	18	0	R	R	1	1
2846	2845	2407.18	2	ORF00425	7	[vlvtr] [qapdf] [TAAAVLG] [SGEIVDKFNFK] [qhtng]	b	qapdf	-17.0265	[Pyro-glu]:1	-0.003551	SGEIVDKFNFK	-0.016	exact match	-0.016	Q([Pyro-glu])APDFTAAAVLGSGEIVDKFNFK	2407.21	9.06	5.6	5.5	2	23	1	7	14	0.3	16	0.35	0.8	1	0.8	3	18	0	R	K	1	1
2858	2857	2407.19	2	ORF00425	7	[vlvtr] [qapdf] [TAAAVLG] [SGEIVDKFNFK] [qhtng]	b	qapdf	-17.0265	[Pyro-glu]:1	-0.002851	SGEIVDKFNFK	-0.0125	exact match	-0.0125	Q([Pyro-glu])APDFTAAAVLGSGEIVDKFNFK	2407.21	6.69	4.15	4.1	2.08	23	1	7	14	0.29	17	0.36	0.79	1	0.79	3	19	0	R	K	1	1
2480	2477	2137.01	2	ORF00425	7	[efqkr] [GVE] [VVGVSFD] [sefvhnawrn] [tpvdk]	y	GVE	-0.00626	exact match	-0.00626	sefvhnawr	3.9949	[kynurenin]:1	-0.0039883	GVEVVGVSFDSEFVHNAW([kynurenin])R	2137.02	6.05	3.73	3.66	2	19	1	8	10	0.26	13	0.34	0.82	1	0.82	3	20	0	R	R	1	1
3038	3037	2407.19	2	ORF00425	6	[vlvtr] [qapdf] [TAAAVL] [GSGEIVDKFNFK] [qhtng]	b	qapdf	-17.0265	[Pyro-glu]:1	-0.002851	GSGEIVDKFNFK	-0.0125	exact match	-0.0125	Q([Pyro-glu])APDFTAAAVLGSGEIVDKFNFK	2407.21	6.86	4.38	4.16	2	23	1	6	13	0.28	16	0.35	0.76	1	0.76	3	20	0	R	K	1	1
3038	3037	2407.19	2	ORF00425	6	[vlvtr] [qapdft] [AAAVLG] [SGEIVDKFNFK] [qhtng]	y	qapdft	-17.0265	[Pyro-glu]:1	-0.009231	SGEIVDKFNFK	-0.00492	exact match	-0.00492	Q([Pyro-glu])APDFTAAAVLGSGEIVDKFNFK	2407.21	6.86	4.38	4.16	2	23	1	6	13	0.28	16	0.35	0.76	1	0.76	3	20	0	R	K	1	1
2386	2385	2137.01	3	ORF00425	8	[efqkr] [GV] [EVVGVSFD] [sefvhnawrn] [tpvdk]	y	GV	-0.00207	exact match	-0.00207	sefvhnawr	3.9949	[kynurenin]:1	-0.0056883	GVEVVGVSFDSEFVHNAW([kynurenin])R	2137.02	4.03	3.91	3.92	2	19	1	5	7	0.18	10	0.26	0.58	1	0.58	3	21	0	R	R	1	1
2388	2385	2137.01	2	ORF00425	8	[efqkr] [GV] [EVVGVSFD] [sefvhnawrn] [tpvdk]	y	GV	-0.00097	exact match	-0.00097	sefvhnawr	3.9949	[kynurenin]:1	-0.0034883	GVEVVGVSFDSEFVHNAW([kynurenin])R	2137.02	3.8	3.27	3.29	2	19	1	6	11	0.29	13	0.34	0.79	1	0.79	3	21	0	R	R	1	1
2914	2913	2407.19	2	ORF00425	6	[vlvtr] [qapdf] [TAAAVL] [GSGEIVDKFNFK] [qhtng]	b	qapdf	-17.0265	[Pyro-glu]:1	-0.002651	GSGEIVDKFNFK	-0.0106	exact match	-0.0106	Q([Pyro-glu])APDFTAAAVLGSGEIVDKFNFK	2407.21	5.74	3.74	3.58	2	23	1	5	10	0.22	13	0.28	0.61	1	0.61	3	21	0	R	K	1	1
2967	2965	2407.19	2	ORF00425	6	[vlvtr] [qapdf] [TAAAVL] [GSGEIVDKFNFK] [qhtng]	b	qapdf	-17.0265	[Pyro-glu]:1	-0.002251	GSGEIVDKFNFK	-0.00978	exact match	-0.00978	Q([Pyro-glu])APDFTAAAVLGSGEIVDKFNFK	2407.21	5.24	3.08	2.87	2	23	1	6	13	0.28	16	0.35	0.76	1	0.76	3	22	0	R	K	1	1
2967	2965	2407.19	2	ORF00425	6	[vlvtr] [qapdft] [AAAVLG] [SGEIVDKFNFK] [qhtng]	y	qapdft	-17.0265	[Pyro-glu]:1	-0.006231	SGEIVDKFNFK	-0.00352	exact match	-0.00352	Q([Pyro-glu])APDFTAAAVLGSGEIVDKFNFK	2407.21	5.24	3.08	2.87	2	23	1	6	13	0.28	16	0.35	0.76	1	0.76	3	22	0	R	K	1	1
2382	2381	2137.01	3	ORF00425	8	[efqkr] [GV] [EVVGVSFD] [sefvhnawrn] [tpvdk]	y	GV	-0.00447	exact match	-0.00447	sefvhnawr	3.9949	[kynurenin]:1	-0.0041883	GVEVVGVSFDSEFVHNAW([kynurenin])R	2137.02	4.17	2.67	2.65	2	19	1	5	6	0.16	10	0.26	0.55	1	0.55	3	23	0	R	R	1	1
2899	2897	2407.2	2	ORF00425	7	[vlvtr] [qapdf] [TAAAVLG] [SGEIVDKFNFK] [qhtng]	b	qapdf	-17.0265	[Pyro-glu]:1	-0.002251	SGEIVDKFNFK	-0.00672	exact match	-0.00672	Q([Pyro-glu])APDFTAAAVLGSGEIVDKFNFK	2407.21	4.08	3.07	2.94	2	23	1	7	15	0.33	18	0.39	0.87	1	0.87	3	23	0	R	K	1	1
2959	2957	2407.19	2	ORF00425	7	[vlvtr] [qapdf] [TAAAVLG] [SGEIVDKFNFK] [qhtng]	b	qapdf	-17.0265	[Pyro-glu]:1	-0.002551	SGEIVDKFNFK	-0.00932	exact match	-0.00932	Q([Pyro-glu])APDFTAAAVLGSGEIVDKFNFK	2407.21	5.16	3.44	3.36	2	23	1	7	15	0.33	15	0.33	0.8	1	0.8	3	24	0	R	K	1	1
2238	2237	2321.11	3	ORF00425	6	[eefqk] [RGVEV] [VGVSFD] [sefvhnawrn] [tpvdk]	b	RGVEV	-0.00248	exact match	-0.00248	sefvhnawr	31.9898	[dihydroxy]:1	-0.0095023	RGVEVVGVSFDSEFVHNAW([dihydroxy])R	2321.12	5.53	3.39	3.34	2.06	20	1	7	15	0.36	10	0.24	0.78	1	0.78	3	25	0	K	R	1	1
2238	2237	2321.11	3	ORF00425	6	[eefqk] [RGVEVVGVSFD] [SEFVHN] [awrn] [tpvdk]	y	RGVEVVGVSFD	-0.00744	exact match	-0.00744	awr	31.9898	[dihydroxy]:1	-0.0021223	RGVEVVGVSFDSEFVHNAW([dihydroxy])R	2321.12	5.53	3.39	3.34	2.06	20	1	7	15	0.36	10	0.24	0.78	1	0.78	3	25	0	K	R	1	1
2410	2409	2137.01	3	ORF00425	8	[efqkr] [GV] [EVVGVSFD] [sefvhnawrn] [tpvdk]	y	GV	-0.00447	exact match	-0.00447	sefvhnawr	3.9949	[kynurenin]:1	-0.0052883	GVEVVGVSFDSEFVHNAW([kynurenin])R	2137.02	4.97	3.65	3.58	2	19	1	5	10	0.26	12	0.32	0.71	1	0.71	3	25	0	R	R	1	1
2918	2917	2407.19	2	ORF00425	6	[vlvtr] [qapdf] [TAAAVL] [GSGEIVDKFNFK] [qhtng]	b	qapdf	-17.0265	[Pyro-glu]:1	-0.002451	GSGEIVDKFNFK	-0.0109	exact match	-0.0109	Q([Pyro-glu])APDFTAAAVLGSGEIVDKFNFK	2407.21	5.86	3.58	3.51	2	23	1	5	11	0.24	14	0.3	0.65	1	0.65	3	25	0	R	K	1	1
2907	2905	2407.19	2	ORF00425	6	[vlvtr] [qapdf] [TAAAVL] [GSGEIVDKFNFK] [qhtng]	b	qapdf	-17.0265	[Pyro-glu]:1	-0.002951	GSGEIVDKFNFK	-0.0108	exact match	-0.0108	Q([Pyro-glu])APDFTAAAVLGSGEIVDKFNFK	2407.21	6.11	4.36	4.16	2	23	1	6	12	0.26	16	0.35	0.74	1	0.74	3	26	0	R	K	1	1
3362	3361	2407.19	2	ORF00425	6	[vlvtr] [qapdf] [TAAAVL] [GSGEIVDKFNFK] [qhtng]	b	qapdf	-17.0265	[Pyro-glu]:1	-0.003151	GSGEIVDKFNFK	-0.00918	exact match	-0.00918	Q([Pyro-glu])APDFTAAAVLGSGEIVDKFNFK	2407.21	5.61	4.75	4.65	2	23	1	5	10	0.22	13	0.28	0.61	1	0.61	3	27	0	R	K	1	1
2166	2165	2029.08	2	ORF00442	8	[ragtk] [AGNKGA] [EAALTALE] [minvlka] [ika]	y	AGNKGA	-0.00473	exact match	-0.00473	minvlk	15.9949	[Hydroxylation]:1	-0.0014883	AGNKGAEAALTALEM([Hydroxylation])INVLK	2029.09	4.25	1.94	1.98	2	20	1	7	9	0.23	10	0.25	0.65	1	0.65	1	14	0	K	K	1	1
2390	2389	2029.08	2	ORF00442	7	[ragtk] [AGNKGAE] [AALTALE] [minvlka] [ika]	b	AGNKGAE	-0.00202	exact match	-0.00202	minvlk	15.9949	[Hydroxylation]:1	-0.0053883	AGNKGAEAALTALEM([Hydroxylation])INVLK	2029.09	3.96	2.34	2.22	2	20	1	7	9	0.23	9	0.23	0.63	1	0.63	3	14	0	K	K	1	1
2508	2505	2029.07	2	ORF00442	7	[ragtk] [AGNKGAE] [AALTALE] [minvlka] [ika]	b	AGNKGAE	-0.00322	exact match	-0.00322	minvlk	15.9949	[Hydroxylation]:1	-0.0100883	AGNKGAEAALTALEM([Hydroxylation])INVLK	2029.09	7.55	4.34	4.19	2	20	1	6	10	0.25	8	0.2	0.6	1	0.6	3	18	0	K	K	1	1
1052	1049	2277.03	3	ORF00467	7	[fwemk] [E] [KGEAYQQ] [pgqyeeihmpkn] [sgagi]	y	E	-0.00109	exact match	-0.00109	pgqyeeihmpk	15.9949	[Hydroxylation]:1	-0.0050683	EKGEAYQQPGQYEEIHM([Hydroxylation])PK	2277.04	3.89	3	3.1	2	19	1	1	9	0.24	16	0.42	0.68	1	0.68	3	16	0	K	K	1	1
1430	1429	1198.68	2	ORF00473	6	[gavrn] [rv] [KSQAIE] [GLVK] [andid]	y	v	27.9949	[Formyl]:1	-0.002525	GLVK	-0.00235	exact match	-0.00235	V([Formyl])KSQAIEGLVK	1198.69	7.77	5.42	5.48	2	11	1	1	11	0.5	10	0.45	1	1	1	1	18	0	R	K	1	1
1270	1269	2449.21	3	ORF00474	6	[clpns] [rvmihqplggyqgq] [ATDIEI] [HAR] [eilkv]	y	vmihqplggyqgq	15.9949	[Hydroxylation]:1	-0.008555	HAR	-0.00159	exact match	-0.00159	VM([Hydroxylation])IHQPLGGYQGQATDIEIHAR	2449.22	4.69	3.65	3.26	2.09	22	1	7	14	0.3	13	0.28	0.74	1	0.74	1	16	0	R	R	1	1
1503	1501	2449.21	4	ORF00474	6	[clpns] [rvmihqplggyqgq] [ATDIEI] [HAR] [eilkv]	y	vmihqplggyqgq	15.9949	[Hydroxylation]:1	-0.006755	HAR	-0.00139	exact match	-0.00139	VM([Hydroxylation])IHQPLGGYQGQATDIEIHAR	2449.22	4.73	3.57	3.65	2.09	22	1	4	9	0.2	16	0.35	0.63	1	0.63	3	16	0	R	R	1	1
1074	1073	1790.75	2	ORF00476	6	[mkaiq] [kelgem] [DDAPDE] [NEALK] [rkida]	y	elgem	15.9949	[Hydroxylation]:1	-0.002405	NEALK	-0.000513	exact match	-0.000513	ELGEM([Hydroxylation])DDAPDENEALK	1790.75	0.89	-0.04	-0.07	2	16	1	4	12	0.38	10	0.31	0.81	1	0.81	3	7	0	K	K	1	1
962	961	1782.95	3	ORF00477	10	[keraa] [rtgrnpq] [TGKEITIAAA] [K] [vpsfr]	b	tgrnpq	27.9949	[dihydroxy]:1 [Thr->Pro]:1	-0.002334	K	-0.00572	exact match	-0.00572	T([Thr->Pro])GR([dihydroxy])NPQTGKEITIAAAK	1782.96	5.88	3.31	3.23	2	17	2	9	28	0.82	12	0.35	1.44	1	1.44	1	23	0	R	K	1	1
963	961	1782.95	2	ORF00477	11	[keraa] [rtgrnpq] [TGKEITIAAAK] [] [vpsfr]	nc_dir	tgrnpq	27.9949	[dihydroxy]:1 [Thr->Pro]:1	-0.002634		-0.00196	exact match	-0.00196	T([Thr->Pro])GR([dihydroxy])NPQTGKEITIAAAK	1782.96	4.81	3.03	3.11	2.37	17	2	7	23	0.57	10	0.25	0.99	1	0.99	1	23	0	R	K	1	1
966	965	1782.96	2	ORF00477	11	[keraa] [rtgrnpq] [TGKEITIAAAK] [] [vpsfr]	nc_dir	tgrnpq	27.9949	[dihydroxy]:1 [Thr->Pro]:1	-0.002334		0.00294	exact match	0.00294	T([Thr->Pro])GR([dihydroxy])NPQTGKEITIAAAK	1782.96	1.67	2.55	2.6	2.31	17	2	8	22	0.56	12	0.31	1.07	1	1.07	1	23	0	R	K	1	1
1047	1045	1782.95	2	ORF00477	10	[eraar] [TGRNPQ] [TGKEITIAAA] [kv] [psfra]	b	TGRNPQ	-0.00272	exact match	-0.00272	k	27.9949	[Formyl]:1	-0.0057383	TGRNPQTGKEITIAAAK([Formyl])	1782.96	5.88	3.34	3.3	2	17	1	4	20	0.59	6	0.18	0.88	1	0.88	1	23	0	R	K	1	1
1070	1069	1782.95	3	ORF00477	7	[keraa] [rtgrnpq] [TGKEITI] [AAAK] [vpsfr]	y	tgrnpq	27.9949	[dihydroxy]:1 [Thr->Pro]:1	-0.005034	AAAK	-0.00125	exact match	-0.00125	T([Thr->Pro])GR([dihydroxy])NPQTGKEITIAAAK	1782.96	5.2	3.12	3.15	2.45	17	2	4	16	0.38	11	0.26	0.74	1	0.74	3	23	0	R	K	1	1
3211	3209	3069.52	3	ORF00513	9	[hvlvk] [rtadtkdeaqfkewvel] [LLDQALFAE] [R] [gtled]	b	tadtkdeaqfkewvel	3.9949	[kynurenin]:1	-0.003935	R	-0.00687	exact match	-0.00687	TADTKDEAQFKEW([kynurenin])VELLLDQALFAER	3069.53	3.92	1.67	1.7	2	26	1	8	12	0.23	9	0.17	0.56	1	0.56	1	12	0	R	R	1	1
1234	1233	1745.86	2	ORF00513	6	[qmlek] [L] [AKDDAE] [kyqtfwkq] [fglvl]	y	L	-0.00206	exact match	-0.00206	kyqtfwk	3.9949	[kynurenin]:1	-0.0024083	LAKDDAEKYQTFW([kynurenin])K	1745.86	4.19	2.56	2.39	2	14	1	6	14	0.5	15	0.54	1.25	1	1.25	1	16	0	K	K	1	1
1494	1493	1949.9	4	ORF00513	7	[nefyk] [HIAH] [DFTDPLT] [wshnrv] [egkqe]	b	HIAH	-0.00209	exact match	-0.00209	wshnr	3.9949	[kynurenin]:1	-0.0072683	HIAHDFTDPLTW([kynurenin])SHNR	1949.91	6.37	3.83	3.8	2	16	1	5	14	0.44	12	0.38	0.97	1	0.97	1	24	0	K	R	1	1
1495	1493	1949.9	3	ORF00513	7	[nefyk] [H] [IAHDFTD] [pltwshnrv] [egkqe]	y	H	-0.00331	exact match	-0.00331	pltwshnr	3.9949	[kynurenin]:1	-0.0051683	HIAHDFTDPLTW([kynurenin])SHNR	1949.91	5.66	3.61	3.58	2	16	1	3	7	0.22	13	0.41	0.72	1	0.72	1	24	0	K	R	1	1
1358	1357	2254.03	3	ORF00513	6	[rlthr] [LTDTPA] [IVTTDA] [demstqmakl] [faaag]	b	LTDTPA	0.00017	exact match	0.00017	demstqmak	15.9949	[Hydroxylation]:1	-0.0013483	LTDTPAIVTTDADEM([Hydroxylation])STQMAK	2254.03	-0.02	-0.92	-0.74	2	21	1	6	18	0.43	13	0.31	0.88	1	0.88	3	7	0	R	K	1	1
3312	3309	3097.51	2	ORF00513	6	[hvlvk] [rtadtkdeaqfkew] [VELLLD] [QALFAER] [gtled]	y	tadtkdeaqfkew	31.9898	[dihydroxy]:1	-0.010689	QALFAER	-0.00233	exact match	-0.00233	TADTKDEAQFKEW([dihydroxy])VELLLDQALFAER	3097.52	4.63	2.35	2.31	2	26	1	5	8	0.15	17	0.33	0.58	1	0.58	3	12	0	R	R	1	1
3314	3313	3097.5	2	ORF00513	6	[hvlvk] [rtadtkdeaqfkew] [VELLLD] [QALFAER] [gtled]	y	tadtkdeaqfkew	31.9898	[dihydroxy]:1	-0.016489	QALFAER	-0.0020333	exact match	-0.0020333	TADTKDEAQFKEW([dihydroxy])VELLLDQALFAER	3097.52	6.28	2.23	2.08	2	26	1	4	8	0.15	17	0.33	0.56	1	0.56	3	12	0	R	R	1	1
3434	3433	3069.51	2	ORF00513	6	[hvlvk] [rtadtkdeaqfkew] [VELLLD] [QALFAER] [gtled]	y	tadtkdeaqfkew	3.9949	[kynurenin]:1	-0.012275	QALFAER	-0.00163	exact match	-0.00163	TADTKDEAQFKEW([kynurenin])VELLLDQALFAER	3069.53	4.9	1.99	1.89	2	26	1	3	4	0.08	12	0.23	0.37	1	0.37	3	12	0	R	R	1	1
1692	1689	1105.58	2	ORF00513	6	[syaaa] [kn] [SPHLEL] [LR] [kkgie]	y	n	27.9949	[Formyl]:1	-0.000145	LR	-0.000833	exact match	-0.000833	N([Formyl])SPHLELLR	1105.59	4.06	3.43	3.48	2	9	1	5	10	0.56	10	0.56	1.39	1	1.39	3	17	0	K	R	1	1
3232	3229	3253.6	5	ORF00513	9	[dhvlv] [krtadtkdeaqfkewvel] [LLDQALFAE] [R] [gtled]	b	rtadtkdeaqfkewvel	31.9898	[Formyl]:1 [kynurenin]:1	-0.01366	R	-0.0101	exact match	-0.0101	RT([Formyl])ADTKDEAQFKEW([kynurenin])VELLLDQALFAER	3253.63	8.93	6.04	6.12	2	27	2	4	12	0.22	7	0.13	0.43	1	0.43	3	18	0	K	R	1	1
2246	2245	1694.87	3	ORF00513	7	[qsevk] [qllhlm] [IHSLYSN] [K] [eiflr]	b	qllhlm	-1.0316	[Pyro-glu]:1 [Hydroxylation]:1	-0.002826	K	-0.00332	exact match	-0.00332	Q([Pyro-glu])LLHLM([Hydroxylation])IHSLYSNK	1694.88	5.25	4.38	4.29	2.38	14	2	8	16	0.48	13	0.39	1.11	1	1.11	3	22	0	K	K	1	1
2842	2841	1678.88	3	ORF00513	7	[qsevk] [qll] [HLMIHSL] [YSNK] [eiflr]	y	qll	-17.0265	[Pyro-glu]:1	-0.000151	YSNK	-0.00231	exact match	-0.00231	Q([Pyro-glu])LLHLMIHSLYSNK	1678.89	3.86	4.26	4.31	2	14	1	7	16	0.57	14	0.5	1.32	1	1.32	3	22	0	K	K	1	1
1538	1537	1949.9	4	ORF00513	6	[nefyk] [HIAH] [DFTDPL] [twshnrv] [egkqe]	b	HIAH	-0.00209	exact match	-0.00209	twshnr	3.9949	[kynurenin]:1	-0.0068483	HIAHDFTDPLTW([kynurenin])SHNR	1949.91	5.5	3.61	3.37	2	16	1	5	12	0.38	14	0.44	0.97	1	0.97	3	24	0	K	R	1	1
1694	1693	1949.9	4	ORF00513	7	[nefyk] [HIAH] [DFTDPLT] [wshnrv] [egkqe]	b	HIAH	-0.00169	exact match	-0.00169	wshnr	3.9949	[kynurenin]:1	-0.0072683	HIAHDFTDPLTW([kynurenin])SHNR	1949.91	6.12	3.55	3.43	2	16	1	5	15	0.47	16	0.5	1.13	1	1.13	3	24	0	K	R	1	1
1698	1697	1949.9	3	ORF00513	7	[nefyk] [H] [IAHDFTD] [pltwshnrv] [egkqe]	y	H	-0.00201	exact match	-0.00201	pltwshnr	3.9949	[kynurenin]:1	-0.0048683	HIAHDFTDPLTW([kynurenin])SHNR	1949.91	4.99	3.48	3.54	2	16	1	4	10	0.31	14	0.44	0.88	1	0.88	3	24	0	K	R	1	1
1663	1661	1949.9	4	ORF00513	7	[nefyk] [HIAH] [DFTDPLT] [wshnrv] [egkqe]	b	HIAH	-0.00199	exact match	-0.00199	wshnr	3.9949	[kynurenin]:1	-0.0058683	HIAHDFTDPLTW([kynurenin])SHNR	1949.91	5.71	3.54	3.47	2	16	1	6	13	0.41	16	0.5	1.09	1	1.09	3	25	0	K	R	1	1
1414	1413	2363.13	5	ORF00513	7	[nefyk] [HIAH] [DFTDPLT] [wshnrvegkq] [eytsl]	b	HIAH	-0.00199	exact match	-0.00199	wshnrvegk	3.9949	[kynurenin]:1	-0.0086883	HIAHDFTDPLTW([kynurenin])SHNRVEGK	2363.14	6.24	3.93	3.76	2	20	1	4	18	0.45	11	0.28	0.83	1	0.83	3	26	0	K	K	1	1
1479	1477	1949.9	4	ORF00513	6	[nefyk] [HIAH] [DFTDPL] [twshnrv] [egkqe]	b	HIAH	-0.00229	exact match	-0.00229	twshnr	3.9949	[kynurenin]:1	-0.0082483	HIAHDFTDPLTW([kynurenin])SHNR	1949.91	6.63	4.29	4.06	2	16	1	5	11	0.34	13	0.41	0.91	1	0.91	3	26	0	K	R	1	1
1626	1625	1949.9	4	ORF00513	7	[nefyk] [HIAH] [DFTDPLT] [wshnrv] [egkqe]	b	HIAH	-0.00229	exact match	-0.00229	wshnr	3.9949	[kynurenin]:1	-0.0028683	HIAHDFTDPLTW([kynurenin])SHNR	1949.91	4.63	4.43	4.38	2	16	1	5	14	0.44	15	0.47	1.06	1	1.06	3	26	0	K	R	1	1
2522	2521	2549.2	4	ORF00561	6	[nelap] [rvhnsghw] [TQNGAS] [ISQFELHLR] [aitgl]	b	vhnsghw	31.9898	[dihydroxy]:1	-0.003589	ISQFELHLR	-0.0111	exact match	-0.0111	VHNSGHW([dihydroxy])TQNGASISQFELHLR	2549.22	6.22	4.01	3.97	2	22	1	9	14	0.32	16	0.36	0.89	1	0.89	3	28	0	R	R	1	1
3408	3405	3381.59	5	ORF00562	7	[ivmgs] [ksdwatm] [QFAAEIF] [EILDVPHHVEVVSAHR] [tpdkl]	y	sdwatm	47.9847	[Hydroxylation]:1 [dihydroxy]:1	-0.009104	EILDVPHHVEVVSAHR	-0.011	exact match	-0.011	SDW([dihydroxy])ATM([Hydroxylation])QFAAEIFEILDVPHHVEVVSAHR	3381.61	6.97	5.99	5.88	2	29	2	2	7	0.12	12	0.21	0.36	1	0.36	3	18	0	K	R	1	1
3422	3421	3381.58	5	ORF00562	7	[ivmgs] [ksdwatm] [QFAAEIF] [EILDVPHHVEVVSAHR] [tpdkl]	y	sdwatm	47.9847	[Hydroxylation]:1 [dihydroxy]:1	-0.011604	EILDVPHHVEVVSAHR	-0.0108833	exact match	-0.0108833	SDW([dihydroxy])ATM([Hydroxylation])QFAAEIFEILDVPHHVEVVSAHR	3381.61	7.5	5.63	5.69	2	29	2	4	8	0.14	14	0.24	0.45	1	0.45	3	19	0	K	R	1	1
1230	1229	1626.81	2	ORF00564	6	[meqda] [kmv] [TFHTNH] [GDIVIK] [tfddk]	y	mv	15.9949	[Hydroxylation]:1	-0.003015	GDIVIK	-0.00385	exact match	-0.00385	M([Hydroxylation])VTFHTNHGDIVIK	1626.82	7.12	5.45	5.59	2	14	1	3	11	0.39	9	0.32	0.82	1	0.82	1	19	0	K	K	1	1
1495	1493	1513.74	2	ORF00565	7	[nfftv] [rdvlk] [YYDAETV] [R] [yflms]	b	dvlk	43.0058	[Carbamyl]:1	-0.000784	R	-0.000673	exact match	-0.000673	DVLK([Carbamyl])YYDAETVR	1513.74	0.36	0.24	0.02	2	12	1	6	10	0.42	7	0.29	0.96	1	0.96	1	7	0	R	R	1	1
1412	1409	1619.81	2	ORF00605	8	[ytfne] [rkm] [LDASHVVV] [fcakt] [amdda]	cn_dir	km	15.9949	[Hydroxylation]:1	-0.003165	fcak	57.0215	[Carbamidomethyl]:1	-0.0029973	KM([Hydroxylation])LDASHVVVFC([Carbamidomethyl])AK	1619.82	5.09	4.36	4.28	2.05	14	2	6	10	0.35	12	0.42	0.98	1	0.98	3	20	0	R	K	1	1
1114	1113	2208.94	2	ORF00612	10	[naqtv] [rdtqtgaym] [AGAGAYTYNE] [PGR] [twyms]	y	dtqtgaym	15.9949	[Hydroxylation]:1	0.002115	PGR	-9.33e-05	exact match	-9.33e-05	DTQTGAYM([Hydroxylation])AGAGAYTYNEPGR	2208.94	-1.45	-0.4	-0.65	2	21	1	8	18	0.43	16	0.38	1	1	1	3	7	0	R	R	1	1
1810	1809	2996.28	4	ORF00612	6	[vniit] [kkggsewhgsw] [NTYFNA] [PEHKDEGATK] [rtnfs]	y	kggsewhgsw	63.9797	[dihydroxy]:2	-0.007278	PEHKDEGATK	-0.00502	exact match	-0.00502	KGGSEW([dihydroxy])HGSW([dihydroxy])NTYFNAPEHKDEGATK	2996.3	4.07	3.56	3.62	2	26	2	8	12	0.23	18	0.35	0.73	1	0.73	3	28	0	K	K	1	1
779	777	1667.8	2	ORF00635	7	[lrkik] [AA] [QYVAAHP] [gevcpakw] [kegea]	y	AA	-0.00212	exact match	-0.00212	gevcpak	57.0215	[Carbamidomethyl]:1	-0.0017073	AAQYVAAHPGEVC([Carbamidomethyl])PAK	1667.81	3.56	2.14	2.12	2	16	1	7	13	0.41	12	0.38	1	1	1	1	14	0	K	K	1	1
827	825	1699.77	2	ORF00635	7	[lrkik] [AA] [QYVAAHP] [gevcpakw] [kegea]	y	AA	-0.00482	exact match	-0.00482	gevcpak	88.9935	[Cysteinyl]:1 [Pyrrolidinone]:1	-0.0016773	AAQYVAAHPGEVC([Cysteinyl])P([Pyrrolidinone])AK	1699.78	4.65	1.87	1.84	2	16	2	6	12	0.38	12	0.38	0.94	1	0.94	1	14	0	K	K	1	1
842	841	1667.8	2	ORF00635	7	[lrkik] [AA] [QYVAAHP] [gevcpakw] [kegea]	y	AA	-0.00372	exact match	-0.00372	gevcpak	57.0215	[Carbamidomethyl]:1	-0.0018073	AAQYVAAHPGEVC([Carbamidomethyl])PAK	1667.81	4.52	1.99	1.89	2	16	1	7	14	0.44	12	0.38	1.03	1	1.03	3	14	0	K	K	1	1
1655	1653	2161.02	2	ORF00641	9	[rfgsv] [rdvvnemge] [ELDADVVVI] [GSR] [npsit]	b	dvvnemge	15.9949	[Hydroxylation]:1	-0.000235	GSR	0.00324	exact match	0.00324	DVVNEM([Hydroxylation])GEELDADVVVIGSR	2161.02	-0.68	0.12	-0.01	2	20	1	7	10	0.25	11	0.28	0.7	1	0.7	1	6	0	R	R	1	1
1586	1585	1879.96	2	ORF00641	9	[vvigs] [rnpsi] [TTHLLGSNA] [SSVVR] [hatlp]	y	npsi	27.9949	[Formyl]:1	-0.008095	SSVVR	-0.00235	exact match	-0.00235	N([Formyl])PSITTHLLGSNASSVVR	1879.98	6.37	3.13	2.93	2	18	1	5	11	0.31	11	0.31	0.75	1	0.75	1	15	0	R	R	1	1
1686	1685	1755.91	2	ORF00645	6	[evkas] [rkcsa] [SAPGLS] [PDIAAALK] [evmpg]	y	kcsa	57.0215	[Carbamidomethyl]:1	-0.004354	PDIAAALK	-0.00267	exact match	-0.00267	KC([Carbamidomethyl])SASAPGLSPDIAAALK	1755.92	4.32	2.89	2.91	2	18	1	3	11	0.31	13	0.36	0.75	1	0.75	3	15	0	R	K	1	1
832	829	1580.76	2	ORF00672	7	[tgtss] [rhvm] [SIADHVV] [QSSR] [aagml]	y	hvm	15.9949	[Hydroxylation]:1	-0.005225	QSSR	-0.00221	exact match	-0.00221	HVM([Hydroxylation])SIADHVVQSSR	1580.77	5.32	3.5	3.43	2.17	14	1	6	8	0.26	11	0.36	0.82	1	0.82	1	22	0	R	R	1	1
1140	1137	1728.74	2	ORF00678	8	[malak] [DN] [EQAMIVQE] [mydka] [aeqli]	y	DN	0.00223	exact match	0.00223	mydk	15.9949	[Hydroxylation]:1	-0.0007983	DNEQAMIVQEM([Hydroxylation])YDK	1728.73	-0.94	0.17	0.04	2.19	14	1	8	12	0.39	12	0.39	1.04	1	1.04	1	7	0	K	K	1	1
1228	1225	1728.73	2	ORF00678	8	[malak] [DN] [EQAMIVQE] [mydka] [aeqli]	y	DN	0.00083	exact match	0.00083	mydk	15.9949	[Hydroxylation]:1	-0.0002983	DNEQAMIVQEM([Hydroxylation])YDK	1728.73	-0.82	-0.3	-0.4	2	14	1	8	17	0.61	13	0.46	1.36	1	1.36	3	7	0	K	K	1	1
2390	2389	2425.02	2	ORF00684	6	[travr] [rdleefam] [SYEESQ] [DDSVFLR] [vikes]	y	dleefam	15.9949	[Hydroxylation]:1	-0.001005	DDSVFLR	-0.000963	exact match	-0.000963	DLEEFAM([Hydroxylation])SYEESQDDSVFLR	2425.03	1.29	1.14	1.04	2	20	1	2	5	0.13	10	0.25	0.43	1	0.43	3	4	0	R	R	1	1
1859	1857	1749.89	2	ORF00697	9	[nnler] [qkq] [AAFSDTIFV] [VGTR] [lltkk]	y	qkq	-17.0265	[Pyro-glu]:1	-0.006271	VGTR	-0.00202	exact match	-0.00202	Q([Pyro-glu])KQAAFSDTIFVVGTR	1749.9	6.26	3.67	3.41	2	16	1	5	7	0.22	12	0.38	0.75	1	0.75	1	15	0	R	R	1	1
2091	2089	2833.49	4	ORF00708	8	[irvmr] [E] [YLEKHPHQ] [alglhlegpwlnlvkk] [gthnp]	y	E	-0.00369	exact match	-0.00369	alglhlegpwlnlvk	12.9952	[Asn->Ser]:1 [Pro->His]:1	-0.0027123	EYLEKHPHQALGLHLEGP([Pro->His])WLN([Asn->Ser])LVK	2833.5	4.48	2.52	2.47	2	24	2	2	14	0.29	15	0.31	0.65	1	0.65	3	23	0	R	K	1	1
1652	1649	3301.49	5	ORF00709	6	[gevsf] [khvvtfnm] [DEYVGL] [PKEHPESYHSFMHR] [nffdh]	y	hvvtfnm	15.9949	[Hydroxylation]:1	-0.007555	PKEHPESYHSFMHR	-0.00795	exact match	-0.00795	HVVTFNM([Hydroxylation])DEYVGLPKEHPESYHSFMHR	3301.51	5.06	3.72	3.7	2	27	1	7	10	0.19	21	0.39	0.7	1	0.7	3	25	0	K	R	1	1
1870	1869	1872.02	2	ORF00711	7	[dgrkv] [kgvihw] [VSAAHAL] [PIEIR] [lydrl]	y	gvihw	3.9949	[kynurenin]:1	-0.009065	PIEIR	-0.00354	exact match	-0.00354	GVIHW([kynurenin])VSAAHALPIEIR	1872.04	7.93	4.65	4.53	2	17	1	6	7	0.21	11	0.32	0.71	1	0.71	1	20	0	K	R	1	1
1736	1733	2127.18	2	ORF00711	7	[padgr] [kvkgvihw] [VSAAHAL] [PIEIR] [lydrl]	y	vkgvihw	31.9898	[dihydroxy]:1	-0.008949	PIEIR	-0.00324	exact match	-0.00324	VKGVIHW([dihydroxy])VSAAHALPIEIR	2127.2	6.6	4.3	4.17	2	19	1	6	9	0.24	12	0.32	0.71	1	0.71	1	26	0	K	R	1	1
2196	2193	1872.03	2	ORF00711	7	[dgrkv] [kgvihw] [VSAAHAL] [PIEIR] [lydrl]	b	gvihw	3.9949	[kynurenin]:1	-0.002865	PIEIR	-0.00464	exact match	-0.00464	GVIHW([kynurenin])VSAAHALPIEIR	1872.04	5.15	4.09	3.89	2	17	1	9	12	0.35	11	0.32	0.94	1	0.94	3	20	0	K	R	1	1
2196	2193	1872.03	2	ORF00711	7	[dgrkv] [kgvihw] [VSAAHAL] [PIEIR] [lydrl]	y	gvihw	3.9949	[kynurenin]:1	-0.004865	PIEIR	-0.00314	exact match	-0.00314	GVIHW([kynurenin])VSAAHALPIEIR	1872.04	5.15	4.09	3.89	2	17	1	9	12	0.35	11	0.32	0.94	1	0.94	3	20	0	K	R	1	1
1191	1189	1490.76	2	ORF00719	9	[kmiqk] [qlgkd] [VADVHDIAK] [] [ssked]	nc_dir	qlgkd	-17.0265	[Pyro-glu]:1	-0.002451		-0.00496	exact match	-0.00496	Q([Pyro-glu])LGKDVADVHDIAK	1490.77	6.82	3.42	3.26	2.12	14	1	8	14	0.47	10	0.34	1.08	1	1.08	1	15	0	K	K	1	1
1355	1353	1490.77	2	ORF00719	9	[kmiqk] [qlgkd] [VADVHDIAK] [] [ssked]	nc_dir	qlgkd	-17.0265	[Pyro-glu]:1	-0.002351		-0.00136	exact match	-0.00136	Q([Pyro-glu])LGKDVADVHDIAK	1490.77	4.54	3.15	2.99	2.07	14	1	7	14	0.48	9	0.31	1.04	1	1.04	3	15	0	K	K	1	1
1576	1573	2031.97	2	ORF00719	7	[diiep] [rgativghwpta] [GYHFEAS] [K] [gladd]	b	gativghwpta	3.9949	[kynurenin]:1	-0.004565	K	-0.00242	exact match	-0.00242	GATIVGHW([kynurenin])PTAGYHFEASK	2031.98	5.33	4.39	4.35	2	19	1	6	16	0.42	12	0.32	0.89	1	0.89	3	18	0	R	K	1	1
1739	1737	2009.97	4	ORF00719	6	[iiepr] [gat] [IVGHWP] [TAGYHFEASK] [gladd]	y	gat	-18.0106	[Phospho+PL]:1	0.001015	TAGYHFEASK	-0.00495	exact match	-0.00495	GAT([Phospho+PL])IVGHWPTAGYHFEASK	2009.97	4.35	5.4	5.45	2	19	1	4	6	0.16	13	0.34	0.61	1	0.61	3	19	0	R	K	1	1
2542	2541	1649.87	2	ORF00721	9	[agimr] [qhln] [EEGVIQFLL] [K] [swaeg]	b	qhln	-17.0265	[Pyro-glu]:1	-0.002331	K	-0.00472	exact match	-0.00472	Q([Pyro-glu])HLNEEGVIQFLLK	1649.88	6.17	3.55	3.41	2.15	14	1	7	11	0.37	10	0.33	0.93	1	0.93	1	15	0	R	K	1	1
1040	1037	2251.18	3	ORF00721	6	[fplar] [AH] [VIAGAG] [hwvhaekpeavlra] [irryl]	y	AH	-0.00482	exact match	-0.00482	hwvhaekpeavlr	3.9949	[kynurenin]:1	-0.0066183	AHVIAGAGHW([kynurenin])VHAEKPEAVLR	2251.2	5.62	3.93	3.96	2	21	1	4	6	0.14	9	0.21	0.45	1	0.45	1	29	0	R	R	1	1
1114	1113	2279.18	3	ORF00721	7	[fplar] [A] [HVIAGAG] [hwvhaekpeavlra] [irryl]	y	A	-0.00521	exact match	-0.00521	hwvhaekpeavlr	31.9898	[dihydroxy]:1	-0.0044323	AHVIAGAGHW([dihydroxy])VHAEKPEAVLR	2279.19	5.16	2.52	2.48	2	21	1	10	14	0.33	15	0.36	0.93	1	0.93	1	29	0	R	R	1	1
1116	1113	2279.18	5	ORF00721	8	[fplar] [A] [HVIAGAGH] [wvhaekpeavlra] [irryl]	y	A	-0.00631	exact match	-0.00631	wvhaekpeavlr	31.9898	[dihydroxy]:1	-0.0056223	AHVIAGAGHW([dihydroxy])VHAEKPEAVLR	2279.19	6.17	3.36	3.49	2	21	1	5	7	0.17	12	0.29	0.57	1	0.57	1	29	0	R	R	1	1
2806	2805	1649.87	2	ORF00721	10	[agimr] [qhln] [EEGVIQFLLK] [] [swaeg]	nc_dir	qhln	-17.0265	[Pyro-glu]:1	-0.002231		-0.00366	exact match	-0.00366	Q([Pyro-glu])HLNEEGVIQFLLK	1649.88	5.92	3.41	3.36	2.02	14	1	7	13	0.46	11	0.39	1.1	1	1.1	3	15	0	R	K	1	1
1380	1377	2251.18	3	ORF00721	7	[fplar] [A] [HVIAGAG] [hwvhaekpeavlra] [irryl]	y	A	-0.00471	exact match	-0.00471	hwvhaekpeavlr	3.9949	[kynurenin]:1	-0.0052183	AHVIAGAGHW([kynurenin])VHAEKPEAVLR	2251.2	5.62	3.44	3.42	2	21	1	7	8	0.19	13	0.31	0.67	1	0.67	3	29	0	R	R	1	1
1480	1477	2279.18	3	ORF00721	8	[fplar] [A] [HVIAGAGH] [wvhaekpeavlra] [irryl]	y	A	-0.00171	exact match	-0.00171	wvhaekpeavlr	31.9898	[dihydroxy]:1	-0.0043223	AHVIAGAGHW([dihydroxy])VHAEKPEAVLR	2279.19	4.41	2.91	2.83	2	21	1	10	15	0.36	15	0.36	0.95	1	0.95	3	29	0	R	R	1	1
1519	1517	2251.18	5	ORF00721	7	[fplar] [A] [HVIAGAG] [hwvhaekpeavlra] [irryl]	y	A	-0.00291	exact match	-0.00291	hwvhaekpeavlr	3.9949	[kynurenin]:1	-0.0078183	AHVIAGAGHW([kynurenin])VHAEKPEAVLR	2251.2	6.51	4.89	4.83	2	21	1	1	2	0.05	10	0.24	0.31	1	0.31	3	29	0	R	R	1	1
1530	1529	2251.19	3	ORF00721	7	[fplar] [A] [HVIAGAG] [hwvhaekpeavlra] [irryl]	y	A	-0.00281	exact match	-0.00281	hwvhaekpeavlr	3.9949	[kynurenin]:1	-0.0049183	AHVIAGAGHW([kynurenin])VHAEKPEAVLR	2251.2	5.04	3.17	3.14	2	21	1	6	7	0.17	13	0.31	0.62	1	0.62	3	29	0	R	R	1	1
3124	3121	1695.92	2	ORF00723	7	[eehrk] [qie] [KEAVEIV] [SEVLK] [na]	y	qie	-17.0265	[Pyro-glu]:1	-0.002781	SEVLK	-0.000913	exact match	-0.000913	Q([Pyro-glu])IEKEAVEIVSEVLK	1695.93	2.96	0.72	0.51	2	15	1	6	7	0.23	8	0.27	0.7	1	0.7	1	8	0	K	K	1	1
3218	3217	1695.92	2	ORF00723	8	[eehrk] [qi] [EKEAVEIV] [SEVLK] [na]	y	qi	-17.0265	[Pyro-glu]:1	-0.005591	SEVLK	-0.00161	exact match	-0.00161	Q([Pyro-glu])IEKEAVEIVSEVLK	1695.93	4.85	1.93	1.79	2	15	1	7	13	0.43	13	0.43	1.1	1	1.1	1	12	0	K	K	1	1
3231	3229	1695.92	2	ORF00723	7	[eehrk] [qie] [KEAVEIV] [SEVLK] [na]	y	qie	-17.0265	[Pyro-glu]:1	-0.004281	SEVLK	-0.00181	exact match	-0.00181	Q([Pyro-glu])IEKEAVEIVSEVLK	1695.93	4.97	2.28	2.11	2	15	1	7	12	0.4	9	0.3	0.93	1	0.93	1	13	0	K	K	1	1
3074	3073	1695.92	2	ORF00723	7	[eehrk] [qie] [KEAVEIV] [SEVLK] [na]	y	qie	-17.0265	[Pyro-glu]:1	-0.005081	SEVLK	-0.00201	exact match	-0.00201	Q([Pyro-glu])IEKEAVEIVSEVLK	1695.93	5.26	2.39	2.22	2	15	1	5	7	0.23	9	0.3	0.7	1	0.7	1	14	0	K	K	1	1
3134	3133	1695.92	2	ORF00723	7	[eehrk] [qie] [KEAVEIV] [SEVLK] [na]	y	qie	-17.0265	[Pyro-glu]:1	-0.004281	SEVLK	-0.00241	exact match	-0.00241	Q([Pyro-glu])IEKEAVEIVSEVLK	1695.93	5.79	3.25	3.04	2	15	1	4	5	0.17	8	0.27	0.57	1	0.57	1	15	0	K	K	1	1
3162	3161	1695.92	2	ORF00723	7	[eehrk] [qie] [KEAVEIV] [SEVLK] [na]	y	qie	-17.0265	[Pyro-glu]:1	-0.004181	SEVLK	-0.00261	exact match	-0.00261	Q([Pyro-glu])IEKEAVEIVSEVLK	1695.93	5.67	3.48	3.52	2	15	1	2	3	0.1	8	0.27	0.43	1	0.43	1	16	0	K	K	1	1
3122	3121	1695.92	2	ORF00723	7	[eehrk] [qie] [KEAVEIV] [SEVLK] [na]	y	qie	-17.0265	[Pyro-glu]:1	-0.004081	SEVLK	-0.00311	exact match	-0.00311	Q([Pyro-glu])IEKEAVEIVSEVLK	1695.93	6.15	4.36	4.21	2	15	1	2	3	0.1	8	0.27	0.43	1	0.43	1	17	0	K	K	1	1
3166	3165	1695.92	2	ORF00723	7	[eehrk] [qie] [KEAVEIV] [SEVLK] [na]	y	qie	-17.0265	[Pyro-glu]:1	-0.004181	SEVLK	-0.00371	exact match	-0.00371	Q([Pyro-glu])IEKEAVEIVSEVLK	1695.93	7.33	5.76	5.7	2	15	1	2	3	0.1	8	0.27	0.43	1	0.43	1	18	0	K	K	1	1
3178	3177	1695.92	2	ORF00723	6	[eehrk] [qie] [KEAVEI] [VSEVLK] [na]	y	qie	-17.0265	[Pyro-glu]:1	-0.002881	VSEVLK	-0.00382	exact match	-0.00382	Q([Pyro-glu])IEKEAVEIVSEVLK	1695.93	6.85	5.38	5.21	2	15	1	2	3	0.1	7	0.23	0.4	1	0.4	1	19	0	K	K	1	1
2470	2469	2173.08	3	ORF00723	9	[rgsag] [rhsfnephil] [AIAQAIAEE] [R] [akngi]	b	hsfnephil	27.9949	[Formyl]:1	-0.006775	R	-0.00457	exact match	-0.00457	H([Formyl])SFNEPHILAIAQAIAEER	2173.09	6.61	5.23	5.25	2.08	19	1	9	20	0.51	11	0.28	1.01	1	1.01	1	20	0	R	R	1	1
2472	2469	2173.08	2	ORF00723	6	[rgsag] [rhsfneph] [ILAIAQ] [AIAEER] [akngi]	y	hsfneph	27.9949	[Formyl]:1	-0.008655	AIAEER	-0.00363	exact match	-0.00363	H([Formyl])SFNEPHILAIAQAIAEER	2173.09	6.98	4.91	4.89	2	19	1	4	10	0.26	10	0.26	0.63	1	0.63	1	20	0	R	R	1	1
3194	3193	1695.92	2	ORF00723	7	[eehrk] [qie] [KEAVEIV] [SEVLK] [na]	y	qie	-17.0265	[Pyro-glu]:1	-0.003381	SEVLK	-0.00321	exact match	-0.00321	Q([Pyro-glu])IEKEAVEIVSEVLK	1695.93	5.79	4.34	4.14	2.06	15	1	2	3	0.1	8	0.26	0.42	1	0.42	1	21	0	K	K	1	1
3187	3185	1695.92	2	ORF00723	6	[eehrk] [qie] [KEAVEI] [VSEVLK] [na]	y	qie	-17.0265	[Pyro-glu]:1	-0.003381	VSEVLK	-0.00312	exact match	-0.00312	Q([Pyro-glu])IEKEAVEIVSEVLK	1695.93	5.79	3.73	3.54	2	15	1	2	2	0.07	7	0.23	0.37	1	0.37	1	22	0	K	K	1	1
3344	3341	1695.92	2	ORF00723	7	[eehrk] [qie] [KEAVEIV] [SEVLK] [na]	y	qie	-17.0265	[Pyro-glu]:1	-0.004281	SEVLK	-0.00111	exact match	-0.00111	Q([Pyro-glu])IEKEAVEIVSEVLK	1695.93	3.79	1.1	0.97	2	15	1	4	5	0.17	8	0.27	0.57	1	0.57	3	8	0	K	K	1	1
3442	3441	1695.92	2	ORF00723	7	[eehrk] [qie] [KEAVEIV] [SEVLK] [na]	y	qie	-17.0265	[Pyro-glu]:1	-0.005681	SEVLK	-0.00191	exact match	-0.00191	Q([Pyro-glu])IEKEAVEIVSEVLK	1695.93	5.62	2.3	2.11	2	15	1	7	11	0.37	11	0.37	0.97	1	0.97	3	12	0	K	K	1	1
3450	3449	1695.92	2	ORF00723	7	[eehrk] [qie] [KEAVEIV] [SEVLK] [na]	y	qie	-17.0265	[Pyro-glu]:1	-0.003781	SEVLK	-0.00191	exact match	-0.00191	Q([Pyro-glu])IEKEAVEIVSEVLK	1695.93	4.67	2.24	2.06	2.03	15	1	7	11	0.36	10	0.33	0.92	1	0.92	3	13	0	K	K	1	1
3410	3409	1695.92	2	ORF00723	8	[eehrk] [qi] [EKEAVEIV] [SEVLK] [na]	y	qi	-17.0265	[Pyro-glu]:1	-0.001791	SEVLK	-0.00181	exact match	-0.00181	Q([Pyro-glu])IEKEAVEIVSEVLK	1695.93	2.9	2.24	2.13	2	15	1	7	12	0.4	11	0.37	1	1	1	3	14	0	K	K	1	1
3439	3437	1695.92	2	ORF00723	7	[eehrk] [qie] [KEAVEIV] [SEVLK] [na]	y	qie	-17.0265	[Pyro-glu]:1	-0.002781	SEVLK	-0.00251	exact match	-0.00251	Q([Pyro-glu])IEKEAVEIVSEVLK	1695.93	4.91	3.48	3.28	2	15	1	6	10	0.33	9	0.3	0.83	1	0.83	3	15	0	K	K	1	1
3526	3525	1695.92	2	ORF00723	8	[eehrk] [qi] [EKEAVEIV] [SEVLK] [na]	y	qi	-17.0265	[Pyro-glu]:1	-0.003891	SEVLK	-0.00231	exact match	-0.00231	Q([Pyro-glu])IEKEAVEIVSEVLK	1695.93	5.32	3.1	3.16	2	15	1	6	10	0.33	10	0.33	0.87	1	0.87	3	16	0	K	K	1	1
3482	3481	1695.92	2	ORF00723	7	[eehrk] [qie] [KEAVEIV] [SEVLK] [na]	y	qie	-17.0265	[Pyro-glu]:1	-0.003981	SEVLK	-0.00281	exact match	-0.00281	Q([Pyro-glu])IEKEAVEIVSEVLK	1695.93	6.15	4.22	4.23	2	15	1	5	6	0.2	8	0.27	0.63	1	0.63	3	17	0	K	K	1	1
3474	3473	1695.92	2	ORF00723	7	[eehrk] [qie] [KEAVEIV] [SEVLK] [na]	y	qie	-17.0265	[Pyro-glu]:1	-0.005881	SEVLK	-0.00391	exact match	-0.00391	Q([Pyro-glu])IEKEAVEIVSEVLK	1695.93	8.39	5.88	5.8	2	15	1	5	6	0.2	8	0.27	0.63	1	0.63	3	18	0	K	K	1	1
1278	1277	1666.77	2	ORF00723	7	[teday] [kiyc] [ESFLGEE] [HRK] [qieke]	y	iyc	57.0215	[Carbamidomethyl]:1	-0.006344	HRK	-0.00264	exact match	-0.00264	IYC([Carbamidomethyl])ESFLGEEHRK	1666.78	7.09	5.05	5.02	2	13	1	6	12	0.46	14	0.54	1.23	1	1.23	3	19	0	K	K	1	1
3495	3493	1695.92	2	ORF00723	7	[eehrk] [qie] [KEAVEIV] [SEVLK] [na]	y	qie	-17.0265	[Pyro-glu]:1	-0.005081	SEVLK	-0.00341	exact match	-0.00341	Q([Pyro-glu])IEKEAVEIVSEVLK	1695.93	7.68	5.21	5.15	2	15	1	6	8	0.27	9	0.3	0.77	1	0.77	3	19	0	K	K	1	1
2874	2873	2173.08	3	ORF00723	11	[rgsag] [rhsfneph] [ILAIAQAIAEE] [R] [akngi]	b	hsfneph	27.9949	[Formyl]:1	-0.004855	R	-0.00697	exact match	-0.00697	H([Formyl])SFNEPHILAIAQAIAEER	2173.09	6.34	4.89	5.01	2.27	19	1	9	21	0.49	11	0.26	0.95	1	0.95	3	20	0	R	R	1	1
3718	3717	1695.92	2	ORF00723	7	[eehrk] [qie] [KEAVEIV] [SEVLK] [na]	y	qie	-17.0265	[Pyro-glu]:1	-0.004381	SEVLK	-0.00311	exact match	-0.00311	Q([Pyro-glu])IEKEAVEIVSEVLK	1695.93	6.32	4.21	4.02	2	15	1	4	5	0.17	8	0.27	0.57	1	0.57	3	20	0	K	K	1	1
2758	2757	2173.08	3	ORF00723	11	[rgsag] [rhsfneph] [ILAIAQAIAEE] [R] [akngi]	b	hsfneph	27.9949	[Formyl]:1	-0.004255	R	-0.00557	exact match	-0.00557	H([Formyl])SFNEPHILAIAQAIAEER	2173.09	5.65	4.35	4.2	2	19	1	7	22	0.58	9	0.24	1	1	1	3	21	0	R	R	1	1
3566	3565	1695.92	2	ORF00723	7	[eehrk] [qie] [KEAVEIV] [SEVLK] [na]	y	qie	-17.0265	[Pyro-glu]:1	-0.002881	SEVLK	-0.00271	exact match	-0.00271	Q([Pyro-glu])IEKEAVEIVSEVLK	1695.93	5.2	3.77	3.54	2	15	1	5	6	0.2	8	0.27	0.63	1	0.63	3	21	0	K	K	1	1
3652	3649	1695.92	2	ORF00723	7	[eehrk] [qie] [KEAVEIV] [SEVLK] [na]	y	qie	-17.0265	[Pyro-glu]:1	-0.001981	SEVLK	-0.00281	exact match	-0.00281	Q([Pyro-glu])IEKEAVEIVSEVLK	1695.93	4.32	3.85	3.83	2	15	1	3	4	0.13	8	0.27	0.5	1	0.5	3	22	0	K	K	1	1
3534	3533	1695.92	2	ORF00723	7	[eehrk] [qie] [KEAVEIV] [SEVLK] [na]	y	qie	-17.0265	[Pyro-glu]:1	-0.002181	SEVLK	-0.00261	exact match	-0.00261	Q([Pyro-glu])IEKEAVEIVSEVLK	1695.93	4.2	3.29	3.05	2.01	15	1	4	5	0.17	8	0.27	0.56	1	0.56	3	23	0	K	K	1	1
3582	3581	1695.92	2	ORF00723	7	[eehrk] [qie] [KEAVEIV] [SEVLK] [na]	y	qie	-17.0265	[Pyro-glu]:1	-0.001981	SEVLK	-0.00261	exact match	-0.00261	Q([Pyro-glu])IEKEAVEIVSEVLK	1695.93	4.32	3.5	3.34	2.09	15	1	2	3	0.1	8	0.26	0.41	1	0.41	3	24	0	K	K	1	1
3554	3553	1695.92	2	ORF00723	6	[eehrk] [qiek] [EAVEIV] [SEVLK] [na]	y	qiek	-17.0265	[Pyro-glu]:1	-0.003341	SEVLK	-0.00261	exact match	-0.00261	Q([Pyro-glu])IEKEAVEIVSEVLK	1695.93	4.55	3.78	3.61	2	15	1	2	3	0.1	7	0.23	0.4	1	0.4	3	25	0	K	K	1	1
3556	3553	1695.92	2	ORF00723	7	[eehrk] [qie] [KEAVEIV] [SEVLK] [na]	y	qie	-17.0265	[Pyro-glu]:1	-0.001081	SEVLK	-0.00321	exact match	-0.00321	Q([Pyro-glu])IEKEAVEIVSEVLK	1695.93	4.67	4.6	4.47	2	15	1	3	4	0.13	8	0.27	0.5	1	0.5	3	26	0	K	K	1	1
4096	4093	1695.92	2	ORF00723	6	[eehrk] [qie] [KEAVEI] [VSEVLK] [na]	y	qie	-17.0265	[Pyro-glu]:1	-0.001081	VSEVLK	-0.00342	exact match	-0.00342	Q([Pyro-glu])IEKEAVEIVSEVLK	1695.93	4.55	4.32	4.22	2	15	1	2	2	0.07	7	0.23	0.37	1	0.37	3	27	0	K	K	1	1
1998	1997	2273.11	3	ORF00726	7	[afygr] [qle] [TAASHYE] [TQLRPPFFR] [alvdy]	y	qle	-17.0265	[Pyro-glu]:1	-0.004981	TQLRPPFFR	-0.00524	exact match	-0.00524	Q([Pyro-glu])LETAASHYETQLRPPFFR	2273.12	5.67	3.45	3.33	2	19	1	1	3	0.08	9	0.24	0.34	1	0.34	1	16	0	R	R	1	1
806	805	1569.78	2	ORF00726	6	[qsvhk] [qq] [AGFSQT] [SQIHKK] [dshik]	y	qq	-17.0265	[Pyro-glu]:1	-0.003111	SQIHKK	-0.00236	exact match	-0.00236	Q([Pyro-glu])QAGFSQTSQIHKK	1569.79	4.93	3.24	3.2	2	14	1	7	11	0.39	11	0.39	1.04	1	1.04	1	25	0	K	K	1	1
807	805	1569.78	3	ORF00726	6	[qsvhk] [qq] [AGFSQT] [SQIHKK] [dshik]	y	qq	-17.0265	[Pyro-glu]:1	-0.004511	SQIHKK	-0.00196	exact match	-0.00196	Q([Pyro-glu])QAGFSQTSQIHKK	1569.79	6.14	3.68	3.86	2	14	1	1	3	0.11	9	0.32	0.46	1	0.46	1	25	0	K	K	1	1
1696	1693	1814.9	2	ORF00738	10	[deavr] [LQ] [ADAVIVHHGY] [fwkg] [espvi]	y	LQ	-0.00294	exact match	-0.00294	fwk	31.9898	[dihydroxy]:1	-0.0034723	LQADAVIVHHGYFW([dihydroxy])K	1814.91	6.26	5.18	4.88	2.31	15	1	8	11	0.32	16	0.46	1.01	1	1.01	3	19	0	R	K	1	1
3230	3229	3194.54	3	ORF00757	9	[tstvr] [TA] [GSSGANPFA] [ciaagiaslwgpahgganeaalkm] [leeis]	y	TA	-0.0123	exact match	-0.0123	ciaagiaslwgpahgganeaalk	57.0215	[Carbamidomethyl]:1	-0.0020573	TAGSSGANPFAC([Carbamidomethyl])IAAGIASLWGPAHGGANEAALK	3194.56	4.68	1.01	1.04	2	34	1	1	5	0.07	18	0.26	0.35	1	0.35	1	11	0	R	K	1	1
3234	3233	3194.54	3	ORF00757	9	[tstvr] [TA] [GSSGANPFA] [ciaagiaslwgpahgganeaalkm] [leeis]	y	TA	-0.0119	exact match	-0.0119	ciaagiaslwgpahgganeaalk	57.0215	[Carbamidomethyl]:1	-0.0017573	TAGSSGANPFAC([Carbamidomethyl])IAAGIASLWGPAHGGANEAALK	3194.56	4.4	0.54	0.57	2	34	1	1	4	0.06	21	0.31	0.38	1	0.38	1	11	0	R	K	1	1
3563	3561	3194.54	3	ORF00757	9	[tstvr] [TA] [GSSGANPFA] [ciaagiaslwgpahgganeaalkm] [leeis]	y	TA	-0.00989	exact match	-0.00989	ciaagiaslwgpahgganeaalk	57.0215	[Carbamidomethyl]:1	-0.0013573	TAGSSGANPFAC([Carbamidomethyl])IAAGIASLWGPAHGGANEAALK	3194.56	3.83	0.54	0.61	2	34	1	1	4	0.06	21	0.31	0.38	1	0.38	3	11	0	R	K	1	1
2406	2405	1939.96	2	ORF00760	7	[qqnlk] [N] [HTTIFSE] [wyaldlvkn] [qdgav]	y	N	-0.00693	exact match	-0.00693	wyaldlvk	3.9949	[kynurenin]:1	-0.0025583	NHTTIFSEW([kynurenin])YALDLVK	1939.97	6.62	3.2	3.02	2.06	16	1	7	10	0.3	13	0.39	0.91	1	0.91	1	15	0	K	K	1	1
2450	2449	1939.96	2	ORF00760	6	[qqnlk] [NH] [TTIFSE] [wyaldlvkn] [qdgav]	y	NH	-0.00654	exact match	-0.00654	wyaldlvk	3.9949	[kynurenin]:1	-0.0030583	NHTTIFSEW([kynurenin])YALDLVK	1939.97	6.26	3.19	2.98	2	16	1	4	6	0.19	12	0.38	0.69	1	0.69	1	16	0	K	K	1	1
2302	2301	1967.95	2	ORF00760	7	[qqnlk] [N] [HTTIFSE] [wyaldlvkn] [qdgav]	y	N	-0.00413	exact match	-0.00413	wyaldlvk	31.9898	[dihydroxy]:1	-0.0031723	NHTTIFSEW([dihydroxy])YALDLVK	1967.96	5.16	3.59	3.35	2.07	16	1	4	6	0.18	13	0.39	0.69	1	0.69	1	17	0	K	K	1	1
2419	2417	1939.96	2	ORF00760	6	[qqnlk] [NH] [TTIFSE] [wyaldlvkn] [qdgav]	y	NH	-0.00524	exact match	-0.00524	wyaldlvk	3.9949	[kynurenin]:1	-0.0029583	NHTTIFSEW([kynurenin])YALDLVK	1939.97	5.54	3.17	3.08	2	16	1	5	10	0.31	11	0.34	0.81	1	0.81	1	17	0	K	K	1	1
2350	2349	1967.95	2	ORF00760	7	[qqnlk] [N] [HTTIFSE] [wyaldlvkn] [qdgav]	y	N	-0.00653	exact match	-0.00653	wyaldlvk	31.9898	[dihydroxy]:1	-0.0050723	NHTTIFSEW([dihydroxy])YALDLVK	1967.96	7.81	5.2	5.11	2	16	1	5	9	0.28	12	0.38	0.81	1	0.81	1	18	0	K	K	1	1
2471	2469	1939.96	2	ORF00760	7	[qqnlk] [N] [HTTIFSE] [wyaldlvkn] [qdgav]	y	N	-0.00473	exact match	-0.00473	wyaldlvk	3.9949	[kynurenin]:1	-0.0041583	NHTTIFSEW([kynurenin])YALDLVK	1939.97	6.37	4.57	4.36	2.17	16	1	9	15	0.43	14	0.4	1.09	1	1.09	1	18	0	K	K	1	1
2474	2473	1939.95	2	ORF00760	6	[qqnlk] [NH] [TTIFSE] [wyaldlvkn] [qdgav]	y	NH	-0.00514	exact match	-0.00514	wyaldlvk	3.9949	[kynurenin]:1	-0.0050583	NHTTIFSEW([kynurenin])YALDLVK	1939.97	7.29	5.16	5.11	2	16	1	3	7	0.22	9	0.28	0.59	1	0.59	1	18	0	K	K	1	1
2348	2345	1967.95	2	ORF00760	6	[qqnlk] [NH] [TTIFSE] [wyaldlvkn] [qdgav]	y	NH	-0.00644	exact match	-0.00644	wyaldlvk	31.9898	[dihydroxy]:1	-0.0037723	NHTTIFSEW([dihydroxy])YALDLVK	1967.96	7.45	4.39	4.45	2	16	1	1	5	0.16	9	0.28	0.47	1	0.47	1	19	0	K	K	1	1
2472	2469	1939.95	2	ORF00760	6	[qqnlk] [NH] [TTIFSE] [wyaldlvkn] [qdgav]	y	NH	-0.00414	exact match	-0.00414	wyaldlvk	3.9949	[kynurenin]:1	-0.0048583	NHTTIFSEW([kynurenin])YALDLVK	1939.97	6.67	5.23	4.99	2.1	16	1	8	13	0.39	12	0.36	0.98	1	0.98	1	19	0	K	K	1	1
2366	2365	1967.95	2	ORF00760	7	[qqnlk] [N] [HTTIFSE] [wyaldlvkn] [qdgav]	y	N	-0.00623	exact match	-0.00623	wyaldlvk	31.9898	[dihydroxy]:1	-0.0040723	NHTTIFSEW([dihydroxy])YALDLVK	1967.96	6.84	4.39	4.32	2	16	1	4	10	0.31	11	0.34	0.78	1	0.78	1	20	0	K	K	1	1
2490	2489	1939.96	2	ORF00760	6	[qqnlk] [NH] [TTIFSE] [wyaldlvkn] [qdgav]	y	NH	-0.00504	exact match	-0.00504	wyaldlvk	3.9949	[kynurenin]:1	-0.0041583	NHTTIFSEW([kynurenin])YALDLVK	1939.97	6.57	4.4	4.38	2	16	1	5	8	0.25	11	0.34	0.75	1	0.75	1	20	0	K	K	1	1
2382	2381	1967.95	2	ORF00760	6	[qqnlk] [NH] [TTIFSE] [wyaldlvkn] [qdgav]	y	NH	-0.00484	exact match	-0.00484	wyaldlvk	31.9898	[dihydroxy]:1	-0.0031723	NHTTIFSEW([dihydroxy])YALDLVK	1967.96	5.72	3.49	3.52	2	16	1	1	5	0.16	9	0.28	0.47	1	0.47	1	28	0	K	K	1	1
2666	2665	1939.96	2	ORF00760	6	[qqnlk] [NH] [TTIFSE] [wyaldlvkn] [qdgav]	y	NH	-0.00574	exact match	-0.00574	wyaldlvk	3.9949	[kynurenin]:1	-0.0022583	NHTTIFSEW([kynurenin])YALDLVK	1939.97	5.8	2.65	2.48	2	16	1	2	6	0.19	10	0.31	0.56	1	0.56	3	15	0	K	K	1	1
1578	1577	1820.83	2	ORF00761	8	[glpvi] [rdlvvdm] [GQFYAQYE] [K] [ikpyl]	b	dlvvdm	15.9949	[Hydroxylation]:1	3.5e-05	K	-0.00512	exact match	-0.00512	DLVVDM([Hydroxylation])GQFYAQYEK	1820.83	1.91	-0.22	-0.14	2	15	1	10	17	0.57	14	0.47	1.37	1	1.37	1	7	0	R	K	1	1
1670	1669	1820.83	2	ORF00761	6	[glpvi] [rdlvvdm] [GQFYAQ] [YEK] [ikpyl]	y	dlvvdm	15.9949	[Hydroxylation]:1	-0.002065	YEK	-0.000543	exact match	-0.000543	DLVVDM([Hydroxylation])GQFYAQYEK	1820.83	0.87	0.3	0.29	2	15	1	8	12	0.4	12	0.4	1.07	1	1.07	3	7	0	R	K	1	1
1670	1669	1820.83	2	ORF00761	6	[glpvi] [rdlvvdmgq] [FYAQYE] [K] [ikpyl]	b	dlvvdmgq	15.9949	[Hydroxylation]:1	-0.000105	K	-0.00162	exact match	-0.00162	DLVVDM([Hydroxylation])GQFYAQYEK	1820.83	0.87	0.3	0.29	2	15	1	8	12	0.4	12	0.4	1.07	1	1.07	3	7	0	R	K	1	1
1642	1641	3014.51	3	ORF00762	8	[hptpr] [KIYADKLEADKV] [ATLEDATE] [mvnlyrd] [aldag]	b	KIYADKLEADKV	-0.00483	exact match	-0.00483	mvnlyr	15.9949	[Hydroxylation]:1	-0.0071083	KIYADKLEADKVATLEDATEM([Hydroxylation])VNLYR	3014.53	4.18	2.82	2.66	2	26	1	11	19	0.37	14	0.27	0.85	1	0.85	1	17	0	R	R	1	1
758	757	2092	3	ORF00762	6	[gaalr] [YAGRPASA] [SPAVGY] [msvhqkq] [qqdlv]	b	YAGRPASA	-0.00252	exact match	-0.00252	msvhqk	15.9949	[Hydroxylation]:1	-0.0073583	YAGRPASASPAVGYM([Hydroxylation])SVHQK	2092.02	5.87	3.41	3.19	2	20	1	6	17	0.43	8	0.2	0.78	1	0.78	1	22	0	R	K	1	1
1827	1825	1616.8	2	ORF00762	6	[ayrfr] [GH] [QHANLD] [plglwkq] [ervad]	y	GH	-0.00567	exact match	-0.00567	plglwk	31.9898	[dihydroxy]:1	-0.0028023	GHQHANLDPLGLW([dihydroxy])K	1616.81	6.68	2.97	2.74	2	14	1	5	10	0.36	13	0.46	1	1	1	1	24	0	R	K	1	1
1878	1877	1588.8	3	ORF00762	6	[ayrfr] [GHQHAN] [LDPLGL] [wkq] [ervad]	b	GHQHAN	-0.0024	exact match	-0.0024	wk	3.9949	[kynurenin]:1	-0.0050483	GHQHANLDPLGLW([kynurenin])K	1588.81	6.54	3.96	3.99	2	14	1	5	13	0.46	8	0.29	0.93	1	0.93	1	24	0	R	K	1	1
1796	1793	1616.8	2	ORF00762	6	[ayrfr] [GH] [QHANLD] [plglwkq] [ervad]	y	GH	-0.00397	exact match	-0.00397	plglwk	31.9898	[dihydroxy]:1	-0.0027023	GHQHANLDPLGLW([dihydroxy])K	1616.81	5.44	2.71	2.59	2	14	1	7	12	0.43	13	0.46	1.14	1	1.14	1	25	0	R	K	1	1
1602	1601	2030	4	ORF00762	8	[ayrfr] [GHQH] [ANLDPLGL] [wkqerv] [adldp]	b	GHQH	-0.00196	exact match	-0.00196	wkqer	31.9898	[dihydroxy]:1	-0.0073423	GHQHANLDPLGLW([dihydroxy])KQER	2030.01	6.2	3.54	3.54	2	17	1	7	15	0.44	14	0.41	1.06	1	1.06	1	28	0	R	R	1	1
1894	1893	3014.51	3	ORF00762	8	[hptpr] [KIYADKLEADKV] [ATLEDATE] [mvnlyrd] [aldag]	b	KIYADKLEADKV	-0.00453	exact match	-0.00453	mvnlyr	15.9949	[Hydroxylation]:1	-0.0082083	KIYADKLEADKVATLEDATEM([Hydroxylation])VNLYR	3014.53	4.44	2.59	2.68	2	26	1	13	24	0.46	16	0.31	1.02	1	1.02	3	17	0	R	R	1	1
878	877	2092	3	ORF00762	6	[gaalr] [YAGRPASA] [SPAVGY] [msvhqkq] [qqdlv]	b	YAGRPASA	-0.00292	exact match	-0.00292	msvhqk	15.9949	[Hydroxylation]:1	-0.0067583	YAGRPASASPAVGYM([Hydroxylation])SVHQK	2092.02	5.87	3.74	3.43	2.12	20	1	5	14	0.33	8	0.19	0.64	1	0.64	3	21	0	R	K	1	1
883	881	2092.01	3	ORF00762	6	[gaalr] [YAGRPASA] [SPAVGY] [msvhqkq] [qqdlv]	b	YAGRPASA	-0.00272	exact match	-0.00272	msvhqk	15.9949	[Hydroxylation]:1	-0.0047583	YAGRPASASPAVGYM([Hydroxylation])SVHQK	2092.02	4.77	3.59	3.44	2	20	1	8	18	0.45	10	0.25	0.9	1	0.9	3	22	0	R	K	1	1
2007	2005	1616.8	2	ORF00762	6	[ayrfr] [GH] [QHANLD] [plglwkq] [ervad]	y	GH	-0.00187	exact match	-0.00187	plglwk	31.9898	[dihydroxy]:1	-0.0029023	GHQHANLDPLGLW([dihydroxy])K	1616.81	4.33	3.14	2.96	2	14	1	3	9	0.32	12	0.43	0.86	1	0.86	3	25	0	R	K	1	1
2058	2057	1588.8	3	ORF00762	6	[ayrfr] [GHQHAN] [LDPLGL] [wkq] [ervad]	b	GHQHAN	-0.0025	exact match	-0.0025	wk	3.9949	[kynurenin]:1	-0.0044483	GHQHANLDPLGLW([kynurenin])K	1588.81	6.22	4.07	4.08	2	14	1	5	13	0.46	8	0.29	0.93	1	0.93	3	25	0	R	K	1	1
2584	2581	1425.76	2	ORF00764	6	[vqqft] [kifm] [GLATIF] [LER] [dlali]	y	ifm	15.9949	[Hydroxylation]:1	-0.006275	LER	-0.00142	exact match	-0.00142	IFM([Hydroxylation])GLATIFLER	1425.77	6.09	2.93	2.8	2	12	1	6	12	0.5	13	0.54	1.29	1	1.29	1	15	0	K	R	1	1
2620	2617	1425.76	2	ORF00764	6	[vqqft] [kifm] [GLATIF] [LER] [dlali]	y	ifm	15.9949	[Hydroxylation]:1	-0.004575	LER	-0.00152	exact match	-0.00152	IFM([Hydroxylation])GLATIFLER	1425.77	5.25	3.34	3.05	2	12	1	6	11	0.46	12	0.5	1.21	1	1.21	1	16	0	K	R	1	1
2583	2581	1425.76	2	ORF00764	6	[vqqft] [kifm] [GLATIF] [LER] [dlali]	y	ifm	15.9949	[Hydroxylation]:1	-0.005375	LER	-0.00192	exact match	-0.00192	IFM([Hydroxylation])GLATIFLER	1425.77	6.3	4.09	3.87	2	12	1	7	13	0.54	12	0.5	1.33	1	1.33	1	17	0	K	R	1	1
2583	2581	1425.76	2	ORF00764	6	[vqqft] [kifmg] [LATIFL] [ER] [dlali]	b	ifmg	15.9949	[Hydroxylation]:1	-0.002135	ER	-0.00596	exact match	-0.00596	IFM([Hydroxylation])GLATIFLER	1425.77	6.3	4.09	3.87	2	12	1	7	13	0.54	12	0.5	1.33	1	1.33	1	17	0	K	R	1	1
2666	2665	1425.76	2	ORF00764	6	[vqqft] [kifm] [GLATIF] [LER] [dlali]	y	ifm	15.9949	[Hydroxylation]:1	-0.005775	LER	-0.00262	exact match	-0.00262	IFM([Hydroxylation])GLATIFLER	1425.77	7.7	5.65	5.73	2	12	1	6	11	0.46	12	0.5	1.21	1	1.21	1	20	0	K	R	1	1
630	629	1097.56	2	ORF00765	7	[apkgk] [rm] [GHAGAII] [AGGK] [gtade]	y	m	15.9949	[Hydroxylation]:1	-0.002905	AGGK	-0.00175	exact match	-0.00175	M([Hydroxylation])GHAGAIIAGGK	1097.57	8.59	5.46	5.29	2	12	1	6	13	0.54	10	0.42	1.21	1	1.21	1	19	0	R	K	1	1
1128	1125	1677.77	2	ORF00770	7	[slktg] [ryh] [FEQSTVT] [SQPAR] []	y	yh	27.9949	[Formyl]:1	-0.003055	SQPAR	-0.00225	exact match	-0.00225	Y([Formyl])HFEQSTVTSQPAR	1677.77	3.69	2.95	2.82	2	14	1	3	10	0.36	10	0.36	0.82	1	0.82	1	16	0	R	R	1	1
2274	2273	2800.37	3	ORF00780	6	[seeqa] [rlqm] [QQLQQN] [NIVYFDLDKYDIR] [sdfaa]	y	lqm	15.9949	[Hydroxylation]:1	-0.009445	NIVYFDLDKYDIR	-0.00474	exact match	-0.00474	LQM([Hydroxylation])QQLQQNNIVYFDLDKYDIR	2800.39	5.75	2.87	2.8	2	22	1	2	5	0.11	14	0.32	0.48	1	0.48	3	16	0	R	R	1	1
1115	1113	1625.79	3	ORF00780	9	[ivsyg] [ke] [KPAVLGHDE] [AAYAK] [nrrav]	y	e	27.9949	[Formyl]:1	-0.002705	AAYAK	-0.00228	exact match	-0.00228	E([Formyl])KPAVLGHDEAAYAK	1625.8	6.14	3.28	3.25	2	15	1	5	13	0.43	12	0.4	1	1	1	3	17	0	K	K	1	1
2230	2229	2800.37	3	ORF00780	6	[seeqa] [rlqm] [QQLQQN] [NIVYFDLDKYDIR] [sdfaa]	y	lqm	15.9949	[Hydroxylation]:1	-0.000845	NIVYFDLDKYDIR	-0.00774	exact match	-0.00774	LQM([Hydroxylation])QQLQQNNIVYFDLDKYDIR	2800.39	4.21	4.64	4.63	2	22	1	5	12	0.27	17	0.39	0.77	1	0.77	3	18	0	R	R	1	1
2359	2357	2800.37	3	ORF00780	6	[seeqa] [rlqm] [QQLQQN] [NIVYFDLDKYDIR] [sdfaa]	y	lqm	15.9949	[Hydroxylation]:1	-0.008745	NIVYFDLDKYDIR	-0.00734	exact match	-0.00734	LQM([Hydroxylation])QQLQQNNIVYFDLDKYDIR	2800.39	6.71	4.09	4.2	2	22	1	4	9	0.2	16	0.36	0.66	1	0.66	3	20	0	R	R	1	1
2274	2273	2800.37	3	ORF00780	6	[seeqa] [rlqm] [QQLQQN] [NIVYFDLDKYDIR] [sdfaa]	y	lqm	15.9949	[Hydroxylation]:1	-0.008745	NIVYFDLDKYDIR	-0.00404	exact match	-0.00404	LQM([Hydroxylation])QQLQQNNIVYFDLDKYDIR	2800.39	4.75	2.05	2.03	2	22	1	5	12	0.27	17	0.39	0.77	1	0.77	3	21	0	R	R	1	1
2275	2273	2800.37	3	ORF00780	6	[seeqa] [rlqm] [QQLQQN] [NIVYFDLDKYDIR] [sdfaa]	y	lqm	15.9949	[Hydroxylation]:1	-0.009045	NIVYFDLDKYDIR	-0.00364	exact match	-0.00364	LQM([Hydroxylation])QQLQQNNIVYFDLDKYDIR	2800.39	4.75	2.04	2.05	2	22	1	4	10	0.23	16	0.36	0.68	1	0.68	3	21	0	R	R	1	1
2292	2289	2800.37	3	ORF00780	6	[seeqa] [rlqm] [QQLQQN] [NIVYFDLDKYDIR] [sdfaa]	y	lqm	15.9949	[Hydroxylation]:1	-0.006545	NIVYFDLDKYDIR	-0.00424	exact match	-0.00424	LQM([Hydroxylation])QQLQQNNIVYFDLDKYDIR	2800.39	4.18	2.57	2.5	2	22	1	5	10	0.23	16	0.36	0.7	1	0.7	3	22	0	R	R	1	1
2294	2293	2800.37	3	ORF00780	6	[seeqa] [rlqm] [QQLQQN] [NIVYFDLDKYDIR] [sdfaa]	y	lqm	15.9949	[Hydroxylation]:1	-0.010645	NIVYFDLDKYDIR	-0.00444	exact match	-0.00444	LQM([Hydroxylation])QQLQQNNIVYFDLDKYDIR	2800.39	5.53	2.62	2.64	2	22	1	4	9	0.2	17	0.39	0.68	1	0.68	3	22	0	R	R	1	1
2270	2269	2800.37	3	ORF00780	6	[seeqa] [rlqm] [QQLQQN] [NIVYFDLDKYDIR] [sdfaa]	y	lqm	15.9949	[Hydroxylation]:1	-0.010145	NIVYFDLDKYDIR	-0.00454	exact match	-0.00454	LQM([Hydroxylation])QQLQQNNIVYFDLDKYDIR	2800.39	5.18	2.45	2.41	2	22	1	5	11	0.25	16	0.36	0.73	1	0.73	3	23	0	R	R	1	1
2346	2345	2800.37	3	ORF00780	6	[seeqa] [rlqm] [QQLQQN] [NIVYFDLDKYDIR] [sdfaa]	y	lqm	15.9949	[Hydroxylation]:1	-0.006745	NIVYFDLDKYDIR	-0.00424	exact match	-0.00424	LQM([Hydroxylation])QQLQQNNIVYFDLDKYDIR	2800.39	4.21	2.48	2.54	2	22	1	5	11	0.25	15	0.34	0.7	1	0.7	3	24	0	R	R	1	1
2350	2349	2800.37	3	ORF00780	6	[seeqa] [rlqm] [QQLQQN] [NIVYFDLDKYDIR] [sdfaa]	y	lqm	15.9949	[Hydroxylation]:1	-0.005845	NIVYFDLDKYDIR	-0.00464	exact match	-0.00464	LQM([Hydroxylation])QQLQQNNIVYFDLDKYDIR	2800.39	3.78	2.54	2.57	2	22	1	5	10	0.23	16	0.36	0.7	1	0.7	3	24	0	R	R	1	1
2298	2297	2800.37	3	ORF00780	6	[seeqa] [rlqm] [QQLQQN] [NIVYFDLDKYDIR] [sdfaa]	y	lqm	15.9949	[Hydroxylation]:1	-0.013045	NIVYFDLDKYDIR	-0.00424	exact match	-0.00424	LQM([Hydroxylation])QQLQQNNIVYFDLDKYDIR	2800.39	6.71	2.65	2.55	2	22	1	5	13	0.3	16	0.36	0.77	1	0.77	3	25	0	R	R	1	1
2299	2297	2800.37	3	ORF00780	6	[seeqa] [rlqm] [QQLQQN] [NIVYFDLDKYDIR] [sdfaa]	y	lqm	15.9949	[Hydroxylation]:1	-0.012745	NIVYFDLDKYDIR	-0.00464	exact match	-0.00464	LQM([Hydroxylation])QQLQQNNIVYFDLDKYDIR	2800.39	6.71	2.83	2.78	2	22	1	5	11	0.25	18	0.41	0.77	1	0.77	3	25	0	R	R	1	1
2626	2625	2800.37	3	ORF00780	6	[seeqa] [rlqm] [QQLQQN] [NIVYFDLDKYDIR] [sdfaa]	y	lqm	15.9949	[Hydroxylation]:1	-0.008045	NIVYFDLDKYDIR	-0.00594	exact match	-0.00594	LQM([Hydroxylation])QQLQQNNIVYFDLDKYDIR	2800.39	5.36	3.3	3.31	2	22	1	5	12	0.27	17	0.39	0.77	1	0.77	3	27	0	R	R	1	1
3198	3197	2800.36	3	ORF00780	6	[seeqa] [rlqm] [QQLQQN] [NIVYFDLDKYDIR] [sdfaa]	y	lqm	15.9949	[Hydroxylation]:1	-0.017345	NIVYFDLDKYDIR	-0.00454	exact match	-0.00454	LQM([Hydroxylation])QQLQQNNIVYFDLDKYDIR	2800.39	7.78	2.45	2.45	2	22	1	4	8	0.18	16	0.36	0.64	1	0.64	3	28	0	R	R	1	1
3184	3181	2493.28	2	ORF00798	7	[svlkr] [AIHTLWNV] [LDELDQA] [wlpveks] [wklne]	b	AIHTLWNV	-0.00087	exact match	-0.00087	wlpvek	3.9949	[kynurenin]:1	-0.0085683	AIHTLWNVLDELDQAW([kynurenin])LPVEK	2493.29	4.82	1.07	0.93	2	21	1	6	9	0.21	7	0.17	0.52	1	0.52	1	11	0	R	K	1	1
3028	3025	2497.27	2	ORF00798	7	[tsvlk] [raihtlwnv] [LDELDQA] [wlpveks] [wklne]	cn_dir	aihtlwnv	3.9949	[kynurenin]:1	-0.009985	wlpvek	3.9949	[OxPro]:1 [dihydroxy]:1	-0.0015673	AIHTLW([kynurenin])NVLDELDQAW([dihydroxy])LP([OxPro])VEK	2497.29	5.06	1.71	1.68	2	21	3	7	10	0.24	12	0.29	0.69	1	0.69	1	12	0	R	K	1	1
3028	3025	2497.27	2	ORF00798	7	[tsvlk] [raihtlwnv] [LDELDQA] [wlpveks] [wklne]	nc_dir	aihtlwnv	3.9949	[kynurenin]:1	-0.001585	wlpvek	3.9949	[OxPro]:1 [dihydroxy]:1	-0.0082673	AIHTLW([kynurenin])NVLDELDQAW([dihydroxy])LP([OxPro])VEK	2497.29	5.06	1.71	1.68	2	21	3	7	10	0.24	12	0.29	0.69	1	0.69	1	12	0	R	K	1	1
3130	3129	2493.28	2	ORF00798	9	[tsvlk] [raihtlwnv] [LDELDQAWL] [PVEK] [swkln]	y	aihtlwnv	3.9949	[kynurenin]:1	-0.010285	PVEK	-0.00158	exact match	-0.00158	AIHTLW([kynurenin])NVLDELDQAWLPVEK	2493.29	5.06	1.67	1.45	2.66	21	1	8	10	0.18	14	0.25	0.57	1	0.57	1	12	0	R	K	1	1
3134	3133	2521.27	2	ORF00798	9	[svlkr] [AIHTLW] [NVLDELDQA] [wlpveks] [wklne]	b	AIHTLW	-0.00183	exact match	-0.00183	wlpvek	31.9898	[dihydroxy]:1	-0.0067823	AIHTLWNVLDELDQAW([dihydroxy])LPVEK	2521.29	4.38	2.24	2.33	2	21	1	10	14	0.33	14	0.33	0.9	1	0.9	1	12	0	R	K	1	1
1226	1225	1127.57	1	ORF00798	7	[wklne] [rhyg] [ALQGLNK] [] [aetae]	nc_dir	hyg	27.9949	[Formyl]:1	-0.001515		-0.00116	exact match	-0.00116	H([Formyl])YGALQGLNK	1127.57	3.94	3.59	3.57	2	10	1	4	18	0.9	8	0.4	1.5	1	1.5	1	21	0	R	K	1	1
1200	1197	1756.87	3	ORF00798	7	[wklne] [rhy] [GALQGLN] [KAETAEK] [ygdeq]	b	hy	27.9949	[Formyl]:1	-0.001155	KAETAEK	-0.00516	exact match	-0.00516	H([Formyl])YGALQGLNKAETAEK	1756.87	4.48	3.47	3.6	2	16	1	6	19	0.59	9	0.28	1.06	1	1.06	1	22	0	R	K	1	1
1202	1201	1756.87	2	ORF00798	7	[wklne] [rhyg] [ALQGLNK] [AETAEK] [ygdeq]	b	hyg	27.9949	[Formyl]:1	-0.001515	AETAEK	-0.0035	exact match	-0.0035	H([Formyl])YGALQGLNKAETAEK	1756.87	3.63	3.42	3.44	2	16	1	7	19	0.59	12	0.38	1.19	1	1.19	1	22	0	R	K	1	1
1592	1589	3050.46	4	ORF00798	7	[wklne] [rhygalqglnk] [AETAEKY] [gdeqvkqwrr] [gfavt]	cn_dir	hygalqglnk	27.9949	[Formyl]:1	-0.013275	gdeqvkqwr	3.9949	[kynurenin]:1	-0.0058183	H([Formyl])YGALQGLNKAETAEKYGDEQVKQW([kynurenin])R	3050.48	6.64	3.96	3.73	2	26	2	3	8	0.15	19	0.37	0.58	1	0.58	1	24	0	R	R	1	1
3203	3201	2525.27	2	ORF00798	9	[tsvlk] [raihtlw] [NVLDELDQA] [wlpveks] [wklne]	cn_dir	aihtlw	3.9949	[kynurenin]:1	-0.003145	wlpvek	31.9898	[dihydroxy]:1	-0.0007823	AIHTLW([kynurenin])NVLDELDQAW([dihydroxy])LPVEK	2525.28	2.12	0.92	0.91	2	21	2	9	10	0.24	15	0.36	0.81	1	0.81	3	11	0	R	K	1	1
3498	3497	2493.28	2	ORF00798	10	[svlkr] [AIHTL] [WNVLDELDQA] [wlpveks] [wklne]	y	AIHTL	-0.00282	exact match	-0.00282	wlpvek	3.9949	[kynurenin]:1	-0.0014683	AIHTLWNVLDELDQAW([kynurenin])LPVEK	2493.29	2.85	1.68	1.57	2.06	21	1	10	12	0.28	15	0.35	0.86	1	0.86	3	11	0	R	K	1	1
3230	3229	2497.27	2	ORF00798	9	[tsvlk] [raihtlw] [NVLDELDQA] [wlpveks] [wklne]	cn_dir	aihtlw	3.9949	[kynurenin]:1	-0.010145	wlpvek	3.9949	[kynurenin]:1	-0.0019683	AIHTLW([kynurenin])NVLDELDQAW([kynurenin])LPVEK	2497.29	5.82	2.59	2.47	2.16	21	2	9	10	0.22	15	0.33	0.75	1	0.75	3	12	0	R	K	1	1
3343	3341	2493.28	2	ORF00798	9	[tsvlk] [raihtlwnv] [LDELDQAWL] [PVEK] [swkln]	y	aihtlwnv	3.9949	[kynurenin]:1	-0.006885	PVEK	-0.00198	exact match	-0.00198	AIHTLW([kynurenin])NVLDELDQAWLPVEK	2493.29	4.3	2.68	2.42	2.2	21	1	8	10	0.22	14	0.3	0.69	1	0.69	3	12	0	R	K	1	1
3346	3345	2521.27	2	ORF00798	10	[svlkr] [AIHTL] [WNVLDELDQA] [wlpveks] [wklne]	y	AIHTL	-0.00822	exact match	-0.00822	wlpvek	31.9898	[dihydroxy]:1	-0.0022823	AIHTLWNVLDELDQAW([dihydroxy])LPVEK	2521.29	5.76	2.79	2.62	2	21	1	11	13	0.31	15	0.36	0.93	1	0.93	3	12	0	R	K	1	1
3444	3441	2493.28	2	ORF00798	7	[svlkr] [AIHTLWNV] [LDELDQA] [wlpveks] [wklne]	b	AIHTLWNV	-0.00207	exact match	-0.00207	wlpvek	3.9949	[OxPro]:1 [dihydroxy]:1	-0.0085673	AIHTLWNVLDELDQAW([dihydroxy])LP([OxPro])VEK	2493.29	5.42	2.13	2.07	2	21	2	7	10	0.24	11	0.26	0.67	1	0.67	3	12	0	R	K	1	1
3444	3441	2493.28	2	ORF00798	7	[svlkr] [AIHTLWNV] [LDELDQA] [wlpveks] [wklne]	y	AIHTLWNV	-0.00977	exact match	-0.00977	wlpvek	3.9949	[OxPro]:1 [dihydroxy]:1	-0.0021673	AIHTLWNVLDELDQAW([dihydroxy])LP([OxPro])VEK	2493.29	5.42	2.13	2.07	2	21	2	7	10	0.24	11	0.26	0.67	1	0.67	3	12	0	R	K	1	1
3163	3161	2525.27	2	ORF00798	7	[tsvlk] [raihtlwnv] [LDELDQA] [wlpveks] [wklne]	cn_dir	aihtlwnv	3.9949	[kynurenin]:1	-0.009485	wlpvek	31.9898	[dihydroxy]:1	-0.0014823	AIHTLW([kynurenin])NVLDELDQAW([dihydroxy])LPVEK	2525.28	5.13	1.92	1.78	2.18	21	2	8	11	0.24	14	0.31	0.72	1	0.72	3	13	0	R	K	1	1
3163	3161	2525.27	2	ORF00798	7	[tsvlk] [raihtlwnv] [LDELDQA] [wlpveks] [wklne]	nc_dir	aihtlwnv	3.9949	[kynurenin]:1	-0.001285	wlpvek	31.9898	[dihydroxy]:1	-0.0089823	AIHTLW([kynurenin])NVLDELDQAW([dihydroxy])LPVEK	2525.28	5.13	1.92	1.78	2.18	21	2	8	11	0.24	14	0.31	0.72	1	0.72	3	13	0	R	K	1	1
1466	1465	1491.69	2	ORF00798	11	[nfkpl] [khy] [YLGNADEIAAK] [] [aaava]	nc_dir	hy	27.9949	[Formyl]:1	-0.001255		0.00144	exact match	0.00144	H([Formyl])YYLGNADEIAAK	1491.7	3.4	3.55	3.7	2.39	13	1	8	18	0.58	10	0.32	1.16	1	1.16	3	15	0	K	K	1	1
1468	1465	1491.69	1	ORF00798	7	[nfkpl] [khyylgn] [ADEIAAK] [] [aaava]	nc_dir	hyylgn	27.9949	[Formyl]:1	-0.002935		-0.000263	exact match	-0.000263	H([Formyl])YYLGNADEIAAK	1491.7	3.54	3.46	3.45	2	13	1	1	17	0.65	5	0.19	0.88	1	0.88	3	15	0	K	K	1	1
1012	1009	1949.92	3	ORF00798	6	[qglnk] [A] [ETAEKY] [gdeqvkqwrr] [gfavt]	y	A	-0.00111	exact match	-0.00111	gdeqvkqwr	12.9952	[Amide]:1 [oxolactone]:1	-0.0041523	AETAEKYGDEQVKQW([oxolactone])R([Amide])	1949.92	4.06	2.98	3.09	2	16	2	5	9	0.28	16	0.5	0.94	1	0.94	3	16	0	K	R	1	1
1366	1365	1770.88	2	ORF00798	7	[klner] [H] [YGALQGL] [nkaetaeky] [gdeqv]	y	H	-0.00281	exact match	-0.00281	nkaetaek	42.0106	[Acetyl]:1	-0.0025583	HYGALQGLNK([Acetyl])AETAEK	1770.89	3.97	2.41	2.45	2	16	1	8	13	0.41	13	0.41	1.06	1	1.06	3	16	0	R	K	1	1
1534	1533	1177.65	2	ORF00798	6	[mksge] [rv] [IIAAHG] [NSLR] [alvky]	y	v	27.9949	[Formyl]:1	-0.000425	NSLR	-0.00179	exact match	-0.00179	V([Formyl])IIAAHGNSLR	1177.66	3.51	2.8	2.58	2.02	11	1	6	10	0.45	8	0.36	1.08	1	1.08	3	17	0	R	R	1	1
1902	1901	3060.49	4	ORF00798	6	[wklne] [rhygalqglnk] [AETAEK] [YGDEQVKQWR] [rgfav]	y	hygalqglnk	42.0106	[Acetyl]:1	-0.006425	YGDEQVKQWR	-0.00633	exact match	-0.00633	HYGALQGLNK([Acetyl])AETAEKYGDEQVKQWR	3060.51	4.67	4.27	4.31	2	26	1	5	7	0.13	23	0.44	0.67	1	0.67	3	20	0	R	R	1	1
1334	1333	1127.57	2	ORF00798	8	[wklne] [rhy] [GALQGLNK] [] [aetae]	nc_dir	hy	27.9949	[Formyl]:1	-0.001255		3.67e-05	exact match	3.67e-05	H([Formyl])YGALQGLNK	1127.57	4.91	3.95	3.9	2.1	10	1	5	14	0.67	7	0.33	1.24	1	1.24	3	21	0	R	K	1	1
1338	1337	1127.57	1	ORF00798	7	[wklne] [rhyg] [ALQGLNK] [] [aetae]	nc_dir	hyg	27.9949	[Formyl]:1	-0.001615		-0.00156	exact match	-0.00156	H([Formyl])YGALQGLNK	1127.57	4.65	3.98	4	2	10	1	4	18	0.9	7	0.35	1.45	1	1.45	3	21	0	R	K	1	1
1467	1465	2576.24	3	ORF00798	6	[wklne] [rhyg] [ALQGLN] [KAETAEKYGDEQVK] [qwrrg]	b	hyg	27.9949	[Formyl]:1	-0.001615	KAETAEKYGDEQVK	-0.00813	exact match	-0.00813	H([Formyl])YGALQGLNKAETAEKYGDEQVK	2576.25	4.25	3.79	3.68	2	23	1	7	18	0.39	13	0.28	0.83	1	0.83	3	22	0	R	K	1	1
1694	1693	2457.17	3	ORF00819	7	[lafdk] [rhiwhpytsm] [TSPLPVY] [PVER] [aegce]	y	hiwhpytsm	47.9847	[Hydroxylation]:1 [dihydroxy]:1	-0.005324	PVER	-0.00213	exact match	-0.00213	HIW([dihydroxy])HPYTSM([Hydroxylation])TSPLPVYPVER	2457.18	3.37	2.94	2.81	2	20	2	6	16	0.4	9	0.23	0.78	1	0.78	3	21	0	R	R	1	1
2932	2929	1499.86	2	ORF00859	6	[ellnr] [qv] [IQFIDL] [SLITK] [qahwn]	y	qv	-17.0265	[Pyro-glu]:1	0.000859	SLITK	-0.000953	exact match	-0.000953	Q([Pyro-glu])VIQFIDLSLITK	1499.86	0.6	1.01	0.91	2	13	1	6	9	0.35	8	0.31	0.88	1	0.88	1	6	0	R	K	1	1
3043	3041	1499.85	2	ORF00859	7	[ellnr] [qv] [IQFIDLS] [LITK] [qahwn]	y	qv	-17.0265	[Pyro-glu]:1	-0.001841	LITK	-0.00142	exact match	-0.00142	Q([Pyro-glu])VIQFIDLSLITK	1499.86	3.4	2.21	2.32	2	13	1	5	9	0.35	9	0.35	0.88	1	0.88	1	8	0	R	K	1	1
3047	3045	1799.86	2	ORF00859	6	[ftaas] [rdldkflw] [FIESNI] [E] []	b	dldkflw	31.9898	[dihydroxy]:1	-0.000809	E	-0.00405	exact match	-0.00405	DLDKFLW([dihydroxy])FIESNIE	1799.86	3.63	0.84	0.74	2	14	1	5	11	0.39	5	0.18	0.75	1	0.75	1	8	2	R		1	1
3127	3125	1799.85	2	ORF00859	6	[ftaas] [rdldkflw] [FIESNI] [E] []	b	dldkflw	31.9898	[dihydroxy]:1	-0.001509	E	-0.00435	exact match	-0.00435	DLDKFLW([dihydroxy])FIESNIE	1799.86	4.8	1.75	1.57	2	14	1	3	11	0.39	3	0.11	0.61	1	0.61	1	12	2	R		1	1
2990	2989	1799.85	2	ORF00859	6	[ftaas] [rdldkflw] [FIESNI] [E] []	b	dldkflw	31.9898	[dihydroxy]:1	-0.001609	E	-0.00435	exact match	-0.00435	DLDKFLW([dihydroxy])FIESNIE	1799.86	4.8	1.71	1.55	2	14	1	3	11	0.39	3	0.11	0.61	1	0.61	1	14	2	R		1	1
3018	3017	1799.85	2	ORF00859	6	[ftaas] [rdldkflw] [FIESNI] [E] []	b	dldkflw	31.9898	[dihydroxy]:1	-0.003009	E	-0.00145	exact match	-0.00145	DLDKFLW([dihydroxy])FIESNIE	1799.86	4.52	3.28	3.12	2	14	1	5	12	0.43	6	0.21	0.82	1	0.82	1	17	2	R		1	1
3078	3077	1799.85	2	ORF00859	6	[ftaas] [rdldkflw] [FIESNI] [E] []	b	dldkflw	31.9898	[dihydroxy]:1	-0.004409	E	-0.00535	exact match	-0.00535	DLDKFLW([dihydroxy])FIESNIE	1799.86	7.91	4.64	4.57	2	14	1	5	12	0.43	5	0.18	0.79	1	0.79	1	19	2	R		1	1
3138	3137	1499.85	2	ORF00859	7	[ellnr] [qv] [IQFIDLS] [LITK] [qahwn]	y	qv	-17.0265	[Pyro-glu]:1	0.000159	LITK	-0.00332	exact match	-0.00332	Q([Pyro-glu])VIQFIDLSLITK	1499.86	5.54	6.23	6.41	2	13	1	4	6	0.23	8	0.31	0.69	1	0.69	3	2	0	R	K	1	1
3198	3197	1499.86	2	ORF00859	8	[ellnr] [qviq] [FIDLSLIT] [K] [qahwn]	b	qviq	-17.0265	[Pyro-glu]:1	-0.000581	K	-0.000823	exact match	-0.000823	Q([Pyro-glu])VIQFIDLSLITK	1499.86	0.2	0.18	-0.05	2	13	1	7	10	0.38	10	0.38	1.04	1	1.04	3	6	0	R	K	1	1
3358	3357	1799.86	2	ORF00859	6	[ftaas] [rdldkflw] [FIESNI] [E] []	b	dldkflw	31.9898	[dihydroxy]:1	-0.002109	E	-0.000453	exact match	-0.000453	DLDKFLW([dihydroxy])FIESNIE	1799.86	3.13	2.08	1.94	2.16	14	1	4	11	0.36	5	0.17	0.66	1	0.66	3	12	2	R		1	1
3310	3309	1799.86	2	ORF00859	6	[ftaas] [rdldkflw] [FIESNI] [E] []	b	dldkflw	31.9898	[dihydroxy]:1	-0.001409	E	0.00165	exact match	0.00165	DLDKFLW([dihydroxy])FIESNIE	1799.86	1.36	1.77	1.63	2	14	1	6	10	0.36	8	0.29	0.86	1	0.86	3	14	2	R		1	1
3350	3349	1771.86	2	ORF00859	6	[ftaas] [rdldkflw] [FIESNI] [E] []	b	dldkflw	3.9949	[kynurenin]:1	-0.001795	E	0.000947	exact match	0.000947	DLDKFLW([kynurenin])FIESNIE	1771.87	1.77	1.97	1.85	2	14	1	6	14	0.5	9	0.32	1.04	1	1.04	3	14	2	R		1	1
3508	3505	1499.85	2	ORF00859	7	[ellnr] [qv] [IQFIDLS] [LITK] [qahwn]	y	qv	-17.0265	[Pyro-glu]:1	-0.002941	LITK	-0.00222	exact match	-0.00222	Q([Pyro-glu])VIQFIDLSLITK	1499.86	5.6	3.99	4.06	2	13	1	5	8	0.31	8	0.31	0.81	1	0.81	3	22	0	R	K	1	1
3931	3929	1499.85	2	ORF00859	7	[ellnr] [qv] [IQFIDLS] [LITK] [qahwn]	y	qv	-17.0265	[Pyro-glu]:1	-0.001641	LITK	-0.00262	exact match	-0.00262	Q([Pyro-glu])VIQFIDLSLITK	1499.86	5.27	4.7	4.77	2	13	1	4	7	0.27	8	0.31	0.73	1	0.73	3	27	0	R	K	1	1
759	757	1363.54	2	ORF00870	8	[adlev] [kygem] [DGYSAEAR] [] [agell]	nc_dir	ygem	15.9949	[Hydroxylation]:1	-0.000985		0.00214	exact match	0.00214	YGEM([Hydroxylation])DGYSAEAR	1363.54	0.02	0.88	0.62	2.11	12	1	6	16	0.63	9	0.36	1.22	1	1.22	1	8	0	K	R	1	1
807	805	1363.53	2	ORF00870	8	[adlev] [kygem] [DGYSAEAR] [] [agell]	nc_dir	ygem	15.9949	[Hydroxylation]:1	-0.001185		0.000737	exact match	0.000737	YGEM([Hydroxylation])DGYSAEAR	1363.54	1.34	1.09	0.98	2.26	12	1	8	18	0.66	10	0.37	1.33	1	1.33	3	8	0	K	R	1	1
2202	2201	2212.24	4	ORF00909	6	[wsdhi] [rrtlikenrpf] [ILEYLH] [K] [qgwat]	b	rtlikenrpf	43.0058	[Carbamyl]:1	-0.005684	K	-0.00492	exact match	-0.00492	RTLIK([Carbamyl])ENRPFILEYLHK	2212.25	5.88	3.93	3.94	2	17	1	5	15	0.44	8	0.24	0.82	1	0.82	3	24	0	R	K	1	1
2115	2113	2563.18	2	ORF00933	7	[aqllr] [yssnialmcgsgca] [GAHEELV] [ALAAK] [lkapi]	y	yssnialmcgsgca	-2.0157	[DehydroalaC]:1 [persulfide]:1	-0.00603	ALAAK	-0.00131	exact match	-0.00131	YSSNIALMC([DehydroalaC])GSGC([persulfide])AGAHEELVALAAK	2563.19	2.72	1.45	0.95	2.14	26	2	7	12	0.22	16	0.29	0.63	1	0.63	3	11	0	R	K	1	1
1243	1241	1222.67	2	ORF00933	6	[] [mk] [QTVAAF] [IAK] [tleqa]	y	mk	15.9949	[Lys->MetOx]:1 [Met->Lys]:1	-0.002364	IAK	-0.00189	exact match	-0.00189	M([Met->Lys])K([Lys->MetOx])QTVAAFIAK	1222.67	5.77	5.83	5.73	2	11	2	5	9	0.41	10	0.45	1.09	1	1.09	3	19	1		K	1	1
1164	1161	1881.96	4	ORF00956	11	[kilik] [rlm] [DKVENGNIILH] [TNR] [tleev]	y	lm	15.9949	[Hydroxylation]:1	-0.003865	TNR	-0.00238	exact match	-0.00238	LM([Hydroxylation])DKVENGNIILHTNR	1881.97	8.16	6.38	6.32	2	16	1	2	6	0.19	17	0.53	0.78	1	0.78	3	18	0	R	R	1	1
2006	2005	2924.33	3	ORF00971	8	[nevnv] [rdfiqknytpyegdesfl] [AGATDATT] [K] [lwdsv]	b	dfiqknytpyegdesfl	43.0058	[Formyl]:1 [Ile->Lys]:1	-0.004274	K	0.00148	exact match	0.00148	DFI([Ile->Lys])QK([Formyl])NYTPYEGDESFLAGATDATTK	2924.34	1.46	2.04	2.07	2	26	2	6	20	0.38	11	0.21	0.71	1	0.71	3	3	0	R	K	1	1
1695	1693	1351.77	2	ORF00971	7	[nkale] [ki] [VGLQTEA] [PLKR] [aiipf]	y	i	27.9949	[Formyl]:1	-0.003475	PLKR	-0.00225	exact match	-0.00225	I([Formyl])VGLQTEAPLKR	1351.78	6.23	3.38	3.16	2	12	1	3	7	0.29	11	0.46	0.88	1	0.88	3	14	0	K	R	1	1
1587	1585	2053.98	3	ORF00971	6	[ymhdk] [Y] [SYEASL] [malhdrdvirt] [macgi]	y	Y	-0.00413	exact match	-0.00413	malhdrdvir	15.9949	[Hydroxylation]:1	-0.0057183	YSYEASLM([Hydroxylation])ALHDRDVIR	2053.99	5.11	4.08	4.02	2	17	1	1	4	0.12	16	0.47	0.62	1	0.62	3	15	0	K	R	1	1
2344	2341	3383.59	3	ORF00971	9	[dwlak] [QYVTALNVIHY] [MHDKYSYEA] [slmalhdrd] [virtm]	y	QYVTALNVIHY	-0.00951	exact match	-0.00951	slmalhdr	15.9949	[Hydroxylation]:1	-0.0014883	QYVTALNVIHYMHDKYSYEASLM([Hydroxylation])ALHDR	3383.61	3.93	1.83	1.83	2	28	1	1	11	0.2	20	0.36	0.57	1	0.57	3	21	0	K	R	1	1
998	997	1607.76	3	ORF00971	6	[tpdgr] [RAGAPF] [GPGANP] [mhgrd] [qkgav]	y	RAGAPF	-0.00626	exact match	-0.00626	mhgr	15.9949	[Hydroxylation]:1	-0.0027483	RAGAPFGPGANPM([Hydroxylation])HGR	1607.77	7.02	4.1	3.9	2	16	1	6	15	0.47	12	0.38	1.03	1	1.03	3	27	0	R	R	1	1
1539	1537	1619.76	3	ORF00971	6	[ntpdg] [rragapf] [GPGANP] [MHGR] [dqkga]	b	ragapf	27.9949	[Carboxymethyl]:1 [Pyrrolidinone]:1	-0.002974	MHGR	-0.00363	exact match	-0.00363	R([Carboxymethyl])AGAP([Pyrrolidinone])FGPGANPMHGR	1619.77	5.55	4.28	4.43	2	16	2	6	13	0.41	11	0.34	0.94	1	0.94	3	27	0	R	R	1	1
1430	1429	1390.68	2	ORF00978	8	[liadg] [rdm] [GTVVFPDA] [PVK] [iflda]	y	dm	15.9949	[Hydroxylation]:1	-0.003445	PVK	0.000107	exact match	0.000107	DM([Hydroxylation])GTVVFPDAPVK	1390.68	1.67	-0.3	-0.15	2	13	1	6	17	0.65	14	0.54	1.42	1	1.42	1	7	0	R	K	1	1
2182	2181	1868.93	2	ORF00979	11	[slgvk] [ql] [AEDPFNNWVAL] [NKK] [gaivt]	y	ql	-17.0265	[Pyro-glu]:1	-0.007691	NKK	-0.00101	exact match	-0.00101	Q([Pyro-glu])LAEDPFNNWVALNKK	1868.94	5.71	2.3	2.16	2.1	16	1	3	4	0.12	15	0.45	0.65	1	0.65	1	12	0	K	K	1	1
3168	3165	2924.45	3	ORF00979	8	[] [mte] [SFAQLFEE] [SLKEIETRPGSIVR] [gvvva]	y	te	159.035	[-Glu-]:1 [Thr->Met]:1	-0.006169	SLKEIETRPGSIVR	-0.00547	exact match	-0.00547	T([Thr->Met])E([-Glu-])SFAQLFEESLKEIETRPGSIVR	2924.46	4.11	2.53	2.42	2	24	2	1	3	0.06	10	0.21	0.29	1	0.29	1	14	1		R	1	1
2870	2869	2912.44	4	ORF00979	10	[] [m] [TESFAQLFEE] [SLKEIETRPGSIVR] [gvvva]	y	m	15.9949	[Hydroxylation]:1	-0.009405	SLKEIETRPGSIVR	-0.00847	exact match	-0.00847	M([Hydroxylation])TESFAQLFEESLKEIETRPGSIVR	2912.46	7.53	5.01	5.02	2	25	1	0	1	0.02	19	0.38	0.4	1	0.4	1	19	1		R	1	1
2894	2893	2912.44	4	ORF00979	7	[] [m] [TESFAQL] [FEESLKEIETRPGSIVR] [gvvva]	y	m	15.9949	[Hydroxylation]:1	-0.007005	FEESLKEIETRPGSIVR	-0.0105633	exact match	-0.0105633	M([Hydroxylation])TESFAQLFEESLKEIETRPGSIVR	2912.46	6.29	4.49	4.57	2	25	1	0	2	0.04	13	0.26	0.3	1	0.3	1	20	1		R	1	1
2895	2893	2912.44	3	ORF00979	10	[] [m] [TESFAQLFEE] [SLKEIETRPGSIVR] [gvvva]	y	m	15.9949	[Hydroxylation]:1	-0.009705	SLKEIETRPGSIVR	-0.00667	exact match	-0.00667	M([Hydroxylation])TESFAQLFEESLKEIETRPGSIVR	2912.46	6.33	3.95	4.01	2	25	1	0	2	0.04	17	0.34	0.38	1	0.38	1	20	1		R	1	1
2908	2905	2912.44	4	ORF00979	6	[] [mt] [ESFAQL] [FEESLKEIETRPGSIVR] [gvvva]	y	mt	15.9949	[dihydroxy]:1 [semialdehyde]:1	-0.006584	FEESLKEIETRPGSIVR	-0.0115	exact match	-0.0115	M([dihydroxy])T([semialdehyde])ESFAQLFEESLKEIETRPGSIVR	2912.46	7.05	5.41	5.39	2	25	2	0	0	0	10	0.2	0.2	1	0.2	1	20	1		R	1	1
1018	1017	2359.08	2	ORF00979	7	[glkqc] [ksnpwqq] [FAETHNK] [GDRVEGK] [iksit]	y	snpwqq	31.9898	[dihydroxy]:1	-0.006319	GDRVEGK	-0.00219	exact match	-0.00219	SNPW([dihydroxy])QQFAETHNKGDRVEGK	2359.09	4.03	2.2	2.18	2	20	1	4	9	0.23	13	0.33	0.65	1	0.65	1	22	0	K	K	1	1
3011	3009	2836.36	3	ORF00979	10	[kgivk] [NL] [TDYGAFVDLG] [gvdgllhitdmawkr] [vkhps]	y	NL	-0.011	exact match	-0.011	gvdgllhitdmawk	15.9949	[Ethanolamine]:1 [Lys->Thr]:1	-0.0025273	NLTDYGAFVDLGGVD([Ethanolamine])GLLHITDMAWK([Lys->Thr])	2836.37	5.15	1.28	1.33	2	26	2	1	2	0.04	12	0.23	0.29	1	0.29	3	9	0	K	K	1	1
3416	3413	2807.42	3	ORF00979	8	[] [mt] [ESFAQLFE] [ESLKEIETRPGSIVR] [gvvva]	y	t	42.0106	[Acetyl]:1	-0.008345	ESLKEIETRPGSIVR	-0.00216	exact match	-0.00216	T([Acetyl])ESFAQLFEESLKEIETRPGSIVR	2807.43	3.42	0.78	0.61	2	24	1	1	2	0.04	9	0.19	0.25	1	0.25	3	10	1		R	1	1
3590	3589	2938.46	3	ORF00979	10	[] [m] [TESFAQLFEE] [SLKEIETRPGSIVR] [gvvva]	y	m	42.0106	[Acetyl]:1	-0.008155	SLKEIETRPGSIVR	-0.000773	exact match	-0.000773	M([Acetyl])TESFAQLFEESLKEIETRPGSIVR	2938.47	3.29	0.31	0.31	2	25	1	2	5	0.1	14	0.28	0.42	1	0.42	3	10	1		R	1	1
3570	3569	2924.44	3	ORF00979	8	[] [mte] [SFAQLFEE] [SLKEIETRPGSIVR] [gvvva]	y	te	159.035	[-Glu-]:1 [Thr->Met]:1	-0.011169	SLKEIETRPGSIVR	-0.00497	exact match	-0.00497	T([Thr->Met])E([-Glu-])SFAQLFEESLKEIETRPGSIVR	2924.46	5.31	2.24	2.1	2	24	2	2	4	0.08	10	0.21	0.33	1	0.33	3	13	1		R	1	1
1590	1589	3002.45	3	ORF00979	9	[vvvsr] [RAVIESENSAERD] [QLLENLQEG] [mevkg] [ivknl]	b	RAVIESENSAERD	-0.00451	exact match	-0.00451	mevk	15.9949	[Hydroxylation]:1	-0.0066283	RAVIESENSAERDQLLENLQEGM([Hydroxylation])EVK	3002.46	4.18	2.32	2.43	2	26	1	3	14	0.27	6	0.12	0.44	1	0.44	3	15	0	R	K	1	1
1990	1989	2259.25	3	ORF00979	8	[mawkr] [VKHPSEIV] [NVGDEINV] [kvlkf] [drert]	y	VKHPSEIV	-0.00633	exact match	-0.00633	kvlk	43.0058	[Carbamyl]:1	-0.0028673	VKHPSEIVNVGDEINVK([Carbamyl])VLK	2259.26	5.63	4.27	4.45	2.15	20	1	9	13	0.3	13	0.3	0.81	1	0.81	3	20	0	R	K	1	1
1888	1885	2259.25	3	ORF00979	8	[mawkr] [VKHPSEIV] [NVGDEINV] [kvlkf] [drert]	y	VKHPSEIV	-0.00743	exact match	-0.00743	kvlk	43.0058	[Carbamyl]:1	-0.0028673	VKHPSEIVNVGDEINVK([Carbamyl])VLK	2259.26	5.81	4.15	4.16	2.24	20	1	8	13	0.29	12	0.27	0.74	1	0.74	3	21	0	R	K	1	1
1172	1169	2359.09	2	ORF00979	7	[glkqc] [ksnpwqq] [FAETHNK] [GDRVEGK] [iksit]	y	snpwqq	31.9898	[dihydroxy]:1	-0.003819	GDRVEGK	-0.00259	exact match	-0.00259	SNPW([dihydroxy])QQFAETHNKGDRVEGK	2359.09	3.6	2.82	2.7	2	20	1	4	8	0.2	13	0.33	0.63	1	0.63	3	22	0	K	K	1	1
1887	1885	1197.55	2	ORF00980	6	[eriei] [rgf] [GSFSLH] [YR] [aprtg]	y	gf	27.9949	[Formyl]:1	-0.003685	YR	-0.0019	exact match	-0.0019	G([Formyl])FGSFSLHYR	1197.56	8.59	5.71	5.64	2	10	1	5	10	0.5	9	0.45	1.2	1	1.2	1	18	0	R	R	1	1
3690	3689	2457.15	3	ORF00980	7	[shipa] [kavedavkemle] [HMASTLA] [QGER] [ieirg]	y	avedavkemle	43.0058	[Carbamyl]:1	-0.006874	QGER	-0.0013	exact match	-0.0013	A([Carbamyl])VEDAVKEMLEHMASTLAQGER	2457.16	4.02	1.67	1.49	2.12	22	1	5	12	0.26	14	0.3	0.66	1	0.66	3	9	0	K	R	1	1
2090	2089	1197.55	2	ORF00980	6	[eriei] [rgf] [GSFSLH] [YR] [aprtg]	y	gf	27.9949	[Formyl]:1	-0.001285	YR	-0.0019	exact match	-0.0019	G([Formyl])FGSFSLHYR	1197.56	6.67	5.89	5.64	2	10	1	5	12	0.6	9	0.45	1.3	1	1.3	3	18	0	R	R	1	1
779	777	1718.85	3	ORF00992	8	[eerar] [qr] [RDELHAQL] [SNNR] [srrnq]	y	qr	-17.0265	[Pyro-glu]:1	-0.004641	SNNR	-0.00256	exact match	-0.00256	Q([Pyro-glu])RRDELHAQLSNNR	1718.86	5.8	3.89	3.76	2.3	14	1	7	19	0.59	13	0.4	1.21	1	1.21	1	29	0	R	R	1	1
1036	1033	1718.85	3	ORF00992	8	[eerar] [qr] [RDELHAQL] [SNNR] [srrnq]	y	qr	-17.0265	[Pyro-glu]:1	-0.003241	SNNR	-0.00246	exact match	-0.00246	Q([Pyro-glu])RRDELHAQLSNNR	1718.86	4.92	3.87	3.84	2.27	14	1	7	20	0.63	14	0.44	1.29	1	1.29	3	29	0	R	R	1	1
3102	3101	1790.87	2	ORF00996	6	[elsve] [kgwlpl] [FDFAYQ] [GFAR] [gleed]	y	gwlpl	3.9949	[kynurenin]:1	-0.006565	GFAR	-0.000753	exact match	-0.000753	GW([kynurenin])LPLFDFAYQGFAR	1790.88	3.63	0.42	0.23	2	15	1	6	9	0.3	9	0.3	0.8	1	0.8	1	8	0	K	R	1	1
1215	1213	1760.79	2	ORF01061	8	[ldier] [V] [IGHEYFHN] [wtgnrv] [tcrdw]	y	V	-0.00331	exact match	-0.00331	wtgnr	31.9898	[dihydroxy]:1	-0.0023823	VIGHEYFHNW([dihydroxy])TGNR	1760.8	4.48	2.87	2.76	2	14	1	7	11	0.39	11	0.39	1.04	1	1.04	1	22	0	R	R	1	1
1400	1397	1732.8	3	ORF01061	8	[ldier] [V] [IGHEYFHN] [wtgnrv] [tcrdw]	y	V	-0.00221	exact match	-0.00221	wtgnr	3.9949	[kynurenin]:1	-0.0024683	VIGHEYFHNW([kynurenin])TGNR	1732.81	5.47	3.72	3.89	2	14	1	4	7	0.25	14	0.5	0.89	1	0.89	3	22	0	R	R	1	1
1335	1333	1407.67	2	ORF01069	8	[vrfwk] [DSGI] [AVDLTSAG] [mrv] [emgsl]	b	DSGI	-9e-05	exact match	-9e-05	mr	15.9949	[Hydroxylation]:1	-0.0004783	DSGIAVDLTSAGM([Hydroxylation])R	1407.67	0.62	0.18	0.24	2	14	1	7	17	0.61	10	0.36	1.21	1	1.21	1	7	0	K	R	1	1
1419	1417	1407.67	2	ORF01069	8	[vrfwk] [DSGI] [AVDLTSAG] [mrv] [emgsl]	b	DSGI	0.00021	exact match	0.00021	mr	15.9949	[Hydroxylation]:1	-0.0017783	DSGIAVDLTSAGMR([Hydroxylation])	1407.67	0.19	-0.67	-0.64	2	14	1	8	18	0.64	13	0.46	1.39	1	1.39	3	7	0	K	R	1	1
2118	2117	1736.88	2	ORF01075	9	[pevqt] [kh] [FTLKSDVLF] [NFNK] [stlkp]	y	h	27.9949	[Formyl]:1	-0.005025	NFNK	-0.00229	exact match	-0.00229	H([Formyl])FTLKSDVLFNFNK	1736.89	5.46	2.91	2.84	2.54	14	1	8	19	0.53	11	0.31	1.07	1	1.07	1	22	0	K	K	1	1
962	961	1579.76	2	ORF01075	6	[gftdr] [IGSD] [AYNQGL] [sekra] [qsvvd]	y	IGSD	-0.00259	exact match	-0.00259	sekr	43.0058	[Carbamyl]:1	-0.0014673	IGSDAYNQGLSEK([Carbamyl])R	1579.76	2.3	1.41	1.24	2	14	1	4	13	0.46	14	0.5	1.11	1	1.11	3	9	0	R	R	1	1
1154	1153	1564.75	2	ORF01075	9	[lgftd] [ri] [GSDAYNQGL] [SEKR] [aqsvv]	y	i	27.9949	[Formyl]:1	0.002825	SEKR	-0.00175	exact match	-0.00175	I([Formyl])GSDAYNQGLSEKR	1564.75	0.66	2.11	2.17	2.55	14	1	6	10	0.28	16	0.45	0.9	1	0.9	3	13	0	R	R	1	1
2414	2413	1751.89	3	ORF01075	6	[pevqt] [khftlksd] [VLFNFN] [K] [stlkp]	b	hftlksd	43.0058	[Ethanolamine]:1 [Lys->Gln]:1	-0.002403	K	-0.00302	exact match	-0.00302	HFTLK([Lys->Gln])SD([Ethanolamine])VLFNFNK	1751.9	4.61	3.6	3.6	2	14	2	3	11	0.39	5	0.18	0.68	1	0.68	3	23	0	K	K	1	1
2568	2565	5437.37	5	ORF01075	7	[wyaga] [klgwsqyhdtgfihndgpthenqlgaga] [FGGYQVN] [pyvgfemgydwlgrm] [pykgd]	nc_dir	lgwsqyhdtgfihndgpthenqlgaga	31.9898	[Acetyl]:1 [Pro->Ser]:1	-0.00675	pyvgfemgydwlgr	47.9847	[Hydroxylation]:1 [dihydroxy]:1	-0.0115273	L([Acetyl])GWSQYHDTGFIHNDGP([Pro->Ser])THENQLGAGAFGGYQVNPYVGFEM([Hydroxylation])GYDW([dihydroxy])LGR	5437.39	3.78	2.3	2.33	2	48	4	2	18	0.19	8	0.08	0.29	1	0.29	3	23	0	K	R	1	1
2594	2593	5437.36	5	ORF01075	7	[wyaga] [klgwsqyhdtgfihndgpthenqlgaga] [FGGYQVN] [pyvgfemgydwlgrm] [pykgd]	nc_dir	lgwsqyhdtgfihndgpthenqlgaga	31.9898	[Acetyl]:1 [Pro->Ser]:1	-0.00915	pyvgfemgydwlgr	47.9847	[Hydroxylation]:1 [dihydroxy]:1	-0.0156273	L([Acetyl])GWSQYHDTGFIHNDGP([Pro->Ser])THENQLGAGAFGGYQVNPYVGFEM([Hydroxylation])GYDW([dihydroxy])LGR	5437.39	5.05	3.18	3.18	2	48	4	2	15	0.16	8	0.08	0.26	1	0.26	3	25	0	K	R	1	1
578	577	1299.64	2	ORF01081	6	[lptrk] [H] [IALVAH] [dhckq] [mlmnw]	y	H	-0.00301	exact match	-0.00301	dhck	57.0215	[Carbamidomethyl]:1	-0.0029273	HIALVAHDHC([Carbamidomethyl])K	1299.65	7.23	4.98	5.31	2	11	1	5	11	0.5	10	0.45	1.18	1	1.18	1	30	0	K	K	1	1
678	677	1299.64	2	ORF01081	8	[lptrk] [H] [IALVAHDH] [ckq] [mlmnw]	y	H	-0.00071	exact match	-0.00071	ck	57.0215	[Carbamidomethyl]:1	-0.0009773	HIALVAHDHC([Carbamidomethyl])K	1299.65	4.61	3.75	4.01	2	11	1	8	14	0.64	17	0.77	1.77	1	1.77	3	30	0	K	K	1	1
974	973	1109.48	2	ORF01083	6	[avlar] [D] [AGMTVV] [mdrc] [paiei]	y	D	-0.00084	exact match	-0.00084	mdr	15.9949	[Hydroxylation]:1	-0.0004183	DAGMTVVM([Hydroxylation])DR	1109.48	2.27	0.85	0.96	2	10	1	5	13	0.65	10	0.5	1.4	1	1.4	3	8	0	R	R	1	1
758	757	2393.11	3	ORF01096	7	[wqtik] [NTLTHNGH] [HYTNTQL] [paaemki] [gakdi]	b	NTLTHNGH	-0.00206	exact match	-0.00206	paaemk	15.9949	[Hydroxylation]:1	-0.0053983	NTLTHNGHHYTNTQLPAAEM([Hydroxylation])K	2393.12	4.11	2.63	2.74	2	21	1	7	24	0.57	16	0.38	1.12	1	1.12	1	29	0	K	K	1	1
1602	1601	2143.06	4	ORF01131	6	[dsagq] [rcsalrvlc] [LQDDIA] [EHTLK] [mlrga]	y	csalrvlc	15.9949	[persulfide]:1 [Cys->Ser]:1	-0.006975	EHTLK	-0.00406	exact match	-0.00406	C([Cys->Ser])SALRVLC([persulfide])LQDDIAEHTLK	2143.08	7.11	6.68	6.54	2	19	2	2	3	0.08	9	0.24	0.37	1	0.37	3	18	0	R	K	1	1
1783	1781	2233.08	2	ORF01157	6	[lnnpk] [HL] [AVSSYA] [menpqgfgllqrg] [refsr]	y	HL	-0.00647	exact match	-0.00647	menpqgfgllqr	15.9949	[Hydroxylation]:1	-0.0045683	HLAVSSYAM([Hydroxylation])ENPQGFGLLQR	2233.09	6.97	3.79	3.67	2.12	20	1	7	10	0.24	13	0.31	0.71	1	0.71	3	15	0	K	R	1	1
1668	1665	1452.8	2	ORF01173	7	[fpllr] [NL] [TLVAGIH] [wptkv] [adyrd]	y	NL	-0.00469	exact match	-0.00469	wptk	3.9949	[kynurenin]:1	-0.0013883	NLTLVAGIHW([kynurenin])PTK	1452.81	5.62	1.67	1.48	2	13	1	3	7	0.27	11	0.42	0.81	1	0.81	1	14	0	R	K	1	1
1788	1785	1480.79	2	ORF01173	7	[fpllr] [NL] [TLVAGIH] [wptkv] [adyrd]	y	NL	-0.00559	exact match	-0.00559	wptk	31.9898	[dihydroxy]:1	-0.0019023	NLTLVAGIHW([dihydroxy])PTK	1480.8	6.67	2.38	2.34	2	13	1	5	15	0.58	12	0.46	1.23	1	1.23	3	14	0	R	K	1	1
1839	1837	1452.8	2	ORF01173	7	[fpllr] [NL] [TLVAGIH] [wptkv] [adyrd]	y	NL	-0.00439	exact match	-0.00439	wptk	3.9949	[kynurenin]:1	-0.0020883	NLTLVAGIHW([kynurenin])PTK	1452.81	6.17	2.81	2.76	2	13	1	5	10	0.38	11	0.42	1	1	1	3	14	0	R	K	1	1
1660	1657	1314.66	2	ORF01173	6	[lltgk] [R] [NPAIEE] [wlrk] [vngyv]	y	R	-0.00421	exact match	-0.00421	wlr	31.9898	[dihydroxy]:1	-0.0035723	RNPAIEEW([dihydroxy])LR	1314.67	7.78	5.68	5.57	2.01	10	1	4	11	0.55	12	0.6	1.34	1	1.34	3	18	0	K	R	1	1
1322	1321	1508.76	2	ORF01193	6	[memar] [qh] [IAALGR] [PDFSSK] [iklyt]	y	qh	-17.0265	[Pyro-glu]:1	-0.003141	PDFSSK	-0.00269	exact match	-0.00269	Q([Pyro-glu])HIAALGRPDFSSK	1508.77	5.93	3.39	3.1	2	14	1	6	11	0.39	13	0.46	1.07	1	1.07	1	22	0	R	K	1	1
1491	1489	1508.77	2	ORF01193	6	[memar] [qh] [IAALGR] [PDFSSK] [iklyt]	y	qh	-17.0265	[Pyro-glu]:1	-0.002741	PDFSSK	-0.00259	exact match	-0.00259	Q([Pyro-glu])HIAALGRPDFSSK	1508.77	5.13	3.07	2.74	2	14	1	7	14	0.5	14	0.5	1.25	1	1.25	3	22	0	R	K	1	1
3058	3057	3954	4	ORF01202	7	[nevfk] [VA] [VTELAHI] [vdetlaannldrseldwlvphqanlri] [isata]	y	VA	-0.0158	exact match	-0.0158	vdetlaannldrseldwlvphqanlr	31.9898	[dihydroxy]:1	-0.0031223	VAVTELAHIVDETLAANNLDRSELDW([dihydroxy])LVPHQANLR	3954.02	5.66	1.25	1.27	2	35	1	5	11	0.16	15	0.21	0.44	1	0.44	3	13	0	K	R	1	1
1239	1237	2143.05	3	ORF01202	6	[rtgir] [krhiaapnetvatm] [GFTAAN] [R] [aiema]	b	rhiaapnetvatm	15.9949	[Hydroxylation]:1	-0.004965	R	-0.00327	exact match	-0.00327	RHIAAPNETVATM([Hydroxylation])GFTAANR	2143.06	4.73	3.03	2.94	2	20	1	8	18	0.45	11	0.28	0.93	1	0.93	3	25	0	K	R	1	1
1095	1093	1666.79	2	ORF01206	7	[ghaar] [II] [AYGDADA] [mvaggaeka] [stplg]	y	II	0.00068	exact match	0.00068	mvaggaek	15.9949	[Hydroxylation]:1	-0.0010683	IIAYGDADAM([Hydroxylation])VAGGAEK	1666.79	1.01	0.89	0.61	2.01	17	1	7	11	0.32	13	0.38	0.91	1	0.91	1	8	0	R	K	1	1
1332	1329	2176.07	2	ORF01206	7	[imygl] [rgpsisiatac] [TSGVHNI] [GHAAR] [iiayg]	y	gpsisiatac	57.0215	[Carbamidomethyl]:1	-0.005054	GHAAR	-0.00246	exact match	-0.00246	GPSISIATAC([Carbamidomethyl])TSGVHNIGHAAR	2176.08	3.9	3.35	3.25	2	22	1	3	7	0.16	16	0.36	0.59	1	0.59	3	21	0	R	R	1	1
1332	1329	2176.07	2	ORF01206	7	[myglr] [GP] [SISIATA] [ctsgvhnighaari] [iaygd]	y	GP	-0.00182	exact match	-0.00182	ctsgvhnighaar	57.0215	[Carbamidomethyl]:1	-0.0038973	GPSISIATAC([Carbamidomethyl])TSGVHNIGHAAR	2176.08	3.9	3.35	3.25	2	22	1	3	7	0.16	16	0.36	0.59	1	0.59	3	21	0	R	R	1	1
1551	1549	1516.78	3	ORF01211	8	[etkir] [qq] [ASFIHHIQ] [IGR] [elhkp]	y	qq	-17.0265	[Pyro-glu]:1	-0.004511	IGR	-0.00119	exact match	-0.00119	Q([Pyro-glu])QASFIHHIQIGR	1516.79	6.51	3.43	3.47	2	13	1	7	11	0.42	12	0.46	1.15	1	1.15	1	25	0	R	R	1	1
1730	1729	1516.78	3	ORF01211	8	[etkir] [qq] [ASFIHHIQ] [IGR] [elhkp]	y	qq	-17.0265	[Pyro-glu]:1	-0.002811	IGR	-0.00129	exact match	-0.00129	Q([Pyro-glu])QASFIHHIQIGR	1516.79	5.52	4.34	4.27	2	13	1	7	10	0.38	12	0.46	1.12	1	1.12	3	25	0	R	R	1	1
1338	1337	1871.95	3	ORF01238	6	[nmrek] [VVEHPHIL] [DIAQQA] [mrd] [chitp]	b	VVEHPHIL	-0.00621	exact match	-0.00621	mr	15.9949	[Hydroxylation]:1	-0.0060783	VVEHPHILDIAQQAM([Hydroxylation])R	1871.97	7.57	5.92	6	2	16	1	4	9	0.28	7	0.22	0.63	1	0.63	1	18	0	K	R	1	1
1191	1189	1924.04	2	ORF01243	6	[lmgrl] [rk] [KIQAQY] [PHDVITTVR] [gqgyl]	y	k	27.9949	[Formyl]:1	-0.001275	PHDVITTVR	-0.00432	exact match	-0.00432	K([Formyl])KIQAQYPHDVITTVR	1924.05	5.1	4.39	4.32	2	16	1	2	4	0.13	8	0.25	0.44	1	0.44	1	30	0	R	R	1	1
2859	2857	1715.87	2	ORF01243	6	[eevik] [LT] [AFEYTI] [metlirn] [ngkvv]	y	LT	-0.00494	exact match	-0.00494	metlir	15.9949	[Hydroxylation]:1	-0.0029683	LTAFEYTIM([Hydroxylation])ETLIR	1715.88	6.17	4.08	3.82	2.01	14	1	9	18	0.64	13	0.46	1.42	1	1.42	3	20	0	K	R	1	1
2738	2737	1715.87	2	ORF01243	6	[eevik] [LT] [AFEYTI] [metlirn] [ngkvv]	y	LT	-0.00274	exact match	-0.00274	metlir	15.9949	[Hydroxylation]:1	-0.0024683	LTAFEYTIM([Hydroxylation])ETLIR	1715.88	4.25	2.84	2.74	2	14	1	8	19	0.68	13	0.46	1.43	1	1.43	3	23	0	K	R	1	1
2802	2801	1715.87	2	ORF01243	6	[eevik] [LT] [AFEYTI] [metlirn] [ngkvv]	y	LT	-0.00124	exact match	-0.00124	metlir	15.9949	[Hydroxylation]:1	-0.0026683	LTAFEYTIM([Hydroxylation])ETLIR	1715.88	3.84	3.54	3.5	2.06	14	1	7	16	0.55	11	0.38	1.18	1	1.18	3	24	0	K	R	1	1
3206	3205	1715.87	2	ORF01243	6	[eevik] [LT] [AFEYTI] [metlirn] [ngkvv]	y	LT	-0.00074	exact match	-0.00074	metlir	15.9949	[Hydroxylation]:1	-0.0030683	LTAFEYTIM([Hydroxylation])ETLIR	1715.88	3.9	4.23	4.02	2.08	14	1	8	18	0.62	12	0.41	1.3	1	1.3	3	27	0	K	R	1	1
1314	1313	1924.04	2	ORF01243	6	[lmgrl] [rk] [KIQAQY] [PHDVITTVR] [gqgyl]	y	k	27.9949	[Formyl]:1	-0.003975	PHDVITTVR	-0.00322	exact match	-0.00322	K([Formyl])KIQAQYPHDVITTVR	1924.05	5.21	3.07	3.09	2	16	1	7	14	0.44	13	0.41	1.06	1	1.06	3	30	0	R	R	1	1
1815	1813	1646.76	2	ORF01250	9	[yqlar] [DE] [FGGELIDGG] [pwlki] [knpnt]	y	DE	-0.00073	exact match	-0.00073	pwlk	14.9745	[Nitro]:1 [Pyrrolidinone]:1	-0.0006663	DEFGGELIDGGP([Pyrrolidinone])W([Nitro])LK	1646.76	1.03	0.14	0.08	2	15	2	6	13	0.43	11	0.37	1	1	1	1	7	0	R	K	1	1
2444	2441	1614.78	2	ORF01250	8	[aemml] [rhmq] [WFEAADLI] [VK] [gmega]	b	hmq	27.9949	[Formyl]:1	-0.001695	VK	-0.00713	exact match	-0.00713	H([Formyl])MQWFEAADLIVK	1614.79	6.76	3.02	2.92	2.1	13	1	8	10	0.37	9	0.33	0.99	1	0.99	1	15	0	R	K	1	1
1770	1769	1634.77	2	ORF01250	8	[aemml] [rhmqwf] [EAADLIVK] [] [gmega]	nc_dir	hmqwf	47.9847	[Hydroxylation]:1 [dihydroxy]:1	-0.001944		-0.00536	exact match	-0.00536	HM([Hydroxylation])QW([dihydroxy])FEAADLIVK	1634.78	6.45	3.25	3.31	2.11	13	2	6	9	0.33	12	0.44	0.98	1	0.98	1	16	0	R	K	1	1
1855	1853	1650.76	2	ORF01250	7	[aemml] [rhmqwf] [EAADLIV] [K] [gmega]	b	hmqwf	63.9797	[dihydroxy]:2	-0.001758	K	-0.00512	exact match	-0.00512	HM([dihydroxy])QW([dihydroxy])FEAADLIVK	1650.77	5.19	2.22	2.25	2	13	2	5	9	0.35	9	0.35	0.88	1	0.88	1	16	0	R	K	1	1
1751	1749	1634.77	2	ORF01250	7	[aemml] [rhmqwfe] [AADLIVK] [] [gmega]	nc_dir	hmqwfe	47.9847	[Hydroxylation]:1 [dihydroxy]:1	-0.002734		-0.00456	exact match	-0.00456	HM([Hydroxylation])QW([dihydroxy])FEAADLIVK	1634.78	6.76	3.58	3.22	2	13	2	4	8	0.31	10	0.38	0.85	1	0.85	1	17	0	R	K	1	1
1827	1825	1650.76	2	ORF01250	9	[aemml] [rhmqw] [FEAADLIVK] [] [gmega]	nc_dir	hmqw	63.9797	[dihydroxy]:2	-0.002748		-0.00666	exact match	-0.00666	HM([dihydroxy])QW([dihydroxy])FEAADLIVK	1650.77	7.31	3.27	3.19	2	13	2	6	11	0.42	11	0.42	1.08	1	1.08	1	17	0	R	K	1	1
1799	1797	1634.76	2	ORF01250	7	[aemml] [rhmqwfe] [AADLIVK] [] [gmega]	nc_dir	hmqwfe	47.9847	[Hydroxylation]:1 [dihydroxy]:1	-0.004534		-0.00346	exact match	-0.00346	HM([Hydroxylation])QW([dihydroxy])FEAADLIVK	1634.78	7.98	5.26	5.23	2.01	13	2	5	8	0.31	12	0.46	0.96	1	0.96	1	19	0	R	K	1	1
1864	1861	1634.77	2	ORF01250	7	[aemml] [rhmqwfe] [AADLIVK] [] [gmega]	nc_dir	hmqwfe	47.9847	[Hydroxylation]:1 [dihydroxy]:1	-0.002734		-0.00326	exact match	-0.00326	HM([Hydroxylation])QW([dihydroxy])FEAADLIVK	1634.78	5.47	3.33	3	2.08	13	2	3	8	0.3	10	0.37	0.78	1	0.78	1	23	0	R	K	1	1
1912	1909	1634.77	2	ORF01250	7	[aemml] [rhmqwfe] [AADLIVK] [] [gmega]	nc_dir	hmqwfe	47.9847	[Hydroxylation]:1 [dihydroxy]:1	-0.002534		-0.00116	exact match	-0.00116	HM([Hydroxylation])QW([dihydroxy])FEAADLIVK	1634.78	3.94	3.36	3.59	2.1	13	2	5	8	0.29	12	0.44	0.92	1	0.92	1	24	0	R	K	1	1
1883	1881	1634.77	2	ORF01250	7	[aemml] [rhmqwfe] [AADLIVK] [] [gmega]	nc_dir	hmqwfe	47.9847	[Hydroxylation]:1 [dihydroxy]:1	-0.002334		-0.00366	exact match	-0.00366	HM([Hydroxylation])QW([dihydroxy])FEAADLIVK	1634.78	5.17	3.03	2.77	2.1	13	2	3	8	0.29	10	0.37	0.77	1	0.77	1	25	0	R	K	1	1
1879	1877	1634.76	2	ORF01250	7	[aemml] [rhmqwfe] [AADLIVK] [] [gmega]	nc_dir	hmqwfe	47.9847	[Hydroxylation]:1 [dihydroxy]:1	-0.003334		-0.00406	exact match	-0.00406	HM([Hydroxylation])QW([dihydroxy])FEAADLIVK	1634.78	7	4.08	3.9	2	13	2	3	7	0.27	11	0.42	0.81	1	0.81	1	26	0	R	K	1	1
1866	1865	1634.77	2	ORF01250	7	[aemml] [rhmqwfe] [AADLIVK] [] [gmega]	nc_dir	hmqwfe	47.9847	[Hydroxylation]:1 [dihydroxy]:1	-0.003334		0.000537	exact match	0.000537	HM([Hydroxylation])QW([dihydroxy])FEAADLIVK	1634.78	4.19	4.05	3.55	2.43	13	2	3	8	0.25	10	0.32	0.66	1	0.66	1	28	0	R	K	1	1
2107	2105	1602.77	2	ORF01250	7	[aemml] [rhm] [QWFEAAD] [LIVK] [gmega]	y	hm	15.9949	[Hydroxylation]:1	-0.008715	LIVK	-0.00255	exact match	-0.00255	HM([Hydroxylation])QWFEAADLIVK	1602.79	8.25	4.23	4	2.12	13	1	5	7	0.25	10	0.36	0.8	1	0.8	3	15	0	R	K	1	1
2055	2053	1634.76	2	ORF01250	7	[aemml] [rhmqwfe] [AADLIVK] [] [gmega]	nc_dir	hmqwfe	47.9847	[Hydroxylation]:1 [dihydroxy]:1	-0.003234		-0.00446	exact match	-0.00446	HM([Hydroxylation])QW([dihydroxy])FEAADLIVK	1634.78	7.06	4.08	3.8	2.02	13	2	4	8	0.3	10	0.38	0.84	1	0.84	3	16	0	R	K	1	1
1995	1993	1634.77	2	ORF01250	8	[aemml] [rhmqwf] [EAADLIVK] [] [gmega]	nc_dir	hmqwf	47.9847	[Hydroxylation]:1 [dihydroxy]:1	-0.001944		-0.000563	exact match	-0.000563	HM([Hydroxylation])QW([dihydroxy])FEAADLIVK	1634.78	4.43	3.32	3.3	2	13	2	6	9	0.35	12	0.46	1.04	1	1.04	3	17	0	R	K	1	1
2095	2093	1650.76	2	ORF01250	9	[aemml] [rhmqw] [FEAADLIVK] [] [gmega]	nc_dir	hmqw	63.9797	[dihydroxy]:2	-0.003048		-0.000363	exact match	-0.000363	HM([dihydroxy])QW([dihydroxy])FEAADLIVK	1650.77	4.34	3.76	3.56	2	13	2	8	12	0.46	12	0.46	1.23	1	1.23	3	17	0	R	K	1	1
2003	2001	1634.77	2	ORF01250	7	[aemml] [rhmqwfe] [AADLIVK] [] [gmega]	nc_dir	hmqwfe	47.9847	[Hydroxylation]:1 [dihydroxy]:1	-0.004234		-0.000863	exact match	-0.000863	HM([Hydroxylation])QWF([dihydroxy])EAADLIVK	1634.78	5.78	4.9	4.98	2	13	2	3	8	0.31	9	0.35	0.77	1	0.77	3	18	0	R	K	1	1
2126	2125	1634.77	2	ORF01250	8	[aemml] [rhmqwf] [EAADLIVK] [] [gmega]	nc_dir	hmqwf	47.9847	[Hydroxylation]:1 [dihydroxy]:1	-0.003144		-6.33e-05	exact match	-6.33e-05	HM([Hydroxylation])QW([dihydroxy])FEAADLIVK	1634.78	4.92	4.43	4.44	2.02	13	2	6	9	0.34	12	0.46	1.03	1	1.03	3	20	0	R	K	1	1
2070	2069	1634.77	2	ORF01250	7	[aemml] [rhmqwfe] [AADLIVK] [] [gmega]	nc_dir	hmqwfe	47.9847	[Hydroxylation]:1 [dihydroxy]:1	-0.003034		-0.00186	exact match	-0.00186	HM([Hydroxylation])QW([dihydroxy])FEAADLIVK	1634.78	4.62	3.5	3.33	2.14	13	2	4	8	0.29	11	0.4	0.83	1	0.83	3	22	0	R	K	1	1
2059	2057	1634.77	2	ORF01250	8	[aemml] [rhmqwf] [EAADLIVK] [] [gmega]	nc_dir	hmqwf	47.9847	[Hydroxylation]:1 [dihydroxy]:1	-0.001944		-0.00226	exact match	-0.00226	HM([Hydroxylation])QW([dihydroxy])FEAADLIVK	1634.78	4.37	2.5	2.5	2	13	2	4	9	0.35	10	0.38	0.88	1	0.88	3	23	0	R	K	1	1
2091	2089	1634.77	2	ORF01250	7	[aemml] [rhmqwfe] [AADLIVK] [] [gmega]	nc_dir	hmqwfe	47.9847	[Hydroxylation]:1 [dihydroxy]:1	-0.003034		-0.00246	exact match	-0.00246	HM([Hydroxylation])QW([dihydroxy])FEAADLIVK	1634.78	5.23	3.46	3.41	2	13	2	2	7	0.27	10	0.38	0.73	1	0.73	3	25	0	R	K	1	1
2444	2441	1614.78	2	ORF01309	8	[ml] [rhmq] [WFEAADLI] [VK] [gmega]	b	hmq	27.9949	[Formyl]:1	-0.001695	VK	-0.00713	exact match	-0.00713	H([Formyl])MQWFEAADLIVK	1614.79	6.76	3.02	2.92	2.1	13	1	8	10	0.37	9	0.33	0.99	1	0.99	1	15	0	R	K	1	1
1770	1769	1634.77	2	ORF01309	8	[ml] [rhmqwf] [EAADLIVK] [] [gmega]	nc_dir	hmqwf	47.9847	[Hydroxylation]:1 [dihydroxy]:1	-0.001944		-0.00536	exact match	-0.00536	HM([Hydroxylation])QW([dihydroxy])FEAADLIVK	1634.78	6.45	3.25	3.31	2.11	13	2	6	9	0.33	12	0.44	0.98	1	0.98	1	16	0	R	K	1	1
1855	1853	1650.76	2	ORF01309	7	[ml] [rhmqwf] [EAADLIV] [K] [gmega]	b	hmqwf	63.9797	[dihydroxy]:2	-0.001758	K	-0.00512	exact match	-0.00512	HM([dihydroxy])QW([dihydroxy])FEAADLIVK	1650.77	5.19	2.22	2.25	2	13	2	5	9	0.35	9	0.35	0.88	1	0.88	1	16	0	R	K	1	1
1751	1749	1634.77	2	ORF01309	7	[ml] [rhmqwfe] [AADLIVK] [] [gmega]	nc_dir	hmqwfe	47.9847	[Hydroxylation]:1 [dihydroxy]:1	-0.002734		-0.00456	exact match	-0.00456	HM([Hydroxylation])QW([dihydroxy])FEAADLIVK	1634.78	6.76	3.58	3.22	2	13	2	4	8	0.31	10	0.38	0.85	1	0.85	1	17	0	R	K	1	1
1827	1825	1650.76	2	ORF01309	9	[ml] [rhmqw] [FEAADLIVK] [] [gmega]	nc_dir	hmqw	63.9797	[dihydroxy]:2	-0.002748		-0.00666	exact match	-0.00666	HM([dihydroxy])QW([dihydroxy])FEAADLIVK	1650.77	7.31	3.27	3.19	2	13	2	6	11	0.42	11	0.42	1.08	1	1.08	1	17	0	R	K	1	1
1802	1801	1634.76	2	ORF01309	8	[ml] [rhmqwf] [EAADLIVK] [] [gmega]	nc_dir	hmqwf	47.9847	[Hydroxylation]:1 [dihydroxy]:1	-0.003144		-0.00576	exact match	-0.00576	HM([Hydroxylation])QW([dihydroxy])FEAADLIVK	1634.78	8.9	4.42	4.26	2	13	2	5	9	0.35	11	0.42	0.96	1	0.96	1	18	0	R	K	1	1
1799	1797	1634.76	2	ORF01309	7	[ml] [rhmqwfe] [AADLIVK] [] [gmega]	nc_dir	hmqwfe	47.9847	[Hydroxylation]:1 [dihydroxy]:1	-0.004534		-0.00346	exact match	-0.00346	HM([Hydroxylation])QW([dihydroxy])FEAADLIVK	1634.78	7.98	5.26	5.23	2.01	13	2	5	8	0.31	12	0.46	0.96	1	0.96	1	19	0	R	K	1	1
1864	1861	1634.77	2	ORF01309	7	[ml] [rhmqwfe] [AADLIVK] [] [gmega]	nc_dir	hmqwfe	47.9847	[Hydroxylation]:1 [dihydroxy]:1	-0.002734		-0.00326	exact match	-0.00326	HM([Hydroxylation])QW([dihydroxy])FEAADLIVK	1634.78	5.47	3.33	3	2.08	13	2	3	8	0.3	10	0.37	0.78	1	0.78	1	23	0	R	K	1	1
1912	1909	1634.77	2	ORF01309	7	[ml] [rhmqwfe] [AADLIVK] [] [gmega]	nc_dir	hmqwfe	47.9847	[Hydroxylation]:1 [dihydroxy]:1	-0.002534		-0.00116	exact match	-0.00116	HM([Hydroxylation])QW([dihydroxy])FEAADLIVK	1634.78	3.94	3.36	3.59	2.1	13	2	5	8	0.29	12	0.44	0.92	1	0.92	1	24	0	R	K	1	1
1883	1881	1634.77	2	ORF01309	7	[ml] [rhmqwfe] [AADLIVK] [] [gmega]	nc_dir	hmqwfe	47.9847	[Hydroxylation]:1 [dihydroxy]:1	-0.002334		-0.00366	exact match	-0.00366	HM([Hydroxylation])QW([dihydroxy])FEAADLIVK	1634.78	5.17	3.03	2.77	2.1	13	2	3	8	0.29	10	0.37	0.77	1	0.77	1	25	0	R	K	1	1
1879	1877	1634.76	2	ORF01309	7	[ml] [rhmqwfe] [AADLIVK] [] [gmega]	nc_dir	hmqwfe	47.9847	[Hydroxylation]:1 [dihydroxy]:1	-0.003334		-0.00406	exact match	-0.00406	HM([Hydroxylation])QW([dihydroxy])FEAADLIVK	1634.78	7	4.08	3.9	2	13	2	3	7	0.27	11	0.42	0.81	1	0.81	1	26	0	R	K	1	1
1866	1865	1634.77	2	ORF01309	7	[ml] [rhmqwfe] [AADLIVK] [] [gmega]	nc_dir	hmqwfe	47.9847	[Hydroxylation]:1 [dihydroxy]:1	-0.003334		0.000537	exact match	0.000537	HM([Hydroxylation])QW([dihydroxy])FEAADLIVK	1634.78	4.19	4.05	3.55	2.43	13	2	3	8	0.25	10	0.32	0.66	1	0.66	1	28	0	R	K	1	1
2107	2105	1602.77	2	ORF01309	7	[ml] [rhm] [QWFEAAD] [LIVK] [gmega]	y	hm	15.9949	[Hydroxylation]:1	-0.008715	LIVK	-0.00255	exact match	-0.00255	HM([Hydroxylation])QWFEAADLIVK	1602.79	8.25	4.23	4	2.12	13	1	5	7	0.25	10	0.36	0.8	1	0.8	3	15	0	R	K	1	1
2055	2053	1634.76	2	ORF01309	7	[ml] [rhmqwfe] [AADLIVK] [] [gmega]	nc_dir	hmqwfe	47.9847	[Hydroxylation]:1 [dihydroxy]:1	-0.003234		-0.00446	exact match	-0.00446	HM([Hydroxylation])QW([dihydroxy])FEAADLIVK	1634.78	7.06	4.08	3.8	2.02	13	2	4	8	0.3	10	0.38	0.84	1	0.84	3	16	0	R	K	1	1
1995	1993	1634.77	2	ORF01309	8	[ml] [rhmqwf] [EAADLIVK] [] [gmega]	nc_dir	hmqwf	47.9847	[Hydroxylation]:1 [dihydroxy]:1	-0.001944		-0.000563	exact match	-0.000563	HM([Hydroxylation])QW([dihydroxy])FEAADLIVK	1634.78	4.43	3.32	3.3	2	13	2	6	9	0.35	12	0.46	1.04	1	1.04	3	17	0	R	K	1	1
2095	2093	1650.76	2	ORF01309	9	[ml] [rhmqw] [FEAADLIVK] [] [gmega]	nc_dir	hmqw	63.9797	[dihydroxy]:2	-0.003048		-0.000363	exact match	-0.000363	HM([dihydroxy])QW([dihydroxy])FEAADLIVK	1650.77	4.34	3.76	3.56	2	13	2	8	12	0.46	12	0.46	1.23	1	1.23	3	17	0	R	K	1	1
2126	2125	1634.77	2	ORF01309	8	[ml] [rhmqwf] [EAADLIVK] [] [gmega]	nc_dir	hmqwf	47.9847	[Hydroxylation]:1 [dihydroxy]:1	-0.003144		-6.33e-05	exact match	-6.33e-05	HM([Hydroxylation])QW([dihydroxy])FEAADLIVK	1634.78	4.92	4.43	4.44	2.02	13	2	6	9	0.34	12	0.46	1.03	1	1.03	3	20	0	R	K	1	1
2070	2069	1634.77	2	ORF01309	7	[ml] [rhmqwfe] [AADLIVK] [] [gmega]	nc_dir	hmqwfe	47.9847	[Hydroxylation]:1 [dihydroxy]:1	-0.003034		-0.00186	exact match	-0.00186	HM([Hydroxylation])QW([dihydroxy])FEAADLIVK	1634.78	4.62	3.5	3.33	2.14	13	2	4	8	0.29	11	0.4	0.83	1	0.83	3	22	0	R	K	1	1
2059	2057	1634.77	2	ORF01309	8	[ml] [rhmqwf] [EAADLIVK] [] [gmega]	nc_dir	hmqwf	47.9847	[Hydroxylation]:1 [dihydroxy]:1	-0.001944		-0.00226	exact match	-0.00226	HM([Hydroxylation])QW([dihydroxy])FEAADLIVK	1634.78	4.37	2.5	2.5	2	13	2	4	9	0.35	10	0.38	0.88	1	0.88	3	23	0	R	K	1	1
2091	2089	1634.77	2	ORF01309	7	[ml] [rhmqwfe] [AADLIVK] [] [gmega]	nc_dir	hmqwfe	47.9847	[Hydroxylation]:1 [dihydroxy]:1	-0.003034		-0.00246	exact match	-0.00246	HM([Hydroxylation])QW([dihydroxy])FEAADLIVK	1634.78	5.23	3.46	3.41	2	13	2	2	7	0.27	10	0.38	0.73	1	0.73	3	25	0	R	K	1	1
1326	1325	2284.06	3	ORF01316	6	[ylygd] [rq] [ASGSVE] [PEGIHYHDKFEVK] [ygslm]	y	q	27.9949	[Formyl]:1	-0.002995	PEGIHYHDKFEVK	-0.00655	exact match	-0.00655	Q([Formyl])ASGSVEPEGIHYHDKFEVK	2284.08	5.51	3.89	3.81	2	20	1	1	7	0.18	13	0.33	0.53	1	0.53	3	20	0	R	K	1	1
1340	1337	1974.86	2	ORF01321	10	[nitgk] [H] [TEETVEDQTH] [wiyrg] [irkad]	y	H	-0.00491	exact match	-0.00491	wiyr	31.9898	[dihydroxy]:1	-0.0024023	HTEETVEDQTHW([dihydroxy])IYR	1974.87	5.15	2.59	2.45	2	15	1	7	14	0.47	14	0.47	1.17	1	1.17	3	16	0	K	R	1	1
1367	1365	1946.87	2	ORF01321	10	[nitgk] [H] [TEETVEDQTH] [wiyrg] [irkad]	y	H	-0.00191	exact match	-0.00191	wiyr	3.9949	[kynurenin]:1	-0.0022883	HTEETVEDQTHW([kynurenin])IYR	1946.88	3.52	2.77	2.66	2	15	1	9	16	0.53	16	0.53	1.37	1	1.37	3	16	0	K	R	1	1
1262	1261	1584.67	2	ORF01361	8	[yqeyr] [D] [YAGVDEGM] [nglstrf] [afkil]	y	D	0.00116	exact match	0.00116	nglstr	0.984	[Methyl+Deamidated]:1 [Leu->Val]:1	0.0002507	DYAGVDEGMN([Methyl+Deamidated])GL([Leu->Val])STR	1584.67	-1.02	-0.68	-0.59	2	15	2	8	20	0.67	16	0.53	1.47	1	1.47	3	7	0	R	R	1	1
1267	1265	2187.97	3	ORF01362	8	[rldrr] [kstmm] [AGVSYAHH] [TQYGFLR] [tslag]	y	stmm	31.9898	[Hydroxylation]:2	-0.00802	TQYGFLR	-0.00309	exact match	-0.00309	STM([Hydroxylation])M([Hydroxylation])AGVSYAHHTQYGFLR	2187.98	6.39	3.95	3.85	2	19	2	1	2	0.05	15	0.39	0.47	1	0.47	1	21	0	K	R	1	1
1534	1533	2171.98	3	ORF01362	10	[rldrr] [kstmm] [AGVSYAHHTQ] [YGFLR] [tslag]	y	stmm	15.9949	[Hydroxylation]:1	-0.005505	YGFLR	-0.00233	exact match	-0.00233	STMM([Hydroxylation])AGVSYAHHTQYGFLR	2171.99	5.42	3.7	3.66	2	19	1	1	3	0.08	18	0.47	0.58	1	0.58	3	21	0	K	R	1	1
1567	1565	1577.79	3	ORF01365	6	[sseat] [rkyw] [PHDFTL] [LAR] [fkvgk]	y	kyw	31.9898	[dihydroxy]:1	-0.004029	LAR	-0.00144	exact match	-0.00144	KYW([dihydroxy])PHDFTLLAR	1577.8	5.85	4.42	4.45	2	12	1	5	13	0.54	10	0.42	1.17	1	1.17	1	22	0	R	R	1	1
1594	1593	1549.79	3	ORF01365	6	[sseat] [rkyw] [PHDFTL] [LAR] [fkvgk]	y	kyw	3.9949	[kynurenin]:1	-0.004115	LAR	-0.00144	exact match	-0.00144	KYW([kynurenin])PHDFTLLAR	1549.8	6.21	4.25	4.3	2	12	1	6	14	0.58	12	0.5	1.33	1	1.33	1	22	0	R	R	1	1
1770	1769	1577.79	3	ORF01365	6	[sseat] [rkyw] [PHDFTL] [LAR] [fkvgk]	y	kyw	31.9898	[dihydroxy]:1	-0.002929	LAR	-0.00104	exact match	-0.00104	KYW([dihydroxy])PHDFTLLAR	1577.8	4.52	3.3	3.29	2	12	1	7	19	0.79	12	0.5	1.58	1	1.58	3	22	0	R	R	1	1
1770	1769	1577.79	3	ORF01365	6	[sseat] [rkywph] [DFTLLA] [R] [fkvgk]	b	kywph	31.9898	[dihydroxy]:1	-0.002299	R	-0.00237	exact match	-0.00237	KYW([dihydroxy])PHDFTLLAR	1577.8	4.52	3.3	3.29	2	12	1	7	19	0.79	12	0.5	1.58	1	1.58	3	22	0	R	R	1	1
1804	1801	1549.8	3	ORF01365	6	[sseat] [rkyw] [PHDFTL] [LAR] [fkvgk]	y	kyw	3.9949	[kynurenin]:1	-0.003115	LAR	-0.00134	exact match	-0.00134	KYW([kynurenin])PHDFTLLAR	1549.8	5.24	4.25	4.11	2	12	1	6	17	0.71	12	0.5	1.46	1	1.46	3	22	0	R	R	1	1
2194	2193	2589.29	3	ORF01366	6	[aplak] [V] [INDNFG] [iieglmttvhattatqkt] [vdgps]	y	V	-0.00671	exact match	-0.00671	iieglmttvhattatqk	15.9949	[Ethanolamine]:1 [Lys->Thr]:1	-0.0064773	VINDNFGIIE([Ethanolamine])GLMTTVHATTATQK([Lys->Thr])	2589.31	6.34	3.6	3.54	2	24	2	1	3	0.06	10	0.21	0.29	1	0.29	1	27	0	K	K	1	1
3206	3205	2545.23	2	ORF01366	10	[aaqkr] [SDIEIV] [AINDLLDAEY] [maymlky] [dsthg]	y	SDIEIV	-0.00459	exact match	-0.00459	maymlk	15.9949	[Hydroxylation]:1	0.0003817	SDIEIVAINDLLDAEYM([Hydroxylation])AYMLK	2545.23	1.67	-0.28	-0.53	2	22	1	11	12	0.27	13	0.3	0.82	1	0.82	3	7	0	R	K	1	1
2315	2313	2589.3	2	ORF01366	10	[aplak] [VI] [NDNFGIIEGL] [mttvhattatqkt] [vdgps]	y	VI	-0.02227	exact match	-0.02227	mttvhattatqk	15.9949	[Hydroxylation]:1	0.0023517	VINDNFGIIEGLM([Hydroxylation])TTVHATTATQK	2589.31	4.29	-4.13	-4.07	2	24	1	6	13	0.27	25	0.52	0.92	1	0.92	3	11	0	K	K	1	1
3394	3393	2545.22	2	ORF01366	10	[aaqkr] [SDIEIV] [AINDLLDAEY] [maymlky] [dsthg]	y	SDIEIV	-0.00669	exact match	-0.00669	maymlk	15.9949	[Hydroxylation]:1	-0.0019183	SDIEIVAINDLLDAEYM([Hydroxylation])AYMLK	2545.23	4.73	2.3	2.17	2	22	1	11	12	0.27	13	0.3	0.82	1	0.82	3	12	0	R	K	1	1
3294	3293	2701.33	3	ORF01366	7	[raaqk] [RSDIEIVAINDLL] [DAEYMAY] [mlky] [dsthg]	y	RSDIEIVAINDLL	-0.00736	exact match	-0.00736	mlk	15.9949	[Hydroxylation]:1	-0.0009883	RSDIEIVAINDLLDAEYMAYM([Hydroxylation])LK	2701.33	3.16	1.39	1.32	2	23	1	7	14	0.3	8	0.17	0.63	1	0.63	3	14	0	K	K	1	1
3352	3349	2545.23	2	ORF01366	10	[aaqkr] [SDIEIV] [AINDLLDAEY] [maymlky] [dsthg]	y	SDIEIV	1e-05	exact match	1e-05	maymlk	15.9949	[Ala->Ser]:1	-0.0020183	SDIEIVAINDLLDAEYMA([Ala->Ser])YMLK	2545.23	2.22	2.31	2.23	2	22	1	9	12	0.27	13	0.3	0.77	1	0.77	3	14	0	R	K	1	1
3380	3377	2545.22	2	ORF01366	10	[aaqkr] [SDIEIV] [AINDLLDAEY] [maymlky] [dsthg]	y	SDIEIV	-0.011	exact match	-0.011	maymlk	15.9949	[Hydroxylation]:1	-0.0029183	SDIEIVAINDLLDAEYM([Hydroxylation])AYMLK	2545.23	7.09	3.47	3.56	2	22	1	9	10	0.23	12	0.27	0.7	1	0.7	3	15	0	R	K	1	1
3462	3461	2545.22	2	ORF01366	10	[aaqkr] [SDIEIV] [AINDLLDAEY] [maymlky] [dsthg]	y	SDIEIV	-0.0103	exact match	-0.0103	maymlk	15.9949	[Hydroxylation]:1	-0.0024183	SDIEIVAINDLLDAEYM([Hydroxylation])AYMLK	2545.23	6.85	3.17	3.05	2.24	22	1	11	12	0.24	14	0.28	0.75	1	0.75	3	16	0	R	K	1	1
3414	3413	2545.22	2	ORF01366	10	[aaqkr] [SDIEIV] [AINDLLDAEY] [maymlky] [dsthg]	y	SDIEIV	-0.00129	exact match	-0.00129	maymlk	15.9949	[Hydroxylation]:1	-0.0023183	SDIEIVAINDLLDAEYM([Hydroxylation])AYMLK	2545.23	3.55	3.24	3.14	2	22	1	9	9	0.2	12	0.27	0.68	1	0.68	3	17	0	R	K	1	1
3007	3005	3846.9	4	ORF01366	6	[ngkki] [rvtaerdpanlkwdevgvdvvaeat] [GIFLTD] [ETARK] [hitag]	y	vtaerdpanlkwdevgvdvvaeat	31.9898	[dihydroxy]:1	-0.025259	ETARK	-0.00351	exact match	-0.00351	VTAERDPANLKW([dihydroxy])DEVGVDVVAEATGIFLTDETARK	3846.93	7.92	4.8	4.71	2	35	1	4	9	0.13	15	0.21	0.4	1	0.4	3	18	0	R	K	1	1
3430	3429	2545.22	2	ORF01366	10	[aaqkr] [SDIEIV] [AINDLLDAEY] [maymlky] [dsthg]	y	SDIEIV	-0.00329	exact match	-0.00329	maymlk	15.9949	[Hydroxylation]:1	-0.0042183	SDIEIVAINDLLDAEYM([Hydroxylation])AYMLK	2545.23	5.16	5.19	5.14	2	22	1	11	12	0.27	14	0.32	0.84	1	0.84	3	19	0	R	K	1	1
3646	3645	2545.22	2	ORF01366	10	[aaqkr] [SDIEIV] [AINDLLDAEY] [maymlky] [dsthg]	y	SDIEIV	-0.00319	exact match	-0.00319	maymlk	15.9949	[Hydroxylation]:1	-0.0035183	SDIEIVAINDLLDAEYM([Hydroxylation])AYMLK	2545.23	5.36	4.58	4.48	2.16	22	1	11	11	0.23	13	0.27	0.74	1	0.74	3	20	0	R	K	1	1
3158	3157	2717.31	3	ORF01366	6	[raaqk] [RSDIEIVAIND] [LLDAEY] [maymlky] [dsthg]	b	RSDIEIVAIND	-0.00454	exact match	-0.00454	maymlk	31.9898	[Hydroxylation]:2	-0.0086333	RSDIEIVAINDLLDAEYM([Hydroxylation])AYM([Hydroxylation])LK	2717.33	5.36	3.32	3.15	2.01	23	2	8	14	0.3	8	0.17	0.65	1	0.65	3	24	0	K	K	1	1
3131	3129	2717.31	3	ORF01366	6	[raaqk] [RSDIEIVAIND] [LLDAEY] [maymlky] [dsthg]	b	RSDIEIVAIND	-0.00504	exact match	-0.00504	maymlk	31.9898	[Hydroxylation]:2	-0.0092333	RSDIEIVAINDLLDAEYM([Hydroxylation])AYM([Hydroxylation])LK	2717.33	5.65	3.34	3.21	2	23	2	9	16	0.35	9	0.2	0.74	1	0.74	3	25	0	K	K	1	1
3127	3125	2717.31	3	ORF01366	6	[raaqk] [RSDIEIVAIND] [LLDAEY] [maymlky] [dsthg]	b	RSDIEIVAIND	-0.00654	exact match	-0.00654	maymlk	31.9898	[Hydroxylation]:2	-0.0071333	RSDIEIVAINDLLDAEYM([Hydroxylation])AYM([Hydroxylation])LK	2717.33	5.62	4.25	4.07	2	23	2	9	15	0.33	9	0.2	0.72	1	0.72	3	26	0	K	K	1	1
3626	3625	2717.31	3	ORF01366	6	[raaqk] [RSDIEIVAIND] [LLDAEY] [maymlky] [dsthg]	b	RSDIEIVAIND	-0.00634	exact match	-0.00634	maymlk	31.9898	[Hydroxylation]:2	-0.0077333	RSDIEIVAINDLLDAEYM([Hydroxylation])AYM([Hydroxylation])LK	2717.33	5.65	4.09	3.96	2	23	2	9	14	0.3	9	0.2	0.7	1	0.7	3	27	0	K	K	1	1
4470	4469	2717.32	3	ORF01366	6	[raaqk] [RSDIEIVAIND] [LLDAEY] [maymlky] [dsthg]	b	RSDIEIVAIND	-0.00574	exact match	-0.00574	maymlk	31.9898	[Hydroxylation]:2	-0.0033333	RSDIEIVAINDLLDAEYM([Hydroxylation])AYM([Hydroxylation])LK	2717.33	3.56	3.42	3.28	2	23	2	9	14	0.3	9	0.2	0.7	1	0.7	3	28	0	K	K	1	1
987	985	1413.77	2	ORF01415	6	[eylgk] [K] [GHLTLQ] [mttlrd] [lppee]	y	K	-0.00366	exact match	-0.00366	mttlr	15.9949	[dihydroxy]:1 [semialdehyde]:1	-0.0020973	KGHLTLQM([dihydroxy])T([semialdehyde])TLR	1413.78	5.52	2.6	2.55	2	12	2	5	11	0.46	11	0.46	1.13	1	1.13	1	28	0	K	R	1	1
990	989	1413.77	3	ORF01415	6	[eylgk] [K] [GHLTLQ] [mttlrd] [lppee]	y	K	-0.00186	exact match	-0.00186	mttlr	15.9949	[Hydroxylation]:1	-0.0025983	KGHLTLQM([Hydroxylation])TTLR	1413.78	5.52	4.21	4.31	2	12	1	7	15	0.63	17	0.71	1.63	1	1.63	1	28	0	K	R	1	1
1482	1481	1413.77	3	ORF01415	6	[eylgk] [K] [GHLTLQ] [mttlrd] [lppee]	y	K	-0.00306	exact match	-0.00306	mttlr	15.9949	[Hydroxylation]:1	-0.0019983	KGHLTLQM([Hydroxylation])TTLR	1413.78	4.82	3.28	3.14	2	12	1	7	16	0.67	16	0.67	1.63	1	1.63	3	28	0	K	R	1	1
1290	1289	1413.77	2	ORF01415	6	[eylgk] [K] [GHLTLQ] [mttlrd] [lppee]	y	K	-0.00196	exact match	-0.00196	mttlr	15.9949	[dihydroxy]:1 [semialdehyde]:1	-0.0014973	KGHLTLQM([dihydroxy])T([semialdehyde])TLR	1413.78	3.47	1.55	1.65	2	12	2	4	9	0.38	10	0.42	0.96	1	0.96	3	29	0	K	R	1	1
2354	2353	1232.59	2	ORF01427	7	[vlvav] [khvf] [ASLFNDR] [] [aisyr]	nc_dir	hvf	27.9949	[Formyl]:1	-0.002445		0.000237	exact match	0.000237	H([Formyl])VFASLFNDR	1232.59	6.08	5.65	5.87	2	10	1	5	11	0.55	7	0.35	1.15	1	1.15	3	18	0	K	R	1	1
843	841	1376.63	2	ORF01455	7	[tlnak] [VD] [QLSNDVN] [amrs] [dvqaa]	y	VD	-5e-05	exact match	-5e-05	amr	15.9949	[Hydroxylation]:1	-0.0004883	VDQLSNDVNAM([Hydroxylation])R	1376.64	1.54	1.05	1.09	2	12	1	7	20	0.83	11	0.46	1.58	1	1.58	3	9	0	K	R	1	1
2034	2033	2420.13	2	ORF01456	6	[prptr] [AEAGDV] [ANAILD] [gtdavmlsgesakg] [kyple]	y	AEAGDV	-0.00572	exact match	-0.00572	gtdavmlsgesak	15.9949	[Hydroxylation]:1	0.0008917	AEAGDVANAILDGTDAVM([Hydroxylation])LSGESAK	2420.14	2.25	-0.76	-0.77	2	25	1	11	19	0.38	16	0.32	0.92	1	0.92	3	7	0	R	K	1	1
1676	1673	1692.91	2	ORF01456	6	[cirar] [K] [VVITAT] [qmldsmikn] [prptr]	y	K	-0.00256	exact match	-0.00256	qmldsmik	15.9949	[Hydroxylation]:1	-0.0029883	KVVITATQMLDSM([Hydroxylation])IK	1692.92	4.25	2.87	2.88	2	15	1	6	17	0.57	13	0.43	1.2	1	1.2	3	15	0	R	K	1	1
1683	1681	2414.3	4	ORF01456	6	[kcira] [rkvvitatqm] [LDSMIK] [NPRPTR] [aeagd]	y	kvvitatqm	15.9949	[Hydroxylation]:1	-0.008795	NPRPTR	-0.00231	exact match	-0.00231	KVVITATQM([Hydroxylation])LDSMIKNPRPTR	2414.31	5.61	3.8	3.81	2	21	1	1	3	0.07	18	0.43	0.52	1	0.52	3	25	0	R	R	1	1
1510	1509	2342.15	2	ORF01503	6	[veraa] [kfsdeigghlm] [SGHIIT] [TAEIAK] [iltse]	y	fsdeigghlm	15.9949	[Hydroxylation]:1	-0.004325	TAEIAK	-0.00137	exact match	-0.00137	FSDEIGGHLM([Hydroxylation])SGHIITTAEIAK	2342.16	2.3	1.36	1.22	2	22	1	5	13	0.3	13	0.3	0.7	1	0.7	3	14	0	K	K	1	1
1650	1649	1721.88	2	ORF01508	8	[eyhyg] [kh] [HQTYVTNL] [NNLIK] [gtafe]	y	h	27.9949	[Formyl]:1	-0.000525	NNLIK	-0.0027	exact match	-0.0027	H([Formyl])HQTYVTNLNNLIK	1721.88	3.14	3.21	3.01	2	14	1	1	9	0.32	10	0.36	0.71	1	0.71	1	28	0	K	K	1	1
1246	1245	1914.95	3	ORF01521	8	[ellik] [L] [IAKLEHNI] [melhshd] []	y	L	-0.00136	exact match	-0.00136	melhshd	15.9949	[Hydroxylation]:1	-0.0027083	LIAKLEHNIM([Hydroxylation])ELHSHD	1914.96	4.41	3.68	3.63	2	16	1	8	13	0.41	14	0.44	1.09	1	1.09	1	22	2	K		1	1
1398	1397	1914.95	3	ORF01521	8	[ellik] [L] [IAKLEHNI] [melhshd] []	y	L	-0.00086	exact match	-0.00086	melhshd	15.9949	[Hydroxylation]:1	-0.0027083	LIAKLEHNIM([Hydroxylation])ELHSHD	1914.96	4.41	3.73	3.75	2	16	1	5	11	0.34	12	0.38	0.88	1	0.88	3	22	2	K		1	1
1399	1397	1914.95	4	ORF01521	8	[ellik] [L] [IAKLEHNI] [melhshd] []	y	L	-0.00386	exact match	-0.00386	melhshd	15.9949	[Hydroxylation]:1	-0.0020083	LIAKLEHNIM([Hydroxylation])ELHSHD	1914.96	5.98	3.66	3.72	2	16	1	2	6	0.19	14	0.44	0.69	1	0.69	3	22	2	K		1	1
1847	1845	3657.95	6	ORF01521	7	[alidh] [rlkpleltqthwvtlhnihqlppd] [QSQIQLA] [K] [aigie]	b	lkpleltqthwvtlhnihqlppd	31.9898	[Carboxymethyl]:1 [Pro->Ala]:1	-0.011239	K	-0.00142	exact match	-0.00142	LKP([Pro->Ala])LELTQTHW([Carboxymethyl])VTLHNIHQLPPDQSQIQLAK	3657.96	4.45	4.17	4.21	2	31	2	4	14	0.23	8	0.13	0.42	1	0.42	3	22	0	R	K	1	1
778	777	1362.67	2	ORF01522	6	[eleir] [K] [DDGNTI] [mvvqkq] [gntrf]	y	K	-0.00496	exact match	-0.00496	mvvqk	15.9949	[Hydroxylation]:1	-0.0018283	KDDGNTIM([Hydroxylation])VVQK	1362.68	4.92	2.24	2.21	2	12	1	5	10	0.42	11	0.46	1.08	1	1.08	3	12	0	R	K	1	1
1551	1549	1705.84	2	ORF01526	9	[kaaer] [K] [LNTEETVQE] [wvaki] [rkqva]	y	K	-0.00266	exact match	-0.00266	wvak	31.9898	[dihydroxy]:1	-0.0024823	KLNTEETVQEW([dihydroxy])VAK	1705.85	4.66	3.58	3.44	2	14	1	5	10	0.36	14	0.5	1.04	1	1.04	3	15	0	R	K	1	1
1067	1065	1645.82	2	ORF01526	7	[ltflr] [D] [IGKHFSV] [nqminke] [avkqr]	y	D	-0.00144	exact match	-0.00144	nqmink	15.9949	[Hydroxylation]:1	-0.0037283	DIGKHFSVNQM([Hydroxylation])INK	1645.82	5.78	4.59	4.46	2	14	1	4	11	0.39	10	0.36	0.89	1	0.89	3	19	0	R	K	1	1
1126	1125	1645.82	2	ORF01526	7	[ltflr] [D] [IGKHFSV] [nqminke] [avkqr]	y	D	-4e-05	exact match	-4e-05	nqmink	15.9949	[Hydroxylation]:1	-0.0033283	DIGKHFSVNQM([Hydroxylation])INK	1645.82	4.38	4.2	4.23	2	14	1	4	10	0.36	10	0.36	0.86	1	0.86	3	20	0	R	K	1	1
2294	2293	2478.36	4	ORF01526	6	[idltr] [RLHQNQVFGL] [TVPLIT] [kadgtkf] [gkteg]	b	RLHQNQVFGL	-0.00381	exact match	-0.00381	kadgtk	43.0058	[Carbamyl]:1	-0.0020873	RLHQNQVFGLTVPLITK([Carbamyl])ADGTK	2478.37	3.65	3.45	3.39	2	22	1	6	19	0.43	12	0.27	0.84	1	0.84	3	23	0	R	K	1	1
2327	2325	2034	2	ORF01528	9	[vssla] [ryhtlew] [LNYIATELH] [K] [gftpl]	b	yhtlew	3.9949	[kynurenin]:1	-0.003895	K	-0.00752	exact match	-0.00752	YHTLEW([kynurenin])LNYIATELHK	2034.02	8.14	4.81	4.78	2	16	1	8	17	0.53	12	0.38	1.16	1	1.16	1	19	0	R	K	1	1
2210	2209	2127.1	2	ORF01545	6	[tdack] [khggfy] [LGSIGG] [PAAVLAQGSIK] [rlecv]	y	hggfy	27.9949	[Formyl]:1	-0.005685	PAAVLAQGSIK	-0.00311	exact match	-0.00311	H([Formyl])GGFYLGSIGGPAAVLAQGSIK	2127.11	5	2.91	2.88	2	22	1	4	9	0.2	8	0.18	0.48	1	0.48	1	15	0	K	K	1	1
1680	1677	1564.9	3	ORF01547	8	[riste] [km] [PVSLIHAL] [ALTKR] [aaakv]	y	m	15.9949	[Hydroxylation]:1	-0.005005	ALTKR	-0.00278	exact match	-0.00278	M([Hydroxylation])PVSLIHALALTKR	1564.91	7.09	4.61	4.69	2	14	1	3	7	0.25	9	0.32	0.68	1	0.68	1	22	0	K	R	1	1
1718	1717	1469.77	2	ORF01547	6	[elnvy] [rpm] [VIHNFL] [QTVR] [lladg]	y	pm	15.9949	[Hydroxylation]:1	-0.002865	QTVR	-0.00264	exact match	-0.00264	PM([Hydroxylation])VIHNFLQTVR	1469.78	4.89	4.09	4.01	2	12	1	7	9	0.38	9	0.38	1.04	1	1.04	3	15	0	R	R	1	1
1718	1717	1469.77	2	ORF01547	6	[elnvy] [rpmv] [IHNFLQ] [TVR] [lladg]	b	pmv	15.9949	[Hydroxylation]:1	-0.001575	TVR	-0.00346	exact match	-0.00346	PM([Hydroxylation])VIHNFLQTVR	1469.78	4.89	4.09	4.01	2	12	1	7	9	0.38	9	0.38	1.04	1	1.04	3	15	0	R	R	1	1
1838	1837	1469.77	2	ORF01547	6	[elnvy] [rpm] [VIHNFL] [QTVR] [lladg]	y	pm	15.9949	[Hydroxylation]:1	-0.006565	QTVR	-0.00224	exact match	-0.00224	PM([Hydroxylation])VIHNFLQTVR	1469.78	6.52	3.15	2.98	2	12	1	5	6	0.25	9	0.38	0.83	1	0.83	3	16	0	R	R	1	1
1987	1985	1967.1	3	ORF01547	7	[slehf] [ristekmpvsl] [IHALALT] [K] [raaak]	b	istekmpvsl	15.9949	[Hydroxylation]:1	-0.004985	K	-0.00432	exact match	-0.00432	ISTEKM([Hydroxylation])PVSLIHALALTK	1967.11	6.35	4.93	4.9	2	18	1	6	12	0.33	13	0.36	0.86	1	0.86	3	19	0	R	K	1	1
1895	1893	1564.9	3	ORF01547	8	[riste] [km] [PVSLIHAL] [ALTKR] [aaakv]	y	m	15.9949	[Hydroxylation]:1	-0.002305	ALTKR	-0.00228	exact match	-0.00228	M([Hydroxylation])PVSLIHALALTKR	1564.91	4.98	3.96	3.89	2.15	14	1	4	9	0.3	9	0.3	0.73	1	0.73	3	22	0	K	R	1	1
1798	1797	1297.67	2	ORF01556	7	[tkaak] [qkga] [YAFYIVR] [] [qidan]	nc_dir	qkga	-17.0265	[Pyro-glu]:1	-0.002161		-0.00236	exact match	-0.00236	Q([Pyro-glu])KGAYAFYIVR	1297.68	7.85	5.53	5.63	2	11	1	5	10	0.45	7	0.32	1	1	1	1	19	0	K	R	1	1
2014	2013	1297.67	2	ORF01556	7	[tkaak] [qkga] [YAFYIVR] [] [qidan]	nc_dir	qkga	-17.0265	[Pyro-glu]:1	-0.002361		-0.00226	exact match	-0.00226	Q([Pyro-glu])KGAYAFYIVR	1297.68	7.93	6.03	6.02	2	11	1	5	10	0.45	7	0.32	1	1	1	3	19	0	K	R	1	1
1528	1525	2342.25	4	ORF01559	6	[rginv] [rfgihpvagrlpghm] [NVLLAE] [AK] [vpydi]	b	fgihpvagrlpghm	15.9949	[Hydroxylation]:1	-0.007685	AK	-0.00433	exact match	-0.00433	FGIHPVAGRLPGHM([Hydroxylation])NVLLAEAK	2342.27	5.75	4.34	4.4	2.44	22	1	3	10	0.19	4	0.07	0.32	1	0.32	1	24	0	R	K	1	1
1496	1493	2522.21	2	ORF01596	7	[vernr] [GHIIN] [IGSTAGS] [wpyaggnvygatka] [fvrqf]	y	GHIIN	-0.00572	exact match	-0.00572	wpyaggnvygatk	31.9898	[dihydroxy]:1	-0.0035023	GHIINIGSTAGSW([dihydroxy])PYAGGNVYGATK	2522.22	5.49	3.41	3.27	2	25	1	7	11	0.22	12	0.24	0.6	1	0.6	1	15	0	R	K	1	1
2950	2949	3135.55	3	ORF01693	6	[hpvcr] [SVATAAHVIRDEAVD] [INTYIF] [emlqasrd] [tsvvp]	b	SVATAAHVIRDEAVD	-0.00303	exact match	-0.00303	emlqasr	15.9949	[Hydroxylation]:1	-0.0127483	SVATAAHVIRDEAVDINTYIFEM([Hydroxylation])LQASR	3135.57	5.18	1.67	1.79	2	28	1	4	14	0.25	5	0.09	0.41	1	0.41	3	13	0	R	R	1	1
2886	2885	3135.55	3	ORF01693	9	[hpvcr] [SVATAAHVIRDEA] [VDINTYIFE] [mlqasrd] [tsvvp]	b	SVATAAHVIRDEA	-0.00418	exact match	-0.00418	mlqasr	15.9949	[Hydroxylation]:1	-0.0143583	SVATAAHVIRDEAVDINTYIFEM([Hydroxylation])LQASR	3135.57	6.04	2.49	2.44	2	28	1	10	18	0.32	10	0.18	0.68	1	0.68	3	14	0	R	R	1	1
3032	3029	3135.56	3	ORF01693	9	[hpvcr] [SVATAAHVIRDEA] [VDINTYIFE] [mlqasrd] [tsvvp]	b	SVATAAHVIRDEA	-0.00568	exact match	-0.00568	mlqasr	15.9949	[Hydroxylation]:1	-0.0016583	SVATAAHVIRDEAVDINTYIFEM([Hydroxylation])LQASR	3135.57	2.89	3.32	3.19	2	28	1	5	16	0.29	5	0.09	0.46	1	0.46	3	16	0	R	R	1	1
2999	2997	3135.55	3	ORF01693	8	[hpvcr] [SVATAAHVIRDEAV] [DINTYIFE] [mlqasrd] [tsvvp]	b	SVATAAHVIRDEAV	-0.00789	exact match	-0.00789	mlqasr	15.9949	[Hydroxylation]:1	-0.0090583	SVATAAHVIRDEAVDINTYIFEM([Hydroxylation])LQASR	3135.57	6.49	4.96	4.93	2	28	1	6	15	0.27	6	0.11	0.48	1	0.48	3	19	0	R	R	1	1
3190	3189	3135.54	3	ORF01693	9	[hpvcr] [SVATAAHVIRDEA] [VDINTYIFE] [mlqasrd] [tsvvp]	b	SVATAAHVIRDEA	-0.00658	exact match	-0.00658	mlqasr	15.9949	[Hydroxylation]:1	-0.0105583	SVATAAHVIRDEAVDINTYIFEM([Hydroxylation])LQASR	3135.57	6.84	4.26	4.19	2	28	1	7	17	0.3	7	0.13	0.55	1	0.55	3	20	0	R	R	1	1
3051	3049	3135.55	3	ORF01693	9	[hpvcr] [SVATAAHVIRDEA] [VDINTYIFE] [mlqasrd] [tsvvp]	b	SVATAAHVIRDEA	-0.00528	exact match	-0.00528	mlqasr	15.9949	[Hydroxylation]:1	-0.0101583	SVATAAHVIRDEAVDINTYIFEM([Hydroxylation])LQASR	3135.57	4.83	2.65	2.53	2	28	1	6	16	0.29	6	0.11	0.5	1	0.5	3	23	0	R	R	1	1
3082	3081	3135.55	3	ORF01693	9	[hpvcr] [SVATAAHVIRDEA] [VDINTYIFE] [mlqasrd] [tsvvp]	b	SVATAAHVIRDEA	-0.00548	exact match	-0.00548	mlqasr	15.9949	[Hydroxylation]:1	-0.0113583	SVATAAHVIRDEAVDINTYIFEM([Hydroxylation])LQASR	3135.57	5.41	3.38	3.5	2	28	1	6	16	0.29	6	0.11	0.5	1	0.5	3	25	0	R	R	1	1
3540	3537	3173.67	3	ORF01736	6	[dpeil] [rtnlasvilqm] [TALGLG] [DIAAFPFVEAPDKR] [niqdg]	y	tnlasvilqm	15.9949	[Hydroxylation]:1	-0.006825	DIAAFPFVEAPDKR	-0.00224	exact match	-0.00224	TNLASVILQM([Hydroxylation])TALGLGDIAAFPFVEAPDKR	3173.68	2.74	0.71	0.7	2	30	1	3	3	0.05	20	0.33	0.43	1	0.43	1	10	0	R	R	1	1
3540	3537	3173.67	3	ORF01736	6	[peilr] [TNL] [ASVILQ] [mtalglgdiaafpfveapdkrn] [iqdgv]	y	TNL	-0.00737	exact match	-0.00737	mtalglgdiaafpfveapdkr	15.9949	[Hydroxylation]:1	-0.0019783	TNLASVILQM([Hydroxylation])TALGLGDIAAFPFVEAPDKR	3173.68	2.74	0.71	0.7	2	30	1	3	3	0.05	20	0.33	0.43	1	0.43	1	10	0	R	R	1	1
847	845	2066.07	4	ORF01749	6	[lpadr] [V] [QAHVAE] [gspkdkilemakk] [lpadm]	y	V	-0.00511	exact match	-0.00511	gspkdkilemak	15.9949	[Hydroxylation]:1	-0.0057583	VQAHVAEGSPKDKILEM([Hydroxylation])AK	2066.08	6.14	3.47	3.57	2	19	1	1	6	0.16	16	0.42	0.61	1	0.61	1	22	0	R	K	1	1
2392	2389	2674.35	3	ORF01752	8	[lgatk] [IALGHHRDD] [ILQTLFLN] [mfyggkm] [kgmpp]	b	IALGHHRDD	-0.0052	exact match	-0.0052	mfyggk	15.9949	[Hydroxylation]:1	-0.0104883	IALGHHRDDILQTLFLNM([Hydroxylation])FYGGK	2674.37	6.93	4.11	3.95	2	23	1	5	17	0.37	5	0.11	0.59	1	0.59	1	21	0	K	K	1	1
3392	3389	2882.54	3	ORF01761	8	[vpiei] [kvvwhnrpfea] [IIQEVIAG] [SHDLVLK] [mahqh]	b	vvwhnrpfea	12.9952	[amidine]:1 [Val->Ala]:1	-0.006599	SHDLVLK	-0.00903	exact match	-0.00903	V([amidine])V([Val->Ala])WHNRPFEAIIQEVIAGSHDLVLK	2882.56	6.75	4.72	4.56	2	25	2	5	13	0.26	8	0.16	0.52	1	0.52	3	20	0	K	K	1	1
3254	3253	2901.53	4	ORF01761	8	[vpiei] [kvvwhnrpfe] [AIIQEVIA] [GSHDLVLK] [mahqh]	b	vvwhnrpfe	31.9898	[dihydroxy]:1	-0.004769	GSHDLVLK	-0.00849	exact match	-0.00849	VVW([dihydroxy])HNRPFEAIIQEVIAGSHDLVLK	2901.55	5.18	3.65	3.69	2	25	1	6	14	0.28	14	0.28	0.68	1	0.68	3	21	0	K	K	1	1
3306	3305	2873.54	4	ORF01761	6	[vpiei] [kvvwhnrpfea] [IIQEVI] [AGSHDLVLK] [mahqh]	b	vvwhnrpfea	3.9949	[kynurenin]:1	-0.005665	AGSHDLVLK	-0.0071	exact match	-0.0071	VVW([kynurenin])HNRPFEAIIQEVIAGSHDLVLK	2873.56	4.92	4.1	3.99	2	25	1	2	11	0.22	9	0.18	0.44	1	0.44	3	21	0	K	K	1	1
3559	3557	1841.96	3	ORF01761	6	[hqhdr] [L] [EAVIFT] [ptdwhllrk] [cpspv]	y	L	-0.00246	exact match	-0.00246	ptdwhllr	31.9898	[Deamidation]:1 [Pro->Gln]:1	-0.0048233	LEAVIFTP([Pro->Gln])TDWHLLR([Deamidation])	1841.97	4.48	4.12	4.25	2	15	2	4	6	0.2	9	0.3	0.63	1	0.63	3	28	0	R	R	1	1
1208	1205	2094.02	3	ORF01776	6	[plggg] [rhkpyenvm] [LQGIAD] [AHQK] [tiaqv]	y	hkpyenvm	15.9949	[Hydroxylation]:1	-0.008295	AHQK	-0.00272	exact match	-0.00272	HKPYENVM([Hydroxylation])LQGIADAHQK	2094.03	5.84	4.3	4.05	2.02	18	1	6	9	0.25	10	0.28	0.69	1	0.69	3	26	0	R	K	1	1
1422	1421	1580.78	2	ORF01782	9	[tlvak] [DL] [SDVSLSQYA] [gkrk] [vlnif]	y	DL	-0.0009	exact match	-0.0009	gkr	43.0058	[Carbamyl]:1	9.27e-05	DLSDVSLSQYAGK([Carbamyl])R	1580.78	0.33	-0.81	-1.14	2.16	14	1	9	22	0.73	17	0.56	1.59	1	1.59	1	7	0	K	R	1	1
1511	1509	1408.68	2	ORF01782	6	[tlvak] [DL] [SDVSLS] [qyagkr] [kvlni]	y	DL	-0.0002	exact match	-0.0002	qyagk	27.0109	[amidine]:1 [Ala->Gly]:1	-0.0007023	DLSDVSLSQYA([Ala->Gly])GK([amidine])	1408.68	1.49	0.62	0.37	2	13	2	4	10	0.38	10	0.38	0.92	1	0.92	3	7	0	K	K	1	1
1514	1513	1580.78	2	ORF01782	7	[tlvak] [DLSD] [VSLSQYA] [gkrk] [vlnif]	y	DLSD	-0.00147	exact match	-0.00147	gkr	43.0058	[Carbamyl]:1	-0.0002073	DLSDVSLSQYAGK([Carbamyl])R	1580.78	0.21	-0.17	-0.48	2	14	1	8	19	0.68	16	0.57	1.54	1	1.54	3	7	0	K	R	1	1
2358	2357	1780.87	2	ORF01784	6	[sqerm] [rh] [HTAAQL] [INGFNFQR] [wldgn]	y	h	27.9949	[Formyl]:1	-0.002125	INGFNFQR	-0.00315	exact match	-0.00315	H([Formyl])HTAAQLINGFNFQR	1780.88	4.23	2.96	2.99	2	15	1	2	8	0.27	10	0.33	0.67	1	0.67	3	29	0	R	R	1	1
1315	1313	1640.78	2	ORF01800	10	[regfk] [V] [AHDISSYSFV] [amaka] [crtml]	y	V	-0.00311	exact match	-0.00311	amak	15.9949	[Hydroxylation]:1	-0.0009483	VAHDISSYSFVAM([Hydroxylation])AK	1640.79	3.36	1.66	1.56	2	15	1	8	15	0.5	13	0.43	1.2	1	1.2	3	13	0	K	K	1	1
3808	3805	3469.74	4	ORF01813	8	[rvaea] [klptplgdflm] [VGFEELAT] [GHDHAALVFGDISGK] [tpvla]	y	lptplgdflm	15.9949	[Hydroxylation]:1	0.019005	GHDHAALVFGDISGK	-0.00269	exact match	-0.00269	LPTPLGDFLM([Hydroxylation])VGFEELATGHDHAALVFGDISGK	3469.72	-4.99	1.84	1.77	2.63	33	1	6	12	0.14	17	0.2	0.4	1	0.4	3	11	0	K	K	1	1
2100	2097	2804.3	2	ORF01814	7	[qgmwr] [NPGDEPVF] [TSTLELD] [mgdveaslagpkr] [pqdrv]	y	NPGDEPVF	-0.00456	exact match	-0.00456	mgdveaslagpk	15.9949	[Hydroxylation]:1	0.0007417	NPGDEPVFTSTLELDM([Hydroxylation])GDVEASLAGPK	2804.31	2.37	-0.12	-0.38	2	27	1	4	5	0.09	16	0.3	0.46	1	0.46	1	7	0	R	K	1	1
1744	1741	2022.01	2	ORF01826	6	[eldmr] [TDHK] [ELSEHL] [mlvdlarn] [dlari]	y	TDHK	-0.00429	exact match	-0.00429	mlvdlar	15.9949	[Hydroxylation]:1	-0.0035583	TDHKELSEHLM([Hydroxylation])LVDLAR	2022.02	5.14	3.98	3.9	2	17	1	6	12	0.35	12	0.35	0.88	1	0.88	3	20	0	R	R	1	1
3406	3405	2477.24	2	ORF01827	7	[m] [ADILLL] [DNIDSFT] [wnladqlrt] [nghnv]	b	ADILLL	-0.00059	exact match	-0.00059	wnladqlr	31.9898	[dihydroxy]:1	-0.0070923	ADILLLDNIDSFTW([dihydroxy])NLADQLR	2477.24	2.65	0.18	0.14	2.02	21	1	11	15	0.35	14	0.33	0.94	1	0.94	3	7	1		R	1	1
1594	1593	1035.57	2	ORF01828	7	[deqyr] [qls] [AVAHSLK] [] [mgvlt]	nc_dir	qls	-17.0265	[Pyro-glu]:1	-0.001621		0.00124	exact match	0.00124	Q([Pyro-glu])LSAVAHSLK	1035.57	5.87	5.43	5.31	2	10	1	6	16	0.8	11	0.55	1.65	1	1.65	3	18	0	R	K	1	1
1727	1725	1834.86	2	ORF01835	9	[sdlsf] [kdswga] [AGQVGVDYL] [INR] [dwlig]	y	dswga	14.9745	[Nitro]:1 [Ser->Gly]:1	-0.001963	INR	-0.000363	exact match	-0.000363	DS([Ser->Gly])W([Nitro])GAAGQVGVDYLINR	1834.86	0.86	0.17	0.04	2.05	17	2	8	14	0.4	11	0.32	0.95	1	0.95	1	7	0	K	R	1	1
2696	2693	2442.32	3	ORF01852	6	[smahk] [LGSQFHIPHGL] [ANALLI] [cnviry] [nandn]	b	LGSQFHIPHGL	-0.0058	exact match	-0.0058	cnvir	57.0215	[Carbamidomethyl]:1	-0.0069273	LGSQFHIPHGLANALLIC([Carbamidomethyl])NVIR	2442.33	5.92	4.51	4.56	2	22	1	7	14	0.32	9	0.2	0.68	1	0.68	3	20	0	K	R	1	1
1764	1761	2051.02	2	ORF01855	6	[tpavi] [kkameeqgkql] [EDFLIK] [E] []	b	kameeqgkql	15.9949	[Hydroxylation]:1	-0.001595	E	-0.00245	exact match	-0.00245	KAM([Hydroxylation])EEQGKQLEDFLIKE	2051.02	3.15	1.89	1.87	2	17	1	4	11	0.32	7	0.21	0.65	1	0.65	3	17	2	K		1	1
2742	2741	2816.38	2	ORF01866	9	[lpakr] [LQLADGSSA] [LVTTVYDLT] [manyglerg] [lnden]	y	LQLADGSSA	-0.00598	exact match	-0.00598	manygler	15.9949	[Hydroxylation]:1	0.0001417	LQLADGSSALVTTVYDLTM([Hydroxylation])ANYGLER	2816.39	2.59	-0.03	-0.06	2.01	26	1	1	4	0.08	13	0.25	0.34	1	0.34	1	7	0	R	R	1	1
2806	2805	2816.38	2	ORF01866	9	[lpakr] [LQLADGSSA] [LVTTVYDLT] [manyglerg] [lnden]	y	LQLADGSSA	-0.00828	exact match	-0.00828	manygler	15.9949	[Hydroxylation]:1	4.17e-05	LQLADGSSALVTTVYDLTM([Hydroxylation])ANYGLER	2816.39	3.3	0.2	0.31	2	26	1	4	7	0.13	13	0.25	0.46	1	0.46	1	7	0	R	R	1	1
2011	2009	2423.23	3	ORF01866	6	[mwrea] [kklhrdpveaw] [ASIIED] [ADKAK] [sfkqa]	b	klhrdpveaw	31.9898	[Pro->Leu]:1 [Val->Asp]:1	-0.005489	ADKAK	-0.00774	exact match	-0.00774	KLHRDP([Pro->Leu])V([Val->Asp])EAWASIIEDADKAK	2423.24	6.32	4.36	4.38	2	21	2	5	15	0.36	11	0.26	0.74	1	0.24	1	27	0	K	K	1	1
2014	2013	2423.23	3	ORF01866	6	[mwrea] [kklhrdpveaw] [ASIIED] [ADKAK] [sfkqa]	b	klhrdpveaw	31.9898	[Formyl]:1 [kynurenin]:1	-0.00649	ADKAK	-0.00644	exact match	-0.00644	K([Formyl])LHRDPVEAW([kynurenin])ASIIEDADKAK	2423.24	6.08	4.9	4.59	2	21	2	5	15	0.36	8	0.19	0.67	1	0.18	1	27	0	K	K	1	1
902	901	1376.67	2	ORF01874	7	[rdlam] [riceh] [YVTVTQK] [] [lgipy]	nc_dir	iceh	57.0215	[Carbamidomethyl]:1	-0.002514		-0.00106	exact match	-0.00106	IC([Carbamidomethyl])EHYVTVTQK	1376.68	5.25	3.66	3.52	2	11	1	6	16	0.73	10	0.45	1.45	1	1.45	3	15	0	R	K	1	1
904	901	1376.67	3	ORF01874	6	[rdlam] [ric] [EHYVTV] [TQK] [lgipy]	y	ic	57.0215	[Carbamidomethyl]:1	-0.001614	TQK	-0.00178	exact match	-0.00178	IC([Carbamidomethyl])EHYVTVTQK	1376.68	5.76	5.24	5.45	2	11	1	3	5	0.23	10	0.45	0.82	1	0.82	3	15	0	R	K	1	1
1004	1001	1439.64	2	ORF01908	7	[] [mam] [IDSMNKD] [TTR] [lsdgp]	y	am	58.0055	[Acetyl]:1 [Hydroxylation]:1	0.00092	TTR	-0.000433	exact match	-0.000433	A([Acetyl])M([Hydroxylation])IDSMNKDTTR	1439.64	0.74	1	1.04	2.32	12	2	1	2	0.07	10	0.36	0.47	1	0.47	3	8	1		R	1	1
2192	2189	2258.1	3	ORF01913	15	[] [m] [NSEELTHKAEEEIAA] [LISK] [kvael]	y	m	15.9949	[Hydroxylation]:1	-0.006805	LISK	-0.00217	exact match	-0.00217	M([Hydroxylation])NSEELTHKAEEEIAALISK	2258.11	6.11	3.47	3.37	2.35	20	1	8	10	0.21	17	0.36	0.74	1	0.74	1	15	1		K	1	1
807	805	1578.73	2	ORF01918	8	[edllk] [qhl] [SSVGQNTS] [PADR] []	y	qhl	-17.0265	[Pyro-glu]:1	-0.008201	PADR	-0.00288	exact match	-0.00288	Q([Pyro-glu])HLSSVGQNTSPADR	1578.74	8.45	5.16	4.83	2.24	15	1	7	17	0.51	11	0.33	1.04	1	1.04	1	18	0	K	R	1	1
1970	1969	1952.07	2	ORF01935	7	[m] [TI] [AIVIGTH] [gwaaeqllkt] [aemll]	y	TI	-0.00504	exact match	-0.00504	gwaaeqllk	31.9898	[dihydroxy]:1	-0.0010323	TIAIVIGTHGW([dihydroxy])AAEQLLK	1952.07	4.13	1.24	1.22	2	18	1	3	10	0.28	12	0.33	0.69	1	0.69	1	13	1		K	1	1
2006	2005	2984.5	3	ORF01937	7	[qaikr] [H] [LEFFNTH] [pyvaapvlgvtlameekra] [ngaei]	y	H	-0.00821	exact match	-0.00821	pyvaapvlgvtlameekr	15.9949	[Hydroxylation]:1	-0.0086883	HLEFFNTHPYVAAPVLGVTLAM([Hydroxylation])EEKR	2984.52	7.6	4.3	4.28	2	26	1	5	11	0.21	14	0.27	0.58	1	0.58	1	20	0	R	R	1	1
656	653	1419.7	2	ORF01991	6	[eneyg] [rkvm] [TSQQAL] [QDR] [ilkei]	y	kvm	15.9949	[Hydroxylation]:1	-0.005175	QDR	-0.00259	exact match	-0.00259	KVM([Hydroxylation])TSQQALQDR	1419.71	7.12	5.47	5.28	2.02	12	1	2	5	0.21	11	0.45	0.74	1	0.74	3	18	0	R	R	1	1
2482	2481	3004.39	3	ORF02001	6	[sinvs] [khrldvqfdnveeaiamsam] [YAANHL] [K] [gvtai]	b	hrldvqfdnveeaiamsam	31.9898	[Hydroxylation]:2	-0.00801	K	-0.0129	exact match	-0.0129	HRLDVQFDNVEEAIAM([Hydroxylation])SAM([Hydroxylation])YAANHLK	3004.42	8.32	4.02	4.22	2	26	2	6	13	0.25	8	0.15	0.52	1	0.52	1	20	0	K	K	1	1
2640	2637	2988.4	3	ORF02001	9	[sinvs] [khrldvqfdnveeaiam] [SAMYAANHL] [K] [gvtai]	b	hrldvqfdnveeaiam	15.9949	[Hydroxylation]:1	-0.008665	K	-0.00922	exact match	-0.00922	HRLDVQFDNVEEAIAM([Hydroxylation])SAMYAANHLK	2988.42	7.12	4.71	4.58	2	26	1	10	16	0.31	11	0.21	0.71	1	0.71	1	20	0	K	K	1	1
2598	2597	2988.4	4	ORF02001	7	[invsk] [HRLD] [VQFDNVE] [eaiamsamyaanhlkg] [vtaii]	b	HRLD	-0.00262	exact match	-0.00262	eaiamsamyaanhlk	15.9949	[Ala->Thr]:1 [Ala->Gly]:1	-0.0136783	HRLDVQFDNVEEAIAMSA([Ala->Thr])MYA([Ala->Gly])ANHLK	2988.42	6.51	4.79	4.82	2	26	2	7	13	0.25	12	0.23	0.62	1	0.62	1	21	0	K	K	1	1
2646	2645	2988.41	3	ORF02001	8	[sinvs] [khrldvqfdnveeaiam] [SAMYAANH] [LK] [gvtai]	b	hrldvqfdnveeaiam	15.9949	[Hydroxylation]:1	-0.006865	LK	-0.00598	exact match	-0.00598	HRLDVQFDNVEEAIAM([Hydroxylation])SAMYAANHLK	2988.42	5.64	3.83	3.82	2	26	1	7	14	0.27	7	0.13	0.54	1	0.54	1	21	0	K	K	1	1
2783	2781	3004.4	3	ORF02001	6	[sinvs] [khrldvqfdnveeaiamsam] [YAANHL] [K] [gvtai]	b	hrldvqfdnveeaiamsam	31.9898	[Hydroxylation]:2	-0.00711	K	-0.00932	exact match	-0.00932	HRLDVQFDNVEEAIAM([Hydroxylation])SAM([Hydroxylation])YAANHLK	3004.42	6.25	3.07	3.2	2	26	2	7	14	0.27	8	0.15	0.56	1	0.56	3	21	0	K	K	1	1
2899	2897	2988.41	3	ORF02001	6	[sinvs] [khrldvqfdnveeaiamsam] [YAANHL] [K] [gvtai]	b	hrldvqfdnveeaiamsam	15.9949	[Hydroxylation]:1	-0.008495	K	-0.00972	exact match	-0.00972	HRLDVQFDNVEEAIAMSAM([Hydroxylation])YAANHLK	2988.42	5.68	3.19	2.88	2.06	26	1	7	15	0.28	9	0.17	0.58	1	0.58	3	21	0	K	K	1	1
2955	2953	2972.59	3	ORF02008	6	[gvgpk] [LA] [LAILSG] [msaqqfvnavereelgalvkl] [pgigk]	y	LA	-0.01037	exact match	-0.01037	msaqqfvnavereelgalvk	15.9949	[Hydroxylation]:1	-0.0024783	LALAILSGM([Hydroxylation])SAQQFVNAVEREELGALVK	2972.6	4.92	1.25	1.21	2	28	1	4	5	0.09	14	0.25	0.41	1	0.41	1	11	0	K	K	1	1
3280	3277	2972.59	3	ORF02008	6	[gvgpk] [LA] [LAILSG] [msaqqfvnavereelgalvkl] [pgigk]	y	LA	-0.00037	exact match	-0.00037	msaqqfvnavereelgalvk	15.9949	[Hydroxylation]:1	-0.0024783	LALAILSGM([Hydroxylation])SAQQFVNAVEREELGALVK	2972.6	1.89	1.65	1.71	2	28	1	5	6	0.11	14	0.25	0.45	1	0.45	3	11	0	K	K	1	1
2558	2557	1905.01	2	ORF02025	8	[gmapr] [qlae] [QVLTHLDL] [SGIASK] [veiag]	y	qlae	-17.0265	[Pyro-glu]:1	-0.007891	SGIASK	-0.00171	exact match	-0.00171	Q([Pyro-glu])LAEQVLTHLDLSGIASK	1905.02	5.36	1.89	1.63	2	18	1	6	11	0.31	10	0.28	0.75	1	0.75	1	11	0	R	K	1	1
1794	1793	1629.81	2	ORF02025	6	[yidsr] [qhq] [HLMQAW] [TIVR] [kagyv]	y	qhq	-17.0265	[Pyro-glu]:1	-0.002821	TIVR	-0.00272	exact match	-0.00272	Q([Pyro-glu])HQHLMQAWTIVR	1629.82	4.11	3.88	3.5	2.57	13	1	5	8	0.24	9	0.27	0.66	1	0.66	1	28	0	R	R	1	1
1499	1497	1647.74	2	ORF02025	8	[iiqkk] [DGGY] [LYTTTDIA] [caky] [ryetl]	b	DGGY	1e-05	exact match	1e-05	cak	57.0215	[Carbamidomethyl]:1	-0.0037873	DGGYLYTTTDIAC([Carbamidomethyl])AK	1647.75	1.47	-0.61	-0.76	2.21	15	1	9	24	0.72	11	0.33	1.33	1	1.33	3	7	0	K	K	1	1
1499	1497	1647.74	2	ORF02025	8	[iiqkk] [DGGY] [LYTTTDIA] [caky] [ryetl]	y	DGGY	-0.00339	exact match	-0.00339	cak	57.0215	[Carbamidomethyl]:1	1.27e-05	DGGYLYTTTDIAC([Carbamidomethyl])AK	1647.75	1.47	-0.61	-0.76	2.21	15	1	9	24	0.72	11	0.33	1.33	1	1.33	3	7	0	K	K	1	1
2871	2869	1905.02	2	ORF02025	8	[gmapr] [qlae] [QVLTHLDL] [SGIASK] [veiag]	y	qlae	-17.0265	[Pyro-glu]:1	-0.002191	SGIASK	-0.00161	exact match	-0.00161	Q([Pyro-glu])LAEQVLTHLDLSGIASK	1905.02	2.68	1.67	1.52	2	18	1	5	8	0.22	9	0.25	0.61	1	0.61	3	11	0	R	K	1	1
1220	1217	1823.82	2	ORF02035	6	[vnavt] [rvtdimge] [IASASD] [EQSR] [gidqv]	y	vtdimge	15.9949	[Hydroxylation]:1	-0.001245	EQSR	-0.000773	exact match	-0.000773	VTDIM([Hydroxylation])GEIASASDEQSR	1823.82	0.66	0.54	0.32	2	17	1	5	12	0.35	12	0.35	0.85	1	0.85	1	8	0	R	R	1	1
774	773	1204.57	2	ORF02066	6	[edllk] [AV] [DNAIAE] [mqkd] [gtlka]	y	AV	-0.00202	exact match	-0.00202	mqk	15.9949	[Hydroxylation]:1	-0.0008083	AVDNAIAEM([Hydroxylation])QK	1204.58	2.22	1.76	1.79	2	11	1	5	14	0.64	10	0.45	1.32	1	1.32	3	9	0	K	K	1	1
1100	1097	1431.69	2	ORF02070	6	[evtsr] [I] [LNDPDA] [malsekt] [iiqqt]	y	I	-0.00086	exact match	-0.00086	malsek	15.9949	[Hydroxylation]:1	-0.0010183	ILNDPDAM([Hydroxylation])ALSEK	1431.69	1.83	0.91	0.75	2	13	1	2	5	0.19	10	0.38	0.65	1	0.65	1	8	0	R	K	1	1
894	893	1974.85	3	ORF02071	7	[ltsar] [SRIEDSD] [YATEVSN] [msra] [qilqq]	b	SRIEDSD	-0.0021	exact match	-0.0021	msr	15.9949	[Hydroxylation]:1	-0.0031083	SRIEDSDYATEVSNM([Hydroxylation])SR	1974.86	3.79	2.73	2.71	2	17	1	4	17	0.5	7	0.21	0.82	1	0.82	1	12	0	R	R	1	1
962	961	1641.8	2	ORF02071	8	[lssgl] [rin] [SAKDDAAG] [QAIANR] [ftani]	y	in	27.9949	[Formyl]:1	-0.000305	QAIANR	-0.00136	exact match	-0.00136	I([Formyl])NSAKDDAAGQAIANR	1641.81	1.6	1.24	1.29	2	16	1	3	7	0.22	12	0.38	0.69	1	0.69	1	13	0	R	R	1	1
1230	1229	1627.72	2	ORF02078	7	[yeier] [DG] [NTLEYDG] [mtlqrv] [arptp]	y	DG	0.0013	exact match	0.0013	mtlqr	15.9949	[dihydroxy]:1 [semialdehyde]:1	0.0003027	DGNTLEYDGM([dihydroxy])T([semialdehyde])LQR	1627.71	-1.61	-1.02	-0.99	2	14	2	8	21	0.75	15	0.54	1.57	1	1.57	3	7	0	R	R	1	1
2372	2369	1921.98	2	ORF02246	7	[taamr] [qkfa] [TENIIFS] [PEFLR] [egkal]	y	qkfa	-17.0265	[Pyro-glu]:1	-0.005811	PEFLR	-0.00209	exact match	-0.00209	Q([Pyro-glu])KFATENIIFSPEFLR	1921.99	5.29	2.48	2.45	2	16	1	4	6	0.19	8	0.25	0.56	1	0.56	1	14	0	R	R	1	1
2614	2613	1921.98	2	ORF02246	8	[taamr] [qkf] [ATENIIFS] [PEFLR] [egkal]	y	qkf	-17.0265	[Pyro-glu]:1	-0.008601	PEFLR	-0.00219	exact match	-0.00219	Q([Pyro-glu])KFATENIIFSPEFLR	1921.99	6.07	2.28	2.02	2	16	1	7	15	0.47	10	0.31	1	1	1	3	14	0	R	R	1	1
3734	3733	4077.97	3	ORF02247	11	[ysllk] [GGLNL] [SNEELANTFTE] [wnngelssyliditkdiftkk] [dedgn]	y	GGLNL	0.00443	exact match	0.00443	wnngelssyliditkdiftk	31.9898	[dihydroxy]:1	-0.0008723	GGLNLSNEELANTFTEW([dihydroxy])NNGELSSYLIDITKDIFTK	4077.97	0.94	1.35	1.34	2	36	1	1	1	0.01	19	0.26	0.29	1	0.29	3	9	0	K	K	1	1
3738	3737	4077.95	3	ORF02247	12	[ysllk] [GGLN] [LSNEELANTFTE] [wnngelssyliditkdiftkk] [dedgn]	y	GGLN	-0.0123	exact match	-0.0123	wnngelssyliditkdiftk	31.9898	[dihydroxy]:1	-0.0006723	GGLNLSNEELANTFTEW([dihydroxy])NNGELSSYLIDITKDIFTK	4077.97	4.5	1.06	1.08	2	36	1	2	3	0.04	22	0.31	0.38	1	0.38	3	9	0	K	K	1	1
3855	3853	4077.95	3	ORF02247	10	[ysllk] [GGLNL] [SNEELANTFT] [ewnngelssyliditkdiftkk] [dedgn]	y	GGLNL	-0.00547	exact match	-0.00547	ewnngelssyliditkdiftk	31.9898	[dihydroxy]:1	-0.0028623	GGLNLSNEELANTFTEW([dihydroxy])NNGELSSYLIDITKDIFTK	4077.97	3.64	1.8	1.76	2	36	1	1	1	0.01	16	0.22	0.25	1	0.25	3	11	0	K	K	1	1
1320	1317	1575.81	2	ORF02247	7	[m] [SK] [QQIGVVG] [mavmgrn] [lalni]	y	SK	-0.00219	exact match	-0.00219	mavmgr	15.9949	[Ala->Ser]:1	-0.0035483	SKQQIGVVGMA([Ala->Ser])VMGR	1575.82	5.96	4.64	4.64	2	15	1	3	11	0.37	10	0.33	0.8	1	0.8	3	18	1		R	1	1
1511	1509	1385.65	2	ORF02256	7	[qgydh] [kytys] [HLGYNLK] [] [itdmq]	nc_dir	ytys	27.9949	[Formyl]:1	-0.003785		-0.00296	exact match	-0.00296	Y([Formyl])TYSHLGYNLK	1385.66	8.56	5.69	5.54	2	11	1	5	12	0.55	8	0.36	1.14	1	1.14	1	18	0	K	K	1	1
1595	1593	2268.11	4	ORF02337	7	[lteir] [RHI] [LANFDNL] [pvageymhrd] [iydia]	b	RHI	-0.00188	exact match	-0.00188	pvageymhr	15.9949	[dihydroxy]:1 [Tyr->Phe]:1	-0.0098473	RHILANFDNLP([dihydroxy])VAGEY([Tyr->Phe])MHR	2268.12	7.08	5.08	5.19	2	19	2	6	12	0.32	8	0.21	0.68	1	0.68	1	27	0	R	R	1	1
1000	997	1428.71	2	ORF02352	7	[rtkaa] [rglam] [GTASHAL] [GTAR] [caeld]	y	glam	15.9949	[Hydroxylation]:1	-0.004435	GTAR	-0.00162	exact match	-0.00162	GLAM([Hydroxylation])GTASHALGTAR	1428.71	5.26	4.04	4.23	2.04	15	1	3	7	0.23	12	0.39	0.72	1	0.72	3	16	0	R	R	1	1
843	841	1676.77	2	ORF02361	9	[alalv] [ksgam] [AGTVLNDAN] [NQAK] [atfdl]	y	sgam	15.9949	[Hydroxylation]:1	-0.003505	NQAK	-0.00104	exact match	-0.00104	SGAM([Hydroxylation])AGTVLNDANNQAK	1676.78	2.79	1.44	1.32	2	17	1	7	14	0.41	15	0.44	1.06	1	1.06	1	9	0	K	K	1	1
3014	3013	4309.15	4	ORF02433	6	[vetrg] [rnrppqglvympf] [FDAAQL] [VNNLTLDATDPLSKETDFKK] [cavkl]	y	nrppqglvympf	15.9949	[Hydroxylation]:1	-0.021275	VNNLTLDATDPLSKETDFKK	-0.00355	exact match	-0.00355	NRPPQGLVYM([Hydroxylation])PFFDAAQLVNNLTLDATDPLSKETDFKK	4309.17	5.65	1.42	1.45	2	38	1	5	9	0.12	11	0.14	0.33	1	0.33	1	14	0	R	K	1	1
995	993	1219.56	2	ORF02450	7	[egnrv] [rhmd] [YGVQINK] [] [lmytr]	nc_dir	hmd	15.9949	[Hydroxylation]:1	-0.001555		-0.000463	exact match	-0.000463	HM([Hydroxylation])DYGVQINK	1219.57	4.96	3.54	3.7	2	10	1	5	9	0.45	7	0.35	1.05	1	1.05	3	16	0	R	K	1	1
930	929	1204.65	2	ORF02450	6	[] [m] [NQSLLV] [TKR] [dgrte]	y	m	15.9949	[Hydroxylation]:1	-0.001405	TKR	-0.00221	exact match	-0.00221	M([Hydroxylation])NQSLLVTKR	1204.66	6.8	5.58	5.49	2	10	1	2	4	0.2	9	0.45	0.75	1	0.75	3	18	1		R	1	1
951	949	1481.73	2	ORF02500	6	[mlesw] [rw] [LHSLHS] [TVENR] [evdwt]	y	w	3.9949	[kynurenin]:1	-0.006225	TVENR	-0.00228	exact match	-0.00228	W([kynurenin])LHSLHSTVENR	1481.74	6.28	2.95	2.81	2	12	1	2	7	0.29	9	0.38	0.75	1	0.75	1	25	0	R	R	1	1
1390	1389	1840.9	3	ORF02507	7	[grara] [rhknvpfe] [SGIDSVG] [TAR] [lrlsa]	b	hknvpfe	27.9949	[Formyl]:1	-0.003985	TAR	-0.00586	exact match	-0.00586	H([Formyl])KNVPFESGIDSVGTAR	1840.91	6.27	4.38	4.53	2	17	1	6	17	0.5	10	0.29	0.97	1	0.97	1	24	0	R	R	1	1
1560	1557	1840.9	3	ORF02507	7	[grara] [rhknvpfe] [SGIDSVG] [TAR] [lrlsa]	b	hknvpfe	27.9949	[Formyl]:1	-0.003385	TAR	-0.00616	exact match	-0.00616	H([Formyl])KNVPFESGIDSVGTAR	1840.91	5.67	3.47	3.4	2	17	1	6	20	0.59	10	0.29	1.06	1	1.06	3	24	0	R	R	1	1
2862	2861	3993.09	4	ORF02517	6	[mdgsk] [qeaalgagaahsealnf] [IVNTIL] [AQKPELSAQLTAIGHR] [ivhgg]	y	qeaalgagaahsealnf	-17.0265	[Pyro-glu]:1	-0.013691	AQKPELSAQLTAIGHR	-0.00153	exact match	-0.00153	Q([Pyro-glu])EAALGAGAAHSEALNFIVNTILAQKPELSAQLTAIGHR	3993.11	4.39	1.08	1	2	39	1	5	11	0.14	17	0.22	0.42	1	0.42	1	14	0	K	R	1	1
2931	2929	3993.09	4	ORF02517	6	[mdgsk] [qeaalgagaahsealnf] [IVNTIL] [AQKPELSAQLTAIGHR] [ivhgg]	y	qeaalgagaahsealnf	-17.0265	[Pyro-glu]:1	-0.013591	AQKPELSAQLTAIGHR	-0.00473	exact match	-0.00473	Q([Pyro-glu])EAALGAGAAHSEALNFIVNTILAQKPELSAQLTAIGHR	3993.11	4.71	2.35	2.22	2	39	1	4	10	0.13	16	0.21	0.38	1	0.38	1	15	0	K	R	1	1
3258	3257	3993.09	4	ORF02517	6	[mdgsk] [qeaalgagaahsealnf] [IVNTIL] [AQKPELSAQLTAIGHR] [ivhgg]	y	qeaalgagaahsealnf	-17.0265	[Pyro-glu]:1	-0.012891	AQKPELSAQLTAIGHR	-0.00293	exact match	-0.00293	Q([Pyro-glu])EAALGAGAAHSEALNFIVNTILAQKPELSAQLTAIGHR	3993.11	4.26	1.56	1.46	2	39	1	4	10	0.13	15	0.19	0.37	1	0.37	3	11	0	K	R	1	1
3222	3221	3993.08	4	ORF02517	7	[mdgsk] [qeaalgagaahsealn] [FIVNTIL] [AQKPELSAQLTAIGHR] [ivhgg]	y	qeaalgagaahsealn	-17.0265	[Pyro-glu]:1	-0.016681	AQKPELSAQLTAIGHR	-0.00623	exact match	-0.00623	Q([Pyro-glu])EAALGAGAAHSEALNFIVNTILAQKPELSAQLTAIGHR	3993.11	5.89	3.25	3.41	2	39	1	7	14	0.18	20	0.26	0.53	1	0.53	3	15	0	K	R	1	1
1012	1009	1874.86	2	ORF02518	11	[fgiep] [rvam] [LSYSTGTSGAG] [SDVEK] [vreat]	y	vam	15.9949	[Hydroxylation]:1	-0.000425	SDVEK	-0.00119	exact match	-0.00119	VAM([Hydroxylation])LSYSTGTSGAGSDVEK	1874.86	0.88	0.91	0.77	2	19	1	8	17	0.45	16	0.42	1.08	1	1.08	1	8	0	R	K	1	1
1330	1329	1559.76	2	ORF02518	10	[lvptr] [khqf] [AQSLNYEIAK] [] [tlnae]	nc_dir	hqf	12	[Carbamyl]:1 [Gln->Pro]:1	-0.0027		-0.00366	exact match	-0.00366	H([Carbamyl])Q([Gln->Pro])FAQSLNYEIAK	1559.77	8.03	5.48	5.56	2.57	13	2	8	14	0.42	11	0.33	0.99	1	0.99	1	18	0	K	K	1	1
3644	3641	4571.36	4	ORF02518	7	[epvar] [EQ] [LEDNVVL] [gtlmleqdevdglvsgavhttantirpplqlikt] [apgss]	y	EQ	-0.0184	exact match	-0.0184	gtlmleqdevdglvsgavhttantirpplqlik	15.9949	[Hydroxylation]:1	-0.0046183	EQLEDNVVLGTLM([Hydroxylation])LEQDEVDGLVSGAVHTTANTIRPPLQLIK	4571.38	4.64	1.16	1.27	2	42	1	2	5	0.06	19	0.23	0.31	1	0.31	3	11	0	R	K	1	1
3596	3593	4571.36	4	ORF02518	7	[epvar] [EQ] [LEDNVVL] [gtlmleqdevdglvsgavhttantirpplqlikt] [apgss]	y	EQ	-0.0111254	exact match	-0.0111254	gtlmleqdevdglvsgavhttantirpplqlik	15.9949	[Hydroxylation]:1	-0.0059183	EQLEDNVVLGTLM([Hydroxylation])LEQDEVDGLVSGAVHTTANTIRPPLQLIK	4571.38	4.04	1.87	1.79	2	42	1	1	4	0.05	16	0.19	0.25	1	0.25	3	13	0	R	K	1	1
3542	3541	4571.37	4	ORF02518	10	[epvar] [EQ] [LEDNVVLGTL] [mleqdevdglvsgavhttantirpplqlikt] [apgss]	y	EQ	-0.00677	exact match	-0.00677	mleqdevdglvsgavhttantirpplqlik	15.9949	[Hydroxylation]:1	-0.0044183	EQLEDNVVLGTLM([Hydroxylation])LEQDEVDGLVSGAVHTTANTIRPPLQLIK	4571.38	2.27	0.95	0.85	2	42	1	3	6	0.07	22	0.26	0.37	1	0.37	3	14	0	R	K	1	1
3546	3545	4571.36	4	ORF02518	7	[epvar] [EQ] [LEDNVVL] [gtlmleqdevdglvsgavhttantirpplqlikt] [apgss]	y	EQ	-0.00907	exact match	-0.00907	gtlmleqdevdglvsgavhttantirpplqlik	15.9949	[Hydroxylation]:1	-0.0067183	EQLEDNVVLGTLM([Hydroxylation])LEQDEVDGLVSGAVHTTANTIRPPLQLIK	4571.38	3.61	1.78	1.91	2	42	1	2	5	0.06	18	0.21	0.3	1	0.3	3	14	0	R	K	1	1
1479	1477	1559.76	2	ORF02518	10	[lvptr] [khqf] [AQSLNYEIAK] [] [tlnae]	nc_dir	hqf	12	[Carbamyl]:1 [Gln->Pro]:1	-0.0025		-0.00226	exact match	-0.00226	H([Carbamyl])Q([Gln->Pro])FAQSLNYEIAK	1559.77	6.75	5.23	4.96	2	13	2	9	14	0.54	11	0.42	1.31	1	1.31	3	18	0	K	K	1	1
1966	1965	3316.59	4	ORF02518	6	[aaepl] [kmshvesllssnqkdvlmee] [IIANYH] [ANTK] [daevv]	y	mshvesllssnqkdvlmee	15.9949	[Hydroxylation]:1	-0.015805	ANTK	-0.00244	exact match	-0.00244	MSHVESLLSSNQKDVLM([Hydroxylation])EEIIANYHANTK	3316.61	6.07	4.58	4.35	2	29	1	4	10	0.17	16	0.28	0.52	1	0.52	3	19	0	K	K	1	1
2784	2781	2287.13	2	ORF02520	7	[gnvlr] [EGDDI] [TLIANGI] [mvaealeaarq] [leqeg]	y	EGDDI	-0.00569	exact match	-0.00569	mvaealeaar	15.9949	[Hydroxylation]:1	0.0002317	EGDDITLIANGIM([Hydroxylation])VAEALEAAR	2287.14	3.02	0.24	0.06	2	22	1	6	11	0.25	14	0.32	0.7	1	0.7	1	7	0	R	R	1	1
755	753	1933.01	2	ORF02547	6	[kykdr] [LASAQKETGE] [KDALVV] [mkg] [tlhgm]	b	LASAQKETGE	-0.00217	exact match	-0.00217	mk	15.9949	[Hydroxylation]:1	-0.0067283	LASAQKETGEKDALVVM([Hydroxylation])K	1933.02	5.53	2.2	2.16	2	18	1	5	12	0.33	9	0.25	0.72	1	0.72	1	16	0	R	K	1	1
756	753	1933.01	3	ORF02547	6	[kykdr] [L] [ASAQKE] [tgekdalvvmkg] [tlhgm]	y	L	-0.00546	exact match	-0.00546	tgekdalvvmk	15.9949	[Hydroxylation]:1	-0.0042483	LASAQKETGEKDALVVM([Hydroxylation])K	1933.02	6.25	2.93	2.76	2	18	1	5	9	0.25	14	0.39	0.78	1	0.78	1	16	0	R	K	1	1
2439	2437	3710.95	4	ORF02616	6	[ksasa] [kslfk] [LQTLGL] [TQGTVVTISAEGEDEQKAVEHLVK] [lmael]	y	slfk	43.0058	[Carbamyl]:1	-0.012374	TQGTVVTISAEGEDEQKAVEHLVK	-0.0108	exact match	-0.0108	SLFK([Carbamyl])LQTLGLTQGTVVTISAEGEDEQKAVEHLVK	3710.97	5.71	3.32	3.4	2	34	1	1	1	0.01	14	0.21	0.24	1	0.24	1	17	0	K	K	1	1
2507	2505	3710.94	4	ORF02616	7	[ksasa] [kslfk] [LQTLGLT] [QGTVVTISAEGEDEQKAVEHLVK] [lmael]	y	slfk	43.0058	[Carbamyl]:1	-0.011874	QGTVVTISAEGEDEQKAVEHLVK	-0.0108	exact match	-0.0108	SLFK([Carbamyl])LQTLGLTQGTVVTISAEGEDEQKAVEHLVK	3710.97	7.71	4.83	4.84	2	34	1	1	1	0.01	15	0.22	0.25	1	0.25	1	20	0	K	K	1	1
2527	2525	3710.95	4	ORF02616	7	[ksasa] [kslfk] [LQTLGLT] [QGTVVTISAEGEDEQKAVEHLVK] [lmael]	y	slfk	43.0058	[Carbamyl]:1	-0.010674	QGTVVTISAEGEDEQKAVEHLVK	-0.00634	exact match	-0.00634	SLFK([Carbamyl])LQTLGLTQGTVVTISAEGEDEQKAVEHLVK	3710.97	5.12	2.79	2.72	2	34	1	1	1	0.01	15	0.22	0.25	1	0.25	1	23	0	K	K	1	1
2799	2797	3710.96	4	ORF02616	7	[ksasa] [kslfk] [LQTLGLT] [QGTVVTISAEGEDEQKAVEHLVK] [lmael]	y	slfk	43.0058	[Carbamyl]:1	-0.003874	QGTVVTISAEGEDEQKAVEHLVK	-0.00694	exact match	-0.00694	SLFK([Carbamyl])LQTLGLTQGTVVTISAEGEDEQKAVEHLVK	3710.97	3.91	3.39	3.33	2	34	1	1	2	0.03	19	0.28	0.32	1	0.32	3	23	0	K	K	1	1
2823	2821	3710.96	4	ORF02616	6	[ksasa] [kslfk] [LQTLGL] [TQGTVVTISAEGEDEQKAVEHLVK] [lmael]	y	slfk	43.0058	[Carbamyl]:1	-0.001374	TQGTVVTISAEGEDEQKAVEHLVK	-0.00832	exact match	-0.00832	SLFK([Carbamyl])LQTLGLTQGTVVTISAEGEDEQKAVEHLVK	3710.97	3.13	3.46	3.26	2	34	1	1	3	0.04	19	0.28	0.34	1	0.34	3	25	0	K	K	1	1
2066	2065	1897.99	4	ORF02629	9	[wpevm] [kt] [HFASGGELD] [KLLAAGRK] []	y	t	27.9949	[Formyl]:1	0.000805	KLLAAGRK	-0.00349	exact match	-0.00349	T([Formyl])HFASGGELDKLLAAGRK	1898	4.25	4.44	4.41	2	18	1	6	13	0.36	14	0.39	0.92	1	0.92	3	24	0	K	K	1	1
2451	2449	3110.78	3	ORF02658	12	[geear] [VL] [HATQELITLGLA] [kpiligrpsviemri] [qklgl]	y	VL	-0.00947	exact match	-0.00947	kpiligrpsviemr	43.0058	[Carbamyl]:1	-0.0051973	VLHATQELITLGLAK([Carbamyl])PILIGRPSVIEMR	3110.8	6.25	3.06	3.14	2	28	1	8	10	0.18	16	0.29	0.61	1	0.61	1	15	0	R	R	1	1
2915	2913	3122.51	4	ORF02658	7	[apava] [kaam] [DSGVATR] [PIADFDAYIDKLTEFVYK] [tnlfm]	y	aam	15.9949	[Hydroxylation]:1	-0.008925	PIADFDAYIDKLTEFVYK	-0.00622	exact match	-0.00622	AAM([Hydroxylation])DSGVATRPIADFDAYIDKLTEFVYK	3122.53	5.66	3.57	3.44	2	28	1	1	1	0.02	12	0.21	0.25	1	0.25	1	16	0	K	K	1	1
2874	2873	3122.51	4	ORF02658	7	[apava] [kaam] [DSGVATR] [PIADFDAYIDKLTEFVYK] [tnlfm]	y	aam	15.9949	[Hydroxylation]:1	-0.011125	PIADFDAYIDKLTEFVYK	-0.00692	exact match	-0.00692	AAM([Hydroxylation])DSGVATRPIADFDAYIDKLTEFVYK	3122.53	6.72	3.65	3.65	2	28	1	3	3	0.05	12	0.21	0.32	1	0.32	1	17	0	K	K	1	1
2922	2921	3122.51	4	ORF02658	7	[apava] [kaam] [DSGVATR] [PIADFDAYIDKLTEFVYK] [tnlfm]	y	aam	15.9949	[Hydroxylation]:1	-0.006425	PIADFDAYIDKLTEFVYK	-0.00952	exact match	-0.00952	AAM([Hydroxylation])DSGVATRPIADFDAYIDKLTEFVYK	3122.53	6.43	4.86	4.83	2	28	1	1	1	0.02	13	0.23	0.27	1	0.27	1	18	0	K	K	1	1
2130	2129	3083.77	3	ORF02658	6	[geear] [VL] [HATQEL] [itlglakpiligrpsviemri] [qklgl]	y	VL	-0.00827	exact match	-0.00827	itlglakpiligrpsviemr	15.9949	[Lys->Gln]:1 [Pro->Leu]:1	-0.0100273	VLHATQELITLGLAK([Lys->Gln])PILIGRP([Pro->Leu])SVIEMR	3083.79	7.14	4.46	4.56	2	28	2	3	6	0.11	12	0.21	0.38	1	0.38	1	19	0	R	R	1	1
2927	2925	3122.5	4	ORF02658	7	[apava] [kaam] [DSGVATR] [PIADFDAYIDKLTEFVYK] [tnlfm]	y	aam	15.9949	[Hydroxylation]:1	-0.008425	PIADFDAYIDKLTEFVYK	-0.0114	exact match	-0.0114	AAM([Hydroxylation])DSGVATRPIADFDAYIDKLTEFVYK	3122.53	7.84	5.74	5.69	2	28	1	1	1	0.02	15	0.27	0.3	1	0.3	1	19	0	K	K	1	1
2950	2949	3122.5	4	ORF02658	7	[apava] [kaam] [DSGVATR] [PIADFDAYIDKLTEFVYK] [tnlfm]	y	aam	15.9949	[Hydroxylation]:1	-0.011925	PIADFDAYIDKLTEFVYK	-0.00922	exact match	-0.00922	AAM([Hydroxylation])DSGVATRPIADFDAYIDKLTEFVYK	3122.53	8.23	4.93	4.92	2	28	1	0	0	0	12	0.21	0.21	1	0.21	1	20	0	K	K	1	1
2942	2941	3122.51	4	ORF02658	7	[apava] [kaam] [DSGVATR] [PIADFDAYIDKLTEFVYK] [tnlfm]	y	aam	15.9949	[Hydroxylation]:1	-0.005825	PIADFDAYIDKLTEFVYK	-0.00832	exact match	-0.00832	AAM([Hydroxylation])DSGVATRPIADFDAYIDKLTEFVYK	3122.53	5.7	4.36	4.33	2	28	1	1	1	0.02	12	0.21	0.25	1	0.25	1	21	0	K	K	1	1
2938	2937	3122.51	4	ORF02658	7	[apava] [kaam] [DSGVATR] [PIADFDAYIDKLTEFVYK] [tnlfm]	y	aam	15.9949	[Hydroxylation]:1	-0.004125	PIADFDAYIDKLTEFVYK	-0.00652	exact match	-0.00652	AAM([Hydroxylation])DSGVATRPIADFDAYIDKLTEFVYK	3122.53	4.58	3.56	3.63	2	28	1	1	1	0.02	13	0.23	0.27	1	0.27	1	22	0	K	K	1	1
2947	2945	3122.51	4	ORF02658	7	[apava] [kaam] [DSGVATR] [PIADFDAYIDKLTEFVYK] [tnlfm]	y	aam	15.9949	[Hydroxylation]:1	-0.007525	PIADFDAYIDKLTEFVYK	-0.00712	exact match	-0.00712	AAM([Hydroxylation])DSGVATRPIADFDAYIDKLTEFVYK	3122.53	5.44	3.59	3.51	2	28	1	1	1	0.02	13	0.23	0.27	1	0.27	1	23	0	K	K	1	1
3199	3197	3122.52	4	ORF02658	7	[apava] [kaam] [DSGVATR] [PIADFDAYIDKLTEFVYK] [tnlfm]	y	aam	15.9949	[Hydroxylation]:1	-0.006325	PIADFDAYIDKLTEFVYK	7.67e-05	exact match	7.67e-05	AAM([Hydroxylation])DSGVATRPIADFDAYIDKLTEFVYK	3122.53	2.43	0.41	0.36	2	28	1	3	4	0.07	16	0.29	0.41	1	0.41	3	11	0	K	K	1	1
3259	3257	3122.52	4	ORF02658	7	[apava] [kaam] [DSGVATR] [PIADFDAYIDKLTEFVYK] [tnlfm]	y	aam	15.9949	[Hydroxylation]:1	-0.001825	PIADFDAYIDKLTEFVYK	-0.00582	exact match	-0.00582	AAM([Hydroxylation])DSGVATRPIADFDAYIDKLTEFVYK	3122.53	3.42	3.14	3.09	2	28	1	1	1	0.02	11	0.2	0.23	1	0.23	3	16	0	K	K	1	1
2380	2377	3083.77	3	ORF02658	6	[geear] [VL] [HATQEL] [itlglakpiligrpsviemri] [qklgl]	y	VL	-0.00757	exact match	-0.00757	itlglakpiligrpsviemr	15.9949	[Lys->Gln]:1 [Pro->Leu]:1	-0.0111273	VLHATQELITLGLAK([Lys->Gln])PILIGRP([Pro->Leu])SVIEMR	3083.79	7.66	5.01	5.02	2	28	2	4	7	0.13	12	0.21	0.41	1	0.41	3	19	0	R	R	1	1
3439	3437	3122.51	4	ORF02658	7	[apava] [kaam] [DSGVATR] [PIADFDAYIDKLTEFVYK] [tnlfm]	y	aam	15.9949	[Hydroxylation]:1	-0.008425	PIADFDAYIDKLTEFVYK	-0.00922	exact match	-0.00922	AAM([Hydroxylation])DSGVATRPIADFDAYIDKLTEFVYK	3122.53	6.98	4.83	4.81	2	28	1	1	1	0.02	12	0.21	0.25	1	0.25	3	20	0	K	K	1	1
3298	3297	3122.51	4	ORF02658	7	[apava] [kaam] [DSGVATR] [PIADFDAYIDKLTEFVYK] [tnlfm]	y	aam	15.9949	[Hydroxylation]:1	-0.007125	PIADFDAYIDKLTEFVYK	-0.00662	exact match	-0.00662	AAM([Hydroxylation])DSGVATRPIADFDAYIDKLTEFVYK	3122.53	5.31	3.47	3.45	2	28	1	2	2	0.04	13	0.23	0.3	1	0.3	3	21	0	K	K	1	1
3383	3381	3122.51	4	ORF02658	7	[apava] [kaam] [DSGVATR] [PIADFDAYIDKLTEFVYK] [tnlfm]	y	aam	15.9949	[Hydroxylation]:1	-0.009525	PIADFDAYIDKLTEFVYK	-0.00542	exact match	-0.00542	AAM([Hydroxylation])DSGVATRPIADFDAYIDKLTEFVYK	3122.53	5.79	3.01	2.99	2	28	1	2	2	0.04	14	0.25	0.32	1	0.32	3	22	0	K	K	1	1
3258	3257	3122.51	4	ORF02658	7	[apava] [kaam] [DSGVATR] [PIADFDAYIDKLTEFVYK] [tnlfm]	y	aam	15.9949	[Hydroxylation]:1	-0.006525	PIADFDAYIDKLTEFVYK	-0.00512	exact match	-0.00512	AAM([Hydroxylation])DSGVATRPIADFDAYIDKLTEFVYK	3122.53	4.74	3.04	2.94	2	28	1	1	1	0.02	13	0.23	0.27	1	0.27	3	23	0	K	K	1	1
3298	3297	3122.51	4	ORF02658	7	[apava] [kaam] [DSGVATR] [PIADFDAYIDKLTEFVYK] [tnlfm]	y	aam	15.9949	[Hydroxylation]:1	-0.006225	PIADFDAYIDKLTEFVYK	-0.00892	exact match	-0.00892	AAM([Hydroxylation])DSGVATRPIADFDAYIDKLTEFVYK	3122.53	6.02	4.66	4.69	2	28	1	1	1	0.02	12	0.21	0.25	1	0.25	3	26	0	K	K	1	1
2491	2489	2173.11	2	ORF02659	7	[slllk] [AAGLEQ] [YGHLIED] [aiawgkkh] [ggtqe]	y	AAGLEQ	-0.00691	exact match	-0.00691	aiawgkk	3.9949	[kynurenin]:1	-0.0021483	AAGLEQYGHLIEDAIAW([kynurenin])GKK	2173.12	4.74	2.07	2.04	2	20	1	7	12	0.3	11	0.28	0.75	1	0.75	3	14	0	K	K	1	1
2491	2489	2173.11	2	ORF02659	7	[slllk] [AAGLEQYGH] [LIEDAIA] [wgkkh] [ggtqe]	b	AAGLEQYGH	-0.00171	exact match	-0.00171	wgkk	3.9949	[kynurenin]:1	-0.0064683	AAGLEQYGHLIEDAIAW([kynurenin])GKK	2173.12	4.74	2.07	2.04	2	20	1	7	12	0.3	11	0.28	0.75	1	0.75	3	14	0	K	K	1	1
2402	2401	2709.36	3	ORF02659	6	[iawgk] [khggtqeqqvaaasd] [KLAVNF] [GAEILK] [sipgr]	y	hggtqeqqvaaasd	27.9949	[Formyl]:1	-0.011065	GAEILK	-0.0027	exact match	-0.0027	H([Formyl])GGTQEQQVAAASDKLAVNFGAEILK	2709.37	6.29	3.61	3.34	2	26	1	1	14	0.27	12	0.23	0.52	1	0.52	3	17	0	K	K	1	1
1651	1649	1174.64	2	ORF02660	6	[laier] [qh] [GPTALI] [LSR] [qnlaq]	y	qh	-17.0265	[Pyro-glu]:1	-0.003441	LSR	-0.00206	exact match	-0.00206	Q([Pyro-glu])HGPTALILSR	1174.65	6.92	5.67	5.51	2	11	1	5	13	0.59	8	0.36	1.18	1	1.18	3	19	0	R	R	1	1
1716	1713	1174.64	2	ORF02660	6	[laier] [qh] [GPTALI] [LSR] [qnlaq]	y	qh	-17.0265	[Pyro-glu]:1	0.000259	LSR	-0.00166	exact match	-0.00166	Q([Pyro-glu])HGPTALILSR	1174.65	2.75	4.41	4.44	2	11	1	5	12	0.55	8	0.36	1.14	1	1.14	3	20	0	R	R	1	1
1908	1905	2024.02	3	ORF02660	6	[altrq] [klgwhhpa] [FEIPKE] [IYR] [awdgr]	y	lgwhhpa	31.9898	[dihydroxy]:1	-0.005249	IYR	-0.00206	exact match	-0.00206	LGW([dihydroxy])HHPAFEIPKEIYR	2024.03	5.18	3.64	3.82	2.12	16	1	5	14	0.41	14	0.41	0.97	1	0.97	3	24	0	K	R	1	1
1542	1541	1593.78	2	ORF02677	8	[fndfk] [TS] [NHHDVVLN] [wlke] [na]	y	TS	-0.00521	exact match	-0.00521	wlk	31.9898	[dihydroxy]:1	-0.0020223	TSNHHDVVLNW([dihydroxy])LK	1593.79	6.11	3.36	3.28	2	13	1	6	20	0.77	12	0.46	1.46	1	1.46	1	22	0	K	K	1	1
1570	1569	1907.91	2	ORF02677	8	[fndfk] [TS] [NHHDVVLN] [wlkena] []	y	TS	-0.00081	exact match	-0.00081	wlkena	31.9898	[dihydroxy]:1	-0.0019523	TSNHHDVVLNW([dihydroxy])LKENA	1907.91	3.39	2.69	2.85	2	16	1	7	13	0.41	14	0.44	1.06	1	1.06	1	22	2	K		1	1
1652	1649	1879.91	2	ORF02677	8	[fndfk] [TS] [NHHDVVLN] [wlkena] []	y	TS	-0.00471	exact match	-0.00471	wlkena	3.9949	[kynurenin]:1	-0.0024383	TSNHHDVVLNW([kynurenin])LKENA	1879.92	5.29	3.24	3.17	2	16	1	9	17	0.53	16	0.5	1.31	1	1.31	1	22	2	K		1	1
1743	1741	1593.78	2	ORF02677	8	[fndfk] [TS] [NHHDVVLN] [wlke] [na]	y	TS	-0.00281	exact match	-0.00281	wlk	31.9898	[dihydroxy]:1	-0.0020223	TSNHHDVVLNW([dihydroxy])LK	1593.79	4.54	3.15	3.14	2	13	1	6	18	0.69	12	0.46	1.38	1	1.38	3	22	0	K	K	1	1
1783	1781	1907.91	2	ORF02677	8	[fndfk] [TS] [NHHDVVLN] [wlkena] []	y	TS	-0.00221	exact match	-0.00221	wlkena	31.9898	[dihydroxy]:1	-0.0018523	TSNHHDVVLNW([dihydroxy])LKENA	1907.91	3.23	2.54	2.52	2	16	1	10	18	0.56	15	0.47	1.34	1	1.34	3	22	2	K		1	1
1830	1829	1565.79	3	ORF02677	7	[fndfk] [T] [SNHHDVV] [lnwlke] [na]	y	T	-0.00298	exact match	-0.00298	lnwlk	3.9949	[kynurenin]:1	-0.0024983	TSNHHDVVLNW([kynurenin])LK	1565.8	5.06	3.54	3.59	2	13	1	4	15	0.58	9	0.35	1.08	1	1.08	3	22	0	K	K	1	1
1871	1869	1879.91	2	ORF02677	6	[fndfk] [TS] [NHHDVV] [lnwlkena] []	y	TS	-0.00261	exact match	-0.00261	lnwlkena	3.9949	[kynurenin]:1	-0.0023283	TSNHHDVVLNW([kynurenin])LKENA	1879.92	4.23	2.7	2.72	2	16	1	6	15	0.47	12	0.38	1.03	1	1.03	3	22	2	K		1	1
1827	1825	1496.88	3	ORF02688	6	[petpr] [rrkpmi] [LLDNIL] [R] [ycldd]	b	rkpmi	15.9949	[Lys->Ile]:1 [Pro->Gln]:1	-0.002895	R	-0.00427	exact match	-0.00427	RK([Lys->Ile])P([Pro->Gln])MILLDNILR	1496.89	7.4	5.07	5.14	2	12	2	5	12	0.5	7	0.29	1	1	1	1	26	0	R	R	1	1
836	833	1537.83	3	ORF02699	7	[aykgr] [L] [KEIIHQQ] [mgglrs] [cmglt]	y	L	-0.00186	exact match	-0.00186	mgglr	15.9949	[Hydroxylation]:1	-0.0021583	LKEIIHQQM([Hydroxylation])GGLR	1537.84	5.31	3.8	3.94	2	13	1	4	5	0.19	12	0.46	0.81	1	0.81	1	22	0	R	R	1	1
958	957	1537.83	3	ORF02699	7	[aykgr] [L] [KEIIHQQ] [mgglrs] [cmglt]	y	L	-0.00266	exact match	-0.00266	mgglr	15.9949	[Hydroxylation]:1	-0.0025583	LKEIIHQQM([Hydroxylation])GGLR	1537.84	6.15	4.12	4.27	2	13	1	4	5	0.19	12	0.46	0.81	1	0.81	3	22	0	R	R	1	1
959	957	1537.83	2	ORF02699	7	[aykgr] [L] [KEIIHQQ] [mgglrs] [cmglt]	y	L	-0.00356	exact match	-0.00356	mgglr	15.9949	[Hydroxylation]:1	-0.0018583	LKEIIHQQM([Hydroxylation])GGLR	1537.84	4.59	2.52	2.46	2	13	1	7	16	0.62	13	0.5	1.38	1	1.38	3	22	0	R	R	1	1
962	961	1537.83	3	ORF02699	7	[aykgr] [L] [KEIIHQQ] [mgglrs] [cmglt]	y	L	-0.00156	exact match	-0.00156	mgglr	15.9949	[Hydroxylation]:1	-0.0024583	LKEIIHQQM([Hydroxylation])GGLR	1537.84	5.24	4	4.12	2	13	1	4	5	0.19	12	0.46	0.81	1	0.81	3	23	0	R	R	1	1
1746	1745	2182.96	2	ORF02710	11	[aeveg] [refic] [IDTGGIDGTED] [GVETR] [maeqs]	y	efic	57.0215	[Carbamidomethyl]:1	-0.004714	GVETR	-0.000613	exact match	-0.000613	EFIC([Carbamidomethyl])IDTGGIDGTEDGVETR	2182.97	2.01	-0.13	-0.3	2	20	1	11	16	0.4	18	0.45	1.13	1	1.13	3	7	0	R	R	1	1
514	513	2017.87	3	ORF02715	6	[] [mnteathdq] [NEAQTT] [GVR] [lrnar]	y	mnteathdq	15.9949	[Hydroxylation]:1	-0.003925	GVR	-0.000843	exact match	-0.000843	M([Hydroxylation])NTEATHDQNEAQTTGVR	2017.88	3.09	2.86	2.73	2	18	1	4	11	0.31	16	0.44	0.86	1	0.86	1	12	1		R	1	1
1812	1809	1988.04	2	ORF02718	7	[enavq] [rhr] [DLLGATN] [PANALAGTLR] [adyad]	y	hr	27.9949	[Formyl]:1	-0.007735	PANALAGTLR	-0.00315	exact match	-0.00315	H([Formyl])RDLLGATNPANALAGTLR	1988.06	6.5	2.76	2.79	2	19	1	5	13	0.34	12	0.32	0.79	1	0.79	1	22	0	R	R	1	1
2046	2045	1988.05	2	ORF02718	7	[enavq] [rhr] [DLLGATN] [PANALAGTLR] [adyad]	y	hr	27.9949	[Formyl]:1	-0.004035	PANALAGTLR	-0.00275	exact match	-0.00275	H([Formyl])RDLLGATNPANALAGTLR	1988.06	4.49	2.47	2.54	2	19	1	5	13	0.34	12	0.32	0.79	1	0.79	3	22	0	R	R	1	1
2039	2037	1988.05	2	ORF02718	7	[enavq] [rhr] [DLLGATN] [PANALAGTLR] [adyad]	y	hr	27.9949	[Formyl]:1	-0.002435	PANALAGTLR	-0.00235	exact match	-0.00235	H([Formyl])RDLLGATNPANALAGTLR	1988.06	3.23	2.15	2.16	2	19	1	6	13	0.34	12	0.32	0.82	1	0.82	3	23	0	R	R	1	1
2528	2525	1656.76	2	ORF02718	9	[esaqr] [EI] [AFFFGEGEV] [cprt] [r]	y	EI	-0.00055	exact match	-0.00055	cpr	57.0215	[Carbamidomethyl]:1	-0.0016873	EIAFFFGEGEVC([Carbamidomethyl])PR	1656.76	3.37	3.18	3.15	2.17	14	1	7	12	0.39	10	0.33	0.95	1	0.95	3	23	0	R	R	1	1
3511	3509	1656.75	2	ORF02718	6	[esaqr] [EIAF] [FFGEGE] [vcprt] [r]	y	EIAF	-0.00257	exact match	-0.00257	vcpr	57.0215	[Carbamidomethyl]:1	-0.0025973	EIAFFFGEGEVC([Carbamidomethyl])PR	1656.76	3.79	3.66	3.21	2	14	1	4	8	0.29	8	0.29	0.71	1	0.71	3	28	0	R	R	1	1
1479	1477	1368.7	2	ORF02738	7	[elppv] [kihcsi] [LAEDAIK] [] [aaiad]	nc_dir	ihcsi	57.0215	[Carbamidomethyl]:1	-0.002414		-0.00316	exact match	-0.00316	IHC([Carbamidomethyl])SILAEDAIK	1368.71	6.14	3.64	3.61	2	12	1	7	11	0.46	11	0.46	1.21	1	1.21	3	16	0	K	K	1	1
934	933	1528.73	2	ORF02739	6	[psyvl] [ralgm] [NDELAH] [SSIR] [fslgr]	y	algm	15.9949	[Hydroxylation]:1	-0.003435	SSIR	-0.00119	exact match	-0.00119	ALGM([Hydroxylation])NDELAHSSIR	1528.73	2.66	1.55	1.81	2.29	14	1	4	7	0.22	11	0.34	0.69	1	0.69	1	13	0	R	R	1	1
522	521	1319.65	2	ORF02752	9	[nytsp] [rvmq] [AQGSQLTNK] [] [yaegy]	nc_dir	vmq	15.9949	[Hydroxylation]:1	-9.5e-05		-0.00206	exact match	-0.00206	VM([Hydroxylation])QAQGSQLTNK	1319.65	2.23	0	-0.03	2	12	1	8	19	0.79	18	0.75	1.88	1	1.88	1	10	0	R	K	1	1
502	501	1319.65	2	ORF02752	9	[nytsp] [rvmq] [AQGSQLTNK] [] [yaegy]	nc_dir	vmq	15.9949	[Hydroxylation]:1	-0.000795		0.000537	exact match	0.000537	VM([Hydroxylation])QAQGSQLTNK	1319.65	2.16	1.85	1.95	2.01	12	1	8	15	0.62	14	0.58	1.53	1	1.53	1	11	0	R	K	1	1
1808	1805	2360.97	2	ORF02752	7	[rmlkr] [EMNI] [ADYDAEL] [wqameqekv] [rqeeh]	y	EMNI	-0.00417	exact match	-0.00417	wqameqek	47.9847	[Hydroxylation]:1 [dihydroxy]:1	8.27e-05	EMNIADYDAELW([dihydroxy])QAMEQEK([Hydroxylation])	2360.98	2.87	0.11	-0.05	2	19	2	7	15	0.39	14	0.37	0.95	1	0.95	3	7	0	R	K	1	1
574	573	1319.65	2	ORF02752	9	[nytsp] [rvmq] [AQGSQLTNK] [] [yaegy]	nc_dir	vmq	15.9949	[Hydroxylation]:1	-0.000195		-0.00246	exact match	-0.00246	VM([Hydroxylation])QAQGSQLTNK	1319.65	2.99	0.09	0.1	2	12	1	8	22	0.92	18	0.75	2	1	2	3	10	0	R	K	1	1
676	673	1319.65	2	ORF02752	9	[nytsp] [rvmq] [AQGSQLTNK] [] [yaegy]	nc_dir	vmq	15.9949	[Hydroxylation]:1	-0.000595		-0.000863	exact match	-0.000863	VM([Hydroxylation])QAQGSQLTNK	1319.65	2.61	1.32	1.34	2	12	1	8	16	0.67	15	0.63	1.63	1	1.63	3	11	0	R	K	1	1
1944	1941	3654.83	5	ORF02757	7	[atiak] [rvketpnatwpvhav] [ITNSTYD] [GLLYNTDYIKK] [tldvk]	y	vketpnatwpvhav	3.9949	[kynurenin]:1	-0.021645	GLLYNTDYIKK	-0.00473	exact match	-0.00473	VKETPNATW([kynurenin])PVHAVITNSTYDGLLYNTDYIKK	3654.86	7.01	3.17	3.3	2	32	1	6	8	0.13	13	0.2	0.42	1	0.42	1	17	0	R	K	1	1
2114	2113	3682.82	5	ORF02757	6	[atiak] [rvketpnatwpvhavi] [TNSTYD] [GLLYNTDYIKK] [tldvk]	y	vketpnatwpvhavi	31.9898	[dihydroxy]:1	-0.019719	GLLYNTDYIKK	-0.00733	exact match	-0.00733	VKETPNATW([dihydroxy])PVHAVITNSTYDGLLYNTDYIKK	3682.85	7.51	4.54	4.49	2	32	1	4	8	0.13	14	0.22	0.41	1	0.41	3	18	0	R	K	1	1
2318	2317	2367.12	2	ORF02851	6	[iqitk] [AAND] [DLLNSF] [wlldsekgearc] [ivaks]	y	AAND	-0.0103	exact match	-0.0103	wlldsekgear	3.9949	[kynurenin]:1	-0.0004983	AANDDLLNSFW([kynurenin])LLDSEKGEAR	2367.13	4.99	0.77	0.73	2	21	1	3	3	0.07	14	0.33	0.48	1	0.48	1	10	0	K	R	1	1
2798	2797	1937	2	ORF02862	8	[yiadr] [qlpd] [KAIDLIDE] [AASSIR] [mqids]	y	qlpd	-17.0265	[Pyro-glu]:1	-0.006091	AASSIR	-0.00161	exact match	-0.00161	Q([Pyro-glu])LPDKAIDLIDEAASSIR	1937.01	4.66	1.62	1.36	2	18	1	3	4	0.11	10	0.28	0.47	1	0.47	1	11	0	R	R	1	1
3454	3453	2153.08	2	ORF02862	9	[ndlak] [qegnv] [ILFIDELHT] [MVGAGK] [adgam]	y	qegnv	-17.0265	[Pyro-glu]:1	-0.000821	MVGAGK	-0.00135	exact match	-0.00135	Q([Pyro-glu])EGNVILFIDELHTMVGAGK	2153.08	1.27	1.37	1.16	2	20	1	7	17	0.43	17	0.43	1.03	1	1.03	3	11	0	K	K	1	1
1076	1073	1918.93	4	ORF02862	8	[sdeas] [kkrldm] [LNEELDDK] [ER] [qysel]	y	krldm	15.9949	[Hydroxylation]:1	-0.005975	ER	-0.00106	exact match	-0.00106	KRLDM([Hydroxylation])LNEELDDKER	1918.94	6.05	3.94	3.89	2	15	1	4	14	0.47	17	0.57	1.17	1	1.17	3	22	0	K	R	1	1
1890	1889	2194.18	3	ORF02863	6	[enrkr] [L] [FAAGNL] [pskpvwleqvhgkn] [vlrlt]	y	L	-0.00496	exact match	-0.00496	pskpvwleqvhgk	3.9949	[kynurenin]:1	-0.0051783	LFAAGNLPSKPVW([kynurenin])LEQVHGK	2194.19	5.43	3.02	3.03	2	20	1	2	6	0.15	11	0.28	0.48	1	0.48	3	17	0	R	K	1	1
2814	2813	2100.02	3	ORF02866	7	[lvasa] [khedmyt] [AINELIN] [KLER] [qlnkv]	y	hedmyt	12	[Acetald+26]:1 [Glu->Asp]:1	-0.00754	KLER	-0.00208	exact match	-0.00208	H([Acetald+26])E([Glu->Asp])DMYTAINELINKLER	2100.03	5.84	3.33	3.54	2	17	2	5	8	0.24	11	0.32	0.71	1	0.71	1	15	0	K	R	1	1
2932	2929	2116.01	3	ORF02866	6	[lvasa] [khedmyt] [AINELI] [NKLER] [qlnkv]	y	hedmyt	27.9949	[Formyl]:1	-0.006055	NKLER	-0.00241	exact match	-0.00241	H([Formyl])EDMYTAINELINKLER	2116.03	5.33	3.3	3.34	2	17	1	4	10	0.29	12	0.35	0.76	1	0.76	1	15	0	K	R	1	1
1790	1789	1710.95	2	ORF02866	9	[lakle] [kwq] [THLINPHII] [LSK] [epqgf]	y	wq	12	[Carbamyl]:1 [Gln->Pro]:1	-0.00379	LSK	-0.00141	exact match	-0.00141	W([Carbamyl])Q([Gln->Pro])THLINPHIILSK	1710.96	5.57	3.49	3.34	2	14	2	8	12	0.43	13	0.46	1.18	1	1.18	1	22	0	K	K	1	1
1866	1865	1758.93	3	ORF02866	8	[lakle] [kwq] [THLINPHI] [ILSK] [epqgf]	y	wq	59.9847	[Nitro]:1 [Methyl+Deamidated]:1	-0.005634	ILSK	-0.00227	exact match	-0.00227	W([Nitro])Q([Methyl+Deamidated])THLINPHIILSK	1758.94	6.35	4.13	4.15	2	14	2	7	11	0.39	9	0.32	0.96	1	0.96	1	22	0	K	K	1	1
1664	1661	2073.16	4	ORF02866	6	[adrla] [klekwqthlin] [PHIILS] [K] [epqgf]	b	lekwqthlin	3.9949	[kynurenin]:1	-0.003655	K	-0.00652	exact match	-0.00652	LEKW([kynurenin])QTHLINPHIILSK	2073.17	5.82	2.67	2.87	2	17	1	7	12	0.35	15	0.44	1	1	1	1	24	0	K	K	1	1
2026	2025	1710.95	4	ORF02866	7	[lakle] [kwqth] [LINPHII] [LSK] [epqgf]	y	wqth	12	[Carbamyl]:1 [Gln->Pro]:1	-0.00678	LSK	-0.000813	exact match	-0.000813	W([Carbamyl])Q([Gln->Pro])THLINPHIILSK	1710.96	6.27	2.31	2.47	2.14	14	2	2	6	0.2	9	0.3	0.57	1	0.57	3	22	0	K	K	1	1
2028	2025	1710.95	2	ORF02866	6	[lakle] [kwq] [THLINP] [HIILSK] [epqgf]	y	wq	12	[Carbamyl]:1 [Gln->Pro]:1	-0.00409	HIILSK	-0.00244	exact match	-0.00244	W([Carbamyl])Q([Gln->Pro])THLINPHIILSK	1710.96	5.28	2.85	2.86	2	14	2	6	14	0.5	10	0.36	1.07	1	1.07	3	22	0	K	K	1	1
2103	2101	1758.93	3	ORF02866	8	[lakle] [kwq] [THLINPHI] [ILSK] [epqgf]	y	wq	59.9847	[Nitro]:1 [Methyl+Deamidated]:1	-0.003634	ILSK	-0.00147	exact match	-0.00147	W([Nitro])Q([Methyl+Deamidated])THLINPHIILSK	1758.94	4.31	2.57	2.85	2	14	2	7	13	0.46	10	0.36	1.07	1	1.07	3	22	0	K	K	1	1
814	813	1460.63	2	ORF02868	8	[yphwk] [ID] [YTESTSAA] [mekv] [aqans]	y	ID	-0.0013	exact match	-0.0013	mek	15.9949	[Hydroxylation]:1	-0.0005183	IDYTESTSAAM([Hydroxylation])EK	1460.63	1.9	0.64	0.6	2.1	13	1	7	17	0.62	11	0.4	1.28	1	1.28	1	8	0	K	K	1	1
867	865	1460.63	2	ORF02868	8	[yphwk] [ID] [YTESTSAA] [mekv] [aqans]	y	ID	-0.0013	exact match	-0.0013	mek	15.9949	[Hydroxylation]:1	-0.0005183	IDYTESTSAAM([Hydroxylation])EK	1460.63	1.9	0.56	0.57	2.08	13	1	7	19	0.7	11	0.41	1.37	1	1.37	3	8	0	K	K	1	1
922	921	1541.75	1	ORF02877	7	[rldld] [riahwvgq] [GATISDR] [] [vaali]	nc_dir	iahwvgq	31.9898	[dihydroxy]:1	-0.002169		-0.00316	exact match	-0.00316	IAHW([dihydroxy])VGQGATISDR	1541.76	5.01	2.48	2.48	2	14	1	1	13	0.46	4	0.14	0.64	1	0.64	1	15	0	R	R	1	1
923	921	1541.75	2	ORF02877	7	[rldld] [riahw] [VGQGATI] [SDR] [vaali]	b	iahw	31.9898	[dihydroxy]:1	-0.002219	SDR	-0.00484	exact match	-0.00484	IAHW([dihydroxy])VGQGATISDR	1541.76	4.88	3.53	3.69	2	14	1	8	13	0.46	14	0.5	1.25	1	1.25	1	15	0	R	R	1	1
923	921	1541.75	2	ORF02877	7	[rldld] [riahw] [VGQGATI] [SDR] [vaali]	y	iahw	31.9898	[dihydroxy]:1	-0.004719	SDR	-0.00134	exact match	-0.00134	IAHW([dihydroxy])VGQGATISDR	1541.76	4.88	3.53	3.69	2	14	1	8	13	0.46	14	0.5	1.25	1	1.25	1	15	0	R	R	1	1
926	925	1541.75	1	ORF02877	9	[rldld] [riahwv] [GQGATISDR] [] [vaali]	nc_dir	iahwv	31.9898	[dihydroxy]:1	-0.002629		-0.00366	exact match	-0.00366	IAHW([dihydroxy])VGQGATISDR	1541.76	5.2	2.86	2.8	2	14	1	2	14	0.5	5	0.18	0.75	1	0.75	1	15	0	R	R	1	1
946	945	1513.76	1	ORF02877	9	[rldld] [riahwv] [GQGATISDR] [] [vaali]	nc_dir	iahwv	3.9949	[kynurenin]:1	-0.002315		-0.00316	exact match	-0.00316	IAHW([kynurenin])VGQGATISDR	1513.76	4.76	2.77	2.67	2	14	1	3	15	0.54	7	0.25	0.89	1	0.89	1	15	0	R	R	1	1
950	949	1513.76	1	ORF02877	9	[rldld] [riahwv] [GQGATISDR] [] [vaali]	nc_dir	iahwv	3.9949	[kynurenin]:1	-0.002515		3.67e-05	exact match	3.67e-05	IAHW([kynurenin])VGQGATISDR	1513.76	3.04	3.22	3.03	2	14	1	3	15	0.54	7	0.25	0.89	1	0.89	1	15	0	R	R	1	1
1644	1641	1537.76	2	ORF02877	9	[rldld] [ri] [AHWVGQGAT] [ISDR] [vaali]	y	i	27.9949	[Formyl]:1	-0.001975	ISDR	-0.002	exact match	-0.002	I([Formyl])AHWVGQGATISDR	1537.76	4.43	3.13	3.37	2	14	1	6	12	0.43	11	0.39	1.04	1	1.04	1	15	0	R	R	1	1
950	949	1541.75	2	ORF02877	7	[rldld] [riahw] [VGQGATI] [SDR] [vaali]	b	iahw	31.9898	[dihydroxy]:1	-0.002219	SDR	-0.00624	exact match	-0.00624	IAHW([dihydroxy])VGQGATISDR	1541.76	5.72	3.27	3.54	2	14	1	9	14	0.5	14	0.5	1.32	1	1.32	1	16	0	R	R	1	1
950	949	1541.75	2	ORF02877	7	[rldld] [riahw] [VGQGATI] [SDR] [vaali]	y	iahw	31.9898	[dihydroxy]:1	-0.006319	SDR	-0.00134	exact match	-0.00134	IAHW([dihydroxy])VGQGATISDR	1541.76	5.72	3.27	3.54	2	14	1	9	14	0.5	14	0.5	1.32	1	1.32	1	16	0	R	R	1	1
1070	1069	1541.75	2	ORF02877	7	[rldld] [riahw] [VGQGATI] [SDR] [vaali]	b	iahw	31.9898	[dihydroxy]:1	-0.002619	SDR	-0.00214	exact match	-0.00214	IAHW([dihydroxy])VGQGATISDR	1541.76	3.84	4.19	4.25	2	14	1	8	13	0.46	14	0.5	1.25	1	1.25	3	15	0	R	R	1	1
1070	1069	1541.75	2	ORF02877	7	[rldld] [riahw] [VGQGATI] [SDR] [vaali]	y	iahw	31.9898	[dihydroxy]:1	-0.002419	SDR	-0.00154	exact match	-0.00154	IAHW([dihydroxy])VGQGATISDR	1541.76	3.84	4.19	4.25	2	14	1	8	13	0.46	14	0.5	1.25	1	1.25	3	15	0	R	R	1	1
1072	1069	1541.75	3	ORF02877	6	[rldld] [riahwv] [GQGATI] [SDR] [vaali]	b	iahwv	31.9898	[dihydroxy]:1	-0.002529	SDR	-0.00254	exact match	-0.00254	IAHW([dihydroxy])VGQGATISDR	1541.76	4.88	3.26	3.12	2	14	1	4	23	0.82	13	0.46	1.43	1	1.43	3	15	0	R	R	1	1
1074	1073	1541.75	1	ORF02877	7	[rldld] [riahwvgq] [GATISDR] [] [vaali]	nc_dir	iahwvgq	31.9898	[dihydroxy]:1	-0.002769		-0.00206	exact match	-0.00206	IAHW([dihydroxy])VGQGATISDR	1541.76	4.75	3.04	3.14	2	14	1	1	12	0.43	4	0.14	0.61	1	0.61	3	15	0	R	R	1	1
1076	1073	1541.75	1	ORF02877	7	[rldld] [riahwvgq] [GATISDR] [] [vaali]	nc_dir	iahwvgq	31.9898	[dihydroxy]:1	-0.002269		-0.00276	exact match	-0.00276	IAHW([dihydroxy])VGQGATISDR	1541.76	4.75	2.67	2.72	2	14	1	2	14	0.5	6	0.21	0.79	1	0.79	3	15	0	R	R	1	1
1186	1185	1541.75	2	ORF02877	7	[rldld] [riahw] [VGQGATI] [SDR] [vaali]	b	iahw	31.9898	[Hydroxylation]:2	-0.00152	SDR	-0.00724	exact match	-0.00724	IAH([Hydroxylation])W([Hydroxylation])VGQGATISDR	1541.76	5.33	1.65	1.48	2	14	2	7	13	0.46	11	0.39	1.11	1	1.11	3	16	0	R	R	1	1
1660	1657	1621.85	3	ORF02877	6	[arhga] [kkrpfy] [QVVVTD] [SR] [narng]	b	krpfy	27.9949	[Carboxymethyl]:1 [Pyrrolidinone]:1	-0.003184	SR	-0.000903	exact match	-0.000903	K([Carboxymethyl])RP([Pyrrolidinone])FYQVVVTDSR	1621.86	4.7	4.72	4.73	2	13	2	4	15	0.58	5	0.19	0.92	1	0.92	3	26	0	K	R	1	1
894	893	1974.85	3	ORF02929	7	[lsear] [SRIEDSD] [YATEVSN] [msra] [qilqq]	b	SRIEDSD	-0.0021	exact match	-0.0021	msr	15.9949	[Hydroxylation]:1	-0.0031083	SRIEDSDYATEVSNM([Hydroxylation])SR	1974.86	3.79	2.73	2.71	2	17	1	4	17	0.5	7	0.21	0.82	1	0.82	1	12	0	R	R	1	1
962	961	1641.8	2	ORF02929	8	[lssgl] [rin] [SAKDDAAG] [QAIANR] [ftani]	y	in	27.9949	[Formyl]:1	-0.000305	QAIANR	-0.00136	exact match	-0.00136	I([Formyl])NSAKDDAAGQAIANR	1641.81	1.6	1.24	1.29	2	16	1	3	7	0.22	12	0.38	0.69	1	0.69	1	13	0	R	R	1	1
2704	2701	2494.22	2	ORF02936	6	[atlir] [ADMSGATLQGA] [TIMAAI] [megavltra] [nlrka]	y	ADMSGATLQGA	-0.00713	exact match	-0.00713	megavltr	15.9949	[Hydroxylation]:1	-0.0002883	ADMSGATLQGATIMAAIM([Hydroxylation])EGAVLTR	2494.22	2.86	0.02	-0.05	2	25	1	3	5	0.1	12	0.24	0.4	1	0.4	3	7	0	R	R	1	1
1318	1317	1836.93	3	ORF02970	9	[qlgar] [qg] [AGAVYLHAH] [HPDILR] [fldtk]	y	qg	-17.0265	[Pyro-glu]:1	-0.001391	HPDILR	-0.0032	exact match	-0.0032	Q([Pyro-glu])GAGAVYLHAHHPDILR	1836.94	5.72	4.84	4.76	2	17	1	3	4	0.12	11	0.32	0.53	1	0.53	3	26	0	R	R	1	1
1530	1529	1836.93	3	ORF02970	10	[qlgar] [qg] [AGAVYLHAHH] [PDILR] [fldtk]	y	qg	-17.0265	[Pyro-glu]:1	-0.001991	PDILR	-0.00289	exact match	-0.00289	Q([Pyro-glu])GAGAVYLHAHHPDILR	1836.94	6.43	4.66	4.61	2.71	17	1	7	12	0.26	14	0.3	0.72	1	0.72	3	26	0	R	R	1	1
1364	1361	1239.68	2	ORF02982	7	[lerdv] [rv] [NSNKELA] [LPK] [eklqe]	y	v	27.9949	[Formyl]:1	-0.001125	LPK	-0.00134	exact match	-0.00134	V([Formyl])NSNKELALPK	1239.68	4.82	4.01	4.08	2	11	1	4	10	0.45	10	0.45	1.09	1	1.09	3	17	0	R	K	1	1
887	885	2114	3	ORF02988	6	[taagi] [rrieavtgegam] [ATVHAQ] [SDR] [lndia]	y	rieavtgegam	15.9949	[Hydroxylation]:1	-0.010185	SDR	-0.00214	exact match	-0.00214	RIEAVTGEGAM([Hydroxylation])ATVHAQSDR	2114.02	7.77	5.37	5.55	2.19	20	1	4	16	0.37	9	0.21	0.66	1	0.66	3	18	0	R	R	1	1
1920	1917	3131.6	5	ORF02988	6	[aagir] [RIEA] [VTGEGA] [matvhaqsdrlndiahllkg] [dsqnl]	b	RIEA	-0.00237	exact match	-0.00237	matvhaqsdrlndiahllk	15.9949	[Hydroxylation]:1	-0.0127383	RIEAVTGEGAM([Hydroxylation])ATVHAQSDRLNDIAHLLK	3131.61	5.59	4.47	4.6	2	29	1	6	12	0.21	11	0.19	0.5	1	0.5	3	21	0	R	K	1	1
782	781	1261.66	2	ORF03000	6	[algar] [L] [LNNVHH] [lmrq] [gdaip]	y	L	-0.00246	exact match	-0.00246	lmr	15.9949	[Hydroxylation]:1	-0.0020383	LLNNVHHLM([Hydroxylation])R	1261.67	6.14	4.04	4.18	2	10	1	3	9	0.45	10	0.5	1.1	1	1.1	1	26	0	R	R	1	1
892	889	1261.66	2	ORF03000	6	[algar] [L] [LNNVHH] [lmrq] [gdaip]	y	L	-0.00236	exact match	-0.00236	lmr	15.9949	[Hydroxylation]:1	-0.0022383	LLNNVHHLM([Hydroxylation])R	1261.67	6.3	4.39	4.32	2	10	1	3	7	0.35	9	0.45	0.95	1	0.95	3	26	0	R	R	1	1
1167	1165	1759.85	3	ORF03026	7	[hmgwl] [rrptahdhac] [VDAALAR] [] [vdmqe]	nc_dir	rptahdhac	57.0215	[Carbamidomethyl]:1	-0.004984		0.00254	exact match	0.00254	RPTAHDHAC([Carbamidomethyl])VDAALAR	1759.85	3.29	4.06	3.97	2	16	1	6	23	0.72	10	0.31	1.22	1	1.22	3	28	0	R	R	1	1
1007	1005	1336.68	2	ORF03026	9	[dmqey] [rhrq] [IGELSGGQK] [] [krvfl]	nc_dir	hrq	27.9949	[Formyl]:1	-0.001815		0.000337	exact match	0.000337	H([Formyl])RQIGELSGGQK	1336.68	3.99	3.45	3.37	2.01	12	1	6	17	0.7	9	0.37	1.33	1	1.33	3	29	0	R	K	1	1
1192	1189	2380.2	3	ORF03042	11	[lggvg] [rtgtm] [AAALVLKDNPH] [SNLEQVR] [adfrd]	y	tgtm	15.9949	[Hydroxylation]:1	-0.006725	SNLEQVR	-0.00227	exact match	-0.00227	TGTM([Hydroxylation])AAALVLKDNPHSNLEQVR	2380.22	5.07	3.19	3.11	2	22	1	1	4	0.09	15	0.34	0.45	1	0.45	1	16	0	R	R	1	1
934	933	1963.01	2	ORF03046	6	[pelka] [kmetlk] [EVITHH] [PQKEK] [laeia]	y	metlk	15.9949	[Lys->MetOx]:1 [Met->Lys]:1	-0.006494	PQKEK	-0.00271	exact match	-0.00271	M([Met->Lys])ETLK([Lys->MetOx])EVITHHPQKEK	1963.02	5.38	3.38	3.19	2	16	2	2	7	0.22	11	0.34	0.63	1	0.63	1	28	0	K	K	1	1
1375	1373	2391.13	2	ORF03048	7	[itsfl] [kasiqntdmnq] [DLNALAN] [NVTTK] [anevv]	y	asiqntdmnq	15.9949	[Hydroxylation]:1	-0.006645	NVTTK	-0.00112	exact match	-0.00112	ASIQNTDM([Hydroxylation])NQDLNALANNVTTK	2391.13	2.97	0.91	0.69	2	22	1	6	9	0.2	13	0.3	0.64	1	0.64	1	8	0	K	K	1	1
2979	2977	2338.17	3	ORF03048	7	[aress] [rkstsliqemlkt] [MESINQS] [K] [asala]	b	kstsliqemlkt	43.0058	[Formyl]:1 [Ile->Lys]:1	-0.004694	K	-0.00592	exact match	-0.00592	KST([Formyl])SLI([Ile->Lys])QEMLKTMESINQSK	2338.19	5.31	3.06	3.02	2	20	2	5	11	0.28	8	0.2	0.6	1	0.6	1	16	0	R	K	1	1
1054	1053	1292.69	2	ORF03048	6	[ressr] [K] [STSLIQ] [emlkt] [mesin]	y	K	-0.00386	exact match	-0.00386	emlk	15.9949	[Hydroxylation]:1	-0.0037783	KSTSLIQEM([Hydroxylation])LK	1292.7	7.72	6.15	6.34	2	11	1	4	10	0.45	9	0.41	1.05	1	1.05	1	19	0	R	K	1	1
1186	1185	2169.06	3	ORF03096	7	[m] [A] [LHDENVV] [whshpvtvaare] [qlhgh]	y	A	-0.00161	exact match	-0.00161	whshpvtvaar	31.9898	[dihydroxy]:1	-0.0040423	ALHDENVVW([dihydroxy])HSHPVTVAAR	2169.07	3.97	3.18	3.12	2	19	1	7	11	0.29	16	0.42	0.89	1	0.89	3	22	1		R	1	1
1794	1793	2795.32	3	ORF03121	7	[vishr] [SGE] [TEDATIA] [dlavgtaagqiktgsmsrs] [drvak]	y	SGE	-0.00408	exact match	-0.00408	dlavgtaagqiktgsmsr	59.0007	[Carbamyl]:1 [Hydroxylation]:1	0.0020677	SGETEDATIADLAVGTAAGQIK([Carbamyl])TGSM([Hydroxylation])SR	2795.32	0.64	-0.83	-0.93	2	28	2	9	23	0.41	18	0.32	0.89	1	0.89	1	7	0	R	R	1	1
1794	1793	2795.32	3	ORF03121	7	[vishr] [SGETEDA] [TIADLAV] [gtaagqiktgsmsrs] [drvak]	b	SGETEDA	0	exact match	0	gtaagqiktgsmsr	59.0007	[Carbamyl]:1 [Hydroxylation]:1	-0.0031123	SGETEDATIADLAVGTAAGQIK([Carbamyl])TGSM([Hydroxylation])SR	2795.32	0.64	-0.83	-0.93	2	28	2	9	23	0.41	18	0.32	0.89	1	0.89	1	7	0	R	R	1	1
1908	1905	2779.32	2	ORF03121	9	[vishr] [SGETEDATI] [ADLAVGTAA] [gqiktgsmsrs] [drvak]	y	SGETEDATI	-0.00324	exact match	-0.00324	gqiktgsmsr	43.0058	[Carbamyl]:1	0.0004627	SGETEDATIADLAVGTAAGQIK([Carbamyl])TGSMSR	2779.33	1.79	-0.17	-0.36	2	28	1	4	11	0.2	13	0.23	0.5	1	0.5	1	7	0	R	R	1	1
1655	1653	1749.76	2	ORF03121	6	[gyelg] [kditlamdc] [AASEFY] [K] [dgkyv]	b	ditlamdc	73.0164	[Carbamidomethyl]:1 [Hydroxylation]:1	-0.000349	K	-0.000723	exact match	-0.000723	DITLAM([Hydroxylation])DC([Carbamidomethyl])AASEFYK	1749.76	0.6	0.41	0.26	2	15	2	8	13	0.43	11	0.37	1.07	1	1.07	3	7	0	K	K	1	1
2014	2013	2779.32	2	ORF03121	9	[vishr] [SGETEDATI] [ADLAVGTAA] [gqiktgsmsrs] [drvak]	y	SGETEDATI	-0.00834	exact match	-0.00834	gqiktgsmsr	43.0058	[Carbamyl]:1	6.27e-05	SGETEDATIADLAVGTAAGQIK([Carbamyl])TGSMSR	2779.33	3.8	0.25	0.21	2	28	1	3	9	0.16	13	0.23	0.45	1	0.45	3	7	0	R	R	1	1
3744	3741	2557.44	2	ORF03121	7	[kegie] [kgiansilik] [FNQIGSL] [TETLAAIK] [makda]	y	giansilik	43.0058	[Carbamyl]:1	-0.004244	TETLAAIK	-0.00151	exact match	-0.00151	GIANSILIK([Carbamyl])FNQIGSLTETLAAIK	2557.45	2.65	1.32	1.23	2	24	1	5	10	0.21	10	0.21	0.52	1	0.52	3	9	0	K	K	1	1
1720	1717	1826.87	1	ORF03121	6	[aaaak] [GMPLYEH] [IAELNG] [tpgky] [smpvp]	b	GMPLYEH	-0.0016	exact match	-0.0016	tpgk	0.984	[Hydroxylation]:1 [Lys->Ile]:1	-0.0145393	GMPLYEHIAELNGTP([Hydroxylation])GK([Lys->Ile])	1826.89	9.17	1.79	1.85	2	17	2	1	10	0.29	1	0.03	0.35	1	0.35	3	12	0	K	K	1	1
2864	2861	2823.3	3	ORF03121	6	[aeavk] [AA] [GYELGK] [ditlamdcaasefykdgky] [vlage]	y	AA	-0.00242	exact match	-0.00242	ditlamdcaasefykdgk	57.0215	[Carbamidomethyl]:1	-0.0065973	AAGYELGKDITLAMDC([Carbamidomethyl])AASEFYKDGK	2823.31	4.42	3.25	3.19	2	26	1	2	6	0.12	18	0.35	0.5	1	0.5	3	15	0	K	K	1	1
2916	2913	2823.29	3	ORF03121	6	[aeavk] [AA] [GYELGK] [ditlamdcaasefykdgky] [vlage]	y	AA	-0.00762	exact match	-0.00762	ditlamdcaasefykdgk	57.0215	[Carbamidomethyl]:1	-0.0070973	AAGYELGKDITLAMDC([Carbamidomethyl])AASEFYKDGK	2823.31	5.91	3.24	3.12	2	26	1	3	9	0.17	17	0.33	0.56	1	0.56	3	17	0	K	K	1	1
2207	2205	2839.29	3	ORF03121	6	[aeavk] [AAGY] [ELGKDI] [tlamdcaasefykdgky] [vlage]	y	AAGY	-0.00491	exact match	-0.00491	tlamdcaasefykdgk	73.0164	[Carbamidomethyl]:1 [Hydroxylation]:1	-0.0056123	AAGYELGKDITLAM([Hydroxylation])DC([Carbamidomethyl])AASEFYKDGK	2839.3	4.58	3.18	3.15	2	26	2	6	9	0.17	17	0.33	0.62	1	0.62	3	18	0	K	K	1	1
2926	2925	2823.29	3	ORF03121	6	[aeavk] [AAGYELGKD] [ITLAMD] [caasefykdgky] [vlage]	b	AAGYELGKD	-0.00322	exact match	-0.00322	caasefykdgk	57.0215	[Carbamidomethyl]:1	-0.0144173	AAGYELGKDITLAMDC([Carbamidomethyl])AASEFYKDGK	2823.31	7.29	4.31	4.17	2	26	1	3	10	0.19	16	0.31	0.56	1	0.56	3	19	0	K	K	1	1
1283	1281	1234.61	3	ORF03121	6	[keair] [mgse] [VFHHLA] [K] [vlkgk]	b	mgse	-20.0085	[Formyl]:1 [Dethiomethyl]:1	-0.001114	K	-2.33e-05	exact match	-2.33e-05	M([Dethiomethyl])GS([Formyl])EVFHHLAK	1234.61	3.36	3.27	3.22	2	11	2	6	17	0.77	7	0.32	1.36	1	1.36	3	22	0	R	K	1	1
1263	1261	1645.86	2	ORF03128	7	[kddgr] [VV] [VEGVGNL] [mhhiarc] [cqpip]	y	VV	-0.00322	exact match	-0.00322	mhhiar	15.9949	[Hydroxylation]:1	-0.0022683	VVVEGVGNLM([Hydroxylation])HHIAR	1645.87	5.35	3.66	3.38	2.04	15	1	4	7	0.23	12	0.39	0.75	1	0.75	3	21	0	R	R	1	1
1412	1409	1416.78	3	ORF03162	9	[tntnr] [qih] [ALRDNVGLA] [K] [aevma]	b	qih	-17.0265	[Pyro-glu]:1	-0.001101	K	-0.00192	exact match	-0.00192	Q([Pyro-glu])IHALRDNVGLAK	1416.78	4.74	3.66	3.8	2.03	13	1	6	12	0.45	6	0.23	0.91	1	0.91	3	23	0	R	K	1	1
1343	1341	1393.68	2	ORF03210	6	[qqtrk] [DV] [TTALSL] [mnegky] [yqagl]	y	DV	0.00015	exact match	0.00015	mnegk	15.9949	[Hydroxylation]:1	-0.0005083	DVTTALSLM([Hydroxylation])NEGK	1393.68	0.49	0.14	0	2	13	1	4	11	0.42	9	0.35	0.92	1	0.92	3	7	0	K	K	1	1
687	685	1294.62	2	ORF03217	6	[vkagq] [kiatm] [GSTDAA] [SVR] [lhfqi]	y	iatm	15.9949	[Hydroxylation]:1	-0.001455	SVR	-0.000413	exact match	-0.000413	IATM([Hydroxylation])GSTDAASVR	1294.62	1.47	0.99	1	2.01	13	1	2	6	0.23	13	0.5	0.8	1	0.8	1	9	0	K	R	1	1
1163	1161	1218.6	2	ORF03219	7	[vfein] [rnfr] [NEGISVR] [] [hnpef]	nc_dir	nfr	27.9949	[Formyl]:1	-0.002465		-0.00386	exact match	-0.00386	N([Formyl])FRNEGISVR	1218.61	8.55	4.79	4.77	2	10	1	3	15	0.75	8	0.4	1.3	1	1.3	1	20	0	R	R	1	1
1150	1149	1414.68	2	ORF03219	6	[lfktk] [T] [GELSIH] [ctelrl] [ltkal]	y	T	-0.00138	exact match	-0.00138	ctelr	57.0215	[Carbamidomethyl]:1	-0.0013573	TGELSIHC([Carbamidomethyl])TELR	1414.69	3.07	1.62	1.63	2.19	12	1	9	15	0.57	15	0.57	1.48	1	1.48	3	13	0	K	R	1	1
1367	1365	1218.6	2	ORF03219	7	[vfein] [rnfr] [NEGISVR] [] [hnpef]	nc_dir	nfr	27.9949	[Formyl]:1	-0.002265		-0.00146	exact match	-0.00146	N([Formyl])FRNEGISVR	1218.61	6.33	4.39	4.42	2	10	1	5	15	0.75	10	0.5	1.5	1	1.5	3	20	0	R	R	1	1
856	853	1395.74	2	ORF03220	6	[mkqmk] [A] [KLYELE] [mqkkn] [aekqa]	y	A	-0.00261	exact match	-0.00261	mqkk	15.9949	[Lys->MetOx]:1 [Met->Lys]:1	-0.0025673	AKLYELEM([Met->Lys])QK([Lys->MetOx])K	1395.74	5.14	3.46	3.43	2	11	2	4	6	0.27	8	0.36	0.82	1	0.82	1	22	0	K	K	1	1
3458	3457	2502.3	2	ORF03228	6	[psssa] [rlpltlialddw] [ALSTIT] [GVDSEK] [yiqgq]	y	lpltlialddw	31.9898	[dihydroxy]:1	-0.008069	GVDSEK	-0.000253	exact match	-0.000253	LPLTLIALDDW([dihydroxy])ALSTITGVDSEK	2502.31	3.01	-0.28	-0.43	2	23	1	8	13	0.28	13	0.28	0.74	1	0.74	3	7	0	R	K	1	1
2886	2885	2238.17	2	ORF03241	6	[vsvfd] [radalagw] [VNHFLL] [GLGVTQPK] [ldkvt]	y	adalagw	31.9898	[dihydroxy]:1	-0.008029	GLGVTQPK	-0.00103	exact match	-0.00103	ADALAGW([dihydroxy])VNHFLLGLGVTQPK	2238.18	4.17	0.91	0.91	2	21	1	5	9	0.21	13	0.31	0.64	1	0.64	1	11	0	R	K	1	1
1918	1917	3567.73	4	ORF03251	8	[dyvsk] [khnlphnslnfvfhggsgstaqeik] [DSVSYGVV] [K] [mnidt]	b	hnlphnslnfvfhggsgstaqeik	43.0058	[Carbamyl]:1	-0.007294	K	-0.00952	exact match	-0.00952	HNLPHNSLNFVFHGGSGSTAQEIK([Carbamyl])DSVSYGVVK	3567.75	5.17	2.53	2.54	2	33	1	8	20	0.3	8	0.12	0.55	1	0.55	1	23	0	K	K	1	1
1644	1641	2618.24	4	ORF03251	9	[dyvsk] [kh] [NLPHNSLNF] [VFHGGSGSTAQEIK] [dsvsy]	y	h	27.9949	[Formyl]:1	-0.007725	VFHGGSGSTAQEIK	-0.00711	exact match	-0.00711	H([Formyl])NLPHNSLNFVFHGGSGSTAQEIK	2618.26	7.13	4.53	4.41	2	24	1	6	17	0.35	17	0.35	0.83	1	0.83	1	26	0	K	K	1	1
1850	1849	3552.71	5	ORF03251	11	[dyvsk] [khnlph] [NSLNFVFHGGS] [GSTAQEIKDSVSYGVVK] [mnidt]	y	hnlph	27.9949	[Formyl]:1	-0.016785	GSTAQEIKDSVSYGVVK	-0.00711	exact match	-0.00711	H([Formyl])NLPHNSLNFVFHGGSGSTAQEIKDSVSYGVVK	3552.74	7.84	3.83	3.81	2	33	1	6	13	0.2	22	0.33	0.62	1	0.62	1	26	0	K	K	1	1
2006	2005	1990.07	2	ORF03251	7	[letaa] [kvkapvivqfsn] [GGASFIA] [GK] [gvktd]	b	vkapvivqfsn	0.984	[Formyl]:1 [Asn->Ser]:1	-0.003186	GK	-0.00878	exact match	-0.00878	VKAPVIVQFS([Formyl])N([Asn->Ser])GGASFIAGK	1990.09	6.99	2.57	2.7	2	20	2	10	16	0.4	16	0.4	1.05	1	1.05	3	15	0	K	K	1	1
2130	2129	3567.73	4	ORF03251	8	[dyvsk] [khnlphnslnfvfhggsgstaqeik] [DSVSYGVV] [K] [mnidt]	b	hnlphnslnfvfhggsgstaqeik	43.0058	[Carbamyl]:1	-0.005794	K	-0.00712	exact match	-0.00712	HNLPHNSLNFVFHGGSGSTAQEIK([Carbamyl])DSVSYGVVK	3567.75	4.24	1.9	1.87	2	33	1	8	22	0.33	8	0.12	0.58	1	0.58	3	23	0	K	K	1	1
2215	2213	3567.73	4	ORF03251	8	[dyvsk] [khnlphnslnfvfhggsgstaqeik] [DSVSYGVV] [K] [mnidt]	b	hnlphnslnfvfhggsgstaqeik	43.0058	[Carbamyl]:1	-0.008794	K	-0.00512	exact match	-0.00512	HNLPHNSLNFVFHGGSGSTAQEIK([Carbamyl])DSVSYGVVK	3567.75	4.13	2.9	2.99	2	33	1	7	19	0.29	7	0.11	0.5	1	0.5	3	24	0	K	K	1	1
2127	2125	4137.02	7	ORF03251	8	[gkgvk] [TDVPQ] [GAAILGAI] [sgahhvhqmaehygvpvilhtdhcakk] [llpwi]	y	TDVPQ	-0.00567	exact match	-0.00567	sgahhvhqmaehygvpvilhtdhcak	57.0215	[Nitro]:1 [Thr->Ile]:1	-0.0110373	TDVPQGAAILGAISGAHHVHQMAEHY([Nitro])GVPVILHT([Thr->Ile])DHCAK	4137.04	4.89	3.65	3.77	2	39	2	5	7	0.09	11	0.14	0.29	1	0.29	3	25	0	K	K	1	1
1827	1825	2618.25	4	ORF03251	9	[dyvsk] [kh] [NLPHNSLNF] [VFHGGSGSTAQEIK] [dsvsy]	y	h	27.9949	[Formyl]:1	-0.005925	VFHGGSGSTAQEIK	-0.00581	exact match	-0.00581	H([Formyl])NLPHNSLNFVFHGGSGSTAQEIK	2618.26	5.79	3.92	3.81	2	24	1	7	16	0.33	14	0.29	0.77	1	0.77	3	26	0	K	K	1	1
2058	2057	3552.71	5	ORF03251	8	[dyvsk] [kh] [NLPHNSLN] [FVFHGGSGSTAQEIKDSVSYGVVK] [mnidt]	y	h	27.9949	[Formyl]:1	-0.010925	FVFHGGSGSTAQEIKDSVSYGVVK	-0.0084	exact match	-0.0084	H([Formyl])NLPHNSLNFVFHGGSGSTAQEIKDSVSYGVVK	3552.74	6.77	3.66	3.64	2	33	1	5	13	0.2	21	0.32	0.59	1	0.59	3	26	0	K	K	1	1
2083	2081	2618.25	4	ORF03251	9	[dyvsk] [kh] [NLPHNSLNF] [VFHGGSGSTAQEIK] [dsvsy]	y	h	27.9949	[Formyl]:1	-0.006225	VFHGGSGSTAQEIK	-0.00451	exact match	-0.00451	H([Formyl])NLPHNSLNFVFHGGSGSTAQEIK	2618.26	5.22	2.95	3.06	2	24	1	8	23	0.48	20	0.42	1.06	1	1.06	3	27	0	K	K	1	1
2374	2373	3552.72	5	ORF03251	8	[dyvsk] [kh] [NLPHNSLN] [FVFHGGSGSTAQEIKDSVSYGVVK] [mnidt]	y	h	27.9949	[Formyl]:1	-0.006625	FVFHGGSGSTAQEIKDSVSYGVVK	-0.008	exact match	-0.008	H([Formyl])NLPHNSLNFVFHGGSGSTAQEIKDSVSYGVVK	3552.74	5.39	3.58	3.51	2	33	1	3	8	0.12	19	0.29	0.45	1	0.45	3	27	0	K	K	1	1
835	833	1134.57	2	ORF03252	6	[msvi] [km] [TDLDLA] [GKR] [vfira]	y	m	15.9949	[Hydroxylation]:1	-0.002605	GKR	-0.000593	exact match	-0.000593	M([Hydroxylation])TDLDLAGKR	1134.57	2.81	1.73	1.65	2.47	10	1	2	6	0.24	9	0.36	0.69	1	0.69	1	13	0	K	R	1	1
2278	2277	3336.65	3	ORF03252	6	[lkqga] [kvmvtshlgrptegeyn] [EEFSLL] [PVVNYLK] [dklsn]	y	vmvtshlgrptegeyn	15.9949	[Hydroxylation]:1	-0.019215	PVVNYLK	-0.00152	exact match	-0.00152	VM([Hydroxylation])VTSHLGRPTEGEYNEEFSLLPVVNYLK	3336.67	5.99	1.2	1.3	2	29	1	8	16	0.28	14	0.24	0.66	1	0.66	1	14	0	K	K	1	1
2260	2257	3579.77	5	ORF03252	7	[lkqga] [kvmvtshlgrptegey] [NEEFSLL] [PVVNYLKDK] [lsnpv]	y	vmvtshlgrptegey	15.9949	[Hydroxylation]:1	-0.022085	PVVNYLKDK	-0.00472	exact match	-0.00472	VM([Hydroxylation])VTSHLGRPTEGEYNEEFSLLPVVNYLKDK	3579.79	7.37	3.12	3.13	2	31	1	3	7	0.11	10	0.16	0.32	1	0.32	1	17	0	K	K	1	1
4030	4029	3421.84	3	ORF03252	9	[skvst] [kltvldslsk] [IADQLIVGG] [GIANTFVAAQGHSVGK] [slyea]	y	ltvldslsk	43.0058	[Carbamyl]:1	-0.009744	GIANTFVAAQGHSVGK	-0.00245	exact match	-0.00245	LTVLDSLSK([Carbamyl])IADQLIVGGGIANTFVAAQGHSVGK	3421.86	3.87	1.25	1.25	2	34	1	3	5	0.07	21	0.31	0.43	1	0.43	3	9	0	K	K	1	1
4070	4069	3421.84	3	ORF03252	9	[skvst] [kltvldslsk] [IADQLIVGG] [GIANTFVAAQGHSVGK] [slyea]	y	ltvldslsk	43.0058	[Carbamyl]:1	-0.008944	GIANTFVAAQGHSVGK	-0.00145	exact match	-0.00145	LTVLDSLSK([Carbamyl])IADQLIVGGGIANTFVAAQGHSVGK	3421.86	3.49	1.08	1.04	2	34	1	5	8	0.12	19	0.28	0.47	1	0.47	3	10	0	K	K	1	1
2558	2557	3579.77	5	ORF03252	7	[lkqga] [kvmvtshlgrptegey] [NEEFSLL] [PVVNYLKDK] [lsnpv]	y	vmvtshlgrptegey	15.9949	[Hydroxylation]:1	-0.020485	PVVNYLKDK	-0.00412	exact match	-0.00412	VM([Hydroxylation])VTSHLGRPTEGEYNEEFSLLPVVNYLKDK	3579.79	6.75	2.6	2.59	2	31	1	3	12	0.19	16	0.26	0.5	1	0.5	3	16	0	K	K	1	1
1508	1505	2181.22	3	ORF03252	6	[dalgk] [ALKEPARPMV] [AIVGGS] [kvstkl] [tvlds]	b	ALKEPARPMV	-0.00626	exact match	-0.00626	kvstk	43.0058	[Carbamyl]:1	-0.0054173	ALKEPARPMVAIVGGSK([Carbamyl])VSTK	2181.23	5.28	4.46	4.34	2.1	21	1	5	15	0.34	8	0.18	0.63	1	0.63	3	20	0	K	K	1	1
906	905	1641.78	3	ORF03275	6	[yggma] [rhgggafs] [GKDPSK] [VDR] [saaya]	y	hgggafs	27.9949	[Formyl]:1	-0.003255	VDR	-0.00182	exact match	-0.00182	H([Formyl])GGGAFSGKDPSKVDR	1641.79	5.35	4.91	4.83	2	16	1	4	17	0.53	14	0.44	1.09	1	1.09	3	27	0	R	R	1	1
1646	1645	1676.96	2	ORF03280	7	[mi] [klgivmdpi] [AHINIKK] [] [dtsfa]	nc_dir	lgivmdpi	15.9949	[Hydroxylation]:1	-0.001655		0.00144	exact match	0.00144	LGIVM([Hydroxylation])DPIAHINIKK	1676.96	2.09	2.03	1.87	2	15	1	5	11	0.37	11	0.37	0.9	1	0.9	3	17	0	K	K	1	1
1107	1105	1582.78	2	ORF03291	7	[tvmdg] [rdvtk] [TNTTDVA] [TFK] [avnyg]	y	dvtk	43.0058	[Carbamyl]:1	-0.002304	TFK	-0.000213	exact match	-0.000213	DVTK([Carbamyl])TNTTDVATFK	1582.78	0.98	0.18	0.38	2	14	1	4	12	0.43	13	0.46	1.04	1	1.04	1	7	0	R	K	1	1
806	805	1569.78	2	ORF03302	6	[qsvhk] [qq] [AGFSQT] [SQIHKK] [dnhir]	y	qq	-17.0265	[Pyro-glu]:1	-0.003111	SQIHKK	-0.00236	exact match	-0.00236	Q([Pyro-glu])QAGFSQTSQIHKK	1569.79	4.93	3.24	3.2	2	14	1	7	11	0.39	11	0.39	1.04	1	1.04	1	25	0	K	K	1	1
807	805	1569.78	3	ORF03302	6	[qsvhk] [qq] [AGFSQT] [SQIHKK] [dnhir]	y	qq	-17.0265	[Pyro-glu]:1	-0.004511	SQIHKK	-0.00196	exact match	-0.00196	Q([Pyro-glu])QAGFSQTSQIHKK	1569.79	6.14	3.68	3.86	2	14	1	1	3	0.11	9	0.32	0.46	1	0.46	1	25	0	K	K	1	1
992	989	1512.78	2	ORF03327	6	[ldqfr] [qh] [LATYKD] [IDKAK] [lrehf]	y	qh	-17.0265	[Pyro-glu]:1	-0.002741	IDKAK	-0.00259	exact match	-0.00259	Q([Pyro-glu])HLATYKDIDKAK	1512.79	5.76	3.73	3.54	2	13	1	6	16	0.62	12	0.46	1.31	1	1.31	1	27	0	R	K	1	1
1919	1917	1880.94	2	ORF03329	6	[ntvpk] [TL] [GNPLYH] [wthlelrr] [pfgit]	y	TL	-0.00554	exact match	-0.00554	wthlelr	31.9898	[dihydroxy]:1	-0.0036123	TLGNPLYHW([dihydroxy])THLELR	1880.95	6.91	4.21	3.99	2	15	1	5	12	0.4	12	0.4	0.97	1	0.97	1	20	0	K	R	1	1
1572	1569	1707.86	2	ORF03358	6	[keglv] [ksigvc] [NFQIHH] [LQR] [lidet]	y	sigvc	57.0215	[Carbamyl]:1 [Val->Ile]:1	-0.004214	LQR	-0.00171	exact match	-0.00171	SIGV([Val->Ile])C([Carbamyl])NFQIHHLQR	1707.86	4.29	3.34	3.11	2.02	14	2	4	9	0.32	11	0.39	0.85	1	0.85	3	24	0	K	R	1	1
1311	1309	1274.59	3	ORF03367	6	[prnpk] [H] [VATFGH] [mfgrl] [aplfg]	y	H	-0.00081	exact match	-0.00081	mfgr	15.9949	[Hydroxylation]:1	-0.0031483	HVATFGHM([Hydroxylation])FGR	1274.6	5.6	5.35	5.34	2	11	1	3	4	0.18	10	0.45	0.77	1	0.77	3	27	0	K	R	1	1
2754	2753	2562.32	2	ORF03382	7	[svgtr] [TIVDVLDA] [TTTLYDA] [kqqlanary] [tylin]	y	TIVDVLDA	-0.00781	exact match	-0.00781	kqqlanar	43.0058	[Carbamyl]:1	0.0003827	TIVDVLDATTTLYDAK([Carbamyl])QQLANAR	2562.33	3.05	-0.16	-0.14	2	23	1	3	8	0.17	13	0.28	0.52	1	0.52	3	7	0	R	R	1	1
1739	1737	2016.92	2	ORF03382	11	[nsqvk] [qaq] [YNFVGASEQLE] [SAHR] [svvqt]	y	qaq	-17.0265	[Pyro-glu]:1	-0.009621	SAHR	-0.00162	exact match	-0.00162	Q([Pyro-glu])AQYNFVGASEQLESAHR	2016.93	6.42	2.01	1.77	2.06	18	1	7	11	0.3	13	0.35	0.84	1	0.84	3	13	0	K	R	1	1
1386	1385	2063.15	3	ORF03408	6	[iadqa] [rtiripvhm] [IETINK] [LNR] [isrqm]	y	tiripvhm	15.9949	[Hydroxylation]:1	-0.011195	LNR	-0.00206	exact match	-0.00206	TIRIPVHM([Hydroxylation])IETINKLNR	2063.17	7.48	4.62	4.47	2	17	1	4	9	0.26	9	0.26	0.65	1	0.65	1	26	0	R	R	1	1
835	833	1178.56	2	ORF03473	7	[hllgg] [rdvlgm] [AQTGSGK] [] [taafs]	nc_dir	dvlgm	15.9949	[Hydroxylation]:1	-0.000875		-0.00116	exact match	-0.00116	DVLGM([Hydroxylation])AQTGSGK	1178.56	2.82	0.8	0.67	2	12	1	7	14	0.58	10	0.42	1.29	1	1.29	1	8	0	R	K	1	1
1382	1381	1676.89	2	ORF03475	6	[qakga] [rlhilgvm] [EQAINA] [PR] [gdise]	b	lhilgvm	15.9949	[Hydroxylation]:1	-0.001965	PR	-0.00863	exact match	-0.00863	LHILGVM([Hydroxylation])EQAINAPR	1676.9	6.55	2.47	2.13	2.1	15	1	9	12	0.38	12	0.38	1.05	1	1.05	1	15	0	R	R	1	1
1198	1197	2113	3	ORF03475	8	[npivr] [KFQYGQ] [HTVTLETG] [mmarq] [ataav]	b	KFQYGQ	-0.00232	exact match	-0.00232	mmar	15.9949	[Hydroxylation]:1	-0.0037783	KFQYGQHTVTLETGM([Hydroxylation])MAR	2113.01	4.01	3.49	3.38	2	18	1	6	20	0.56	11	0.31	1.03	1	1.03	1	22	0	R	R	1	1
1574	1573	1390.64	2	ORF03475	6	[lgtar] [DA] [QVLDEL] [mgert] [dsflf]	y	DA	0.00045	exact match	0.00045	mger	15.9949	[Hydroxylation]:1	-0.0008283	DAQVLDELM([Hydroxylation])GER	1390.64	0.8	0.38	0.32	2.02	12	1	7	13	0.54	11	0.45	1.28	1	1.28	3	7	0	R	R	1	1
1566	1565	1676.9	2	ORF03475	6	[qakga] [rlhilgvm] [EQAINA] [PR] [gdise]	b	lhilgvm	15.9949	[Hydroxylation]:1	-0.002265	PR	-0.00433	exact match	-0.00433	LHILGVM([Hydroxylation])EQAINAPR	1676.9	4.58	3.01	2.86	2	15	1	11	13	0.43	13	0.43	1.23	1	1.23	3	15	0	R	R	1	1
1570	1569	1676.89	3	ORF03475	6	[qakga] [rlhilgvm] [EQAINA] [PR] [gdise]	b	lhilgvm	15.9949	[Hydroxylation]:1	-0.003165	PR	-0.00353	exact match	-0.00353	LHILGVM([Hydroxylation])EQAINAPR	1676.9	5.23	3.78	3.97	2	15	1	7	14	0.47	8	0.27	0.97	1	0.97	3	15	0	R	R	1	1
1338	1337	2112.99	3	ORF03475	8	[npivr] [KFQYGQ] [HTVTLETG] [mmarq] [ataav]	b	KFQYGQ	-0.00192	exact match	-0.00192	mmar	15.9949	[Hydroxylation]:1	-0.0099783	KFQYGQHTVTLETGM([Hydroxylation])MAR	2113.01	6.66	2.46	2.6	2.33	18	1	9	21	0.5	16	0.38	1.1	1	1.1	3	22	0	R	R	1	1
1338	1337	2112.99	3	ORF03475	8	[npivr] [KFQYGQ] [HTVTLETG] [mmarq] [ataav]	y	KFQYGQ	-0.0103	exact match	-0.0103	mmar	15.9949	[Hydroxylation]:1	-0.0018783	KFQYGQHTVTLETGM([Hydroxylation])MAR	2113.01	6.66	2.46	2.6	2.33	18	1	9	21	0.5	16	0.38	1.1	1	1.1	3	22	0	R	R	1	1
1196	1193	2128.99	3	ORF03475	6	[npivr] [KFQYGQHT] [VTLETG] [mmarq] [ataav]	y	KFQYGQHT	-0.00641	exact match	-0.00641	mmar	31.9898	[Hydroxylation]:2	-0.0022933	KFQYGQHTVTLETGM([Hydroxylation])M([Hydroxylation])AR	2129	4.45	3.44	3.17	2	18	2	6	19	0.53	11	0.31	1	1	1	3	23	0	R	R	1	1
2174	2173	4032.94	5	ORF03476	6	[sefgr] [DA] [NDTGST] [dvqvalltaqinhlqghfaehkkdhhsrr] [gllrm]	y	DA	-0.00125	exact match	-0.00125	dvqvalltaqinhlqghfaehkkdhhsr	43.0098	[MethylamineST]:1 [Arg->Trp]:1	-0.0130893	DANDTGSTDVQVALLT([MethylamineST])AQINHLQGHFAEHKKDHHSR([Arg->Trp])	4032.96	5.37	4.71	4.92	2	36	2	1	4	0.06	17	0.24	0.31	1	0.31	3	25	0	R	R	1	1
1052	1049	1971.01	3	ORF03479	7	[gkggk] [rk] [GSSLQQG] [FQKPAQAVNR] [dvvig]	y	k	27.9949	[Formyl]:1	-0.005775	FQKPAQAVNR	-0.00672	exact match	-0.00672	K([Formyl])GSSLQQGFQKPAQAVNR	1971.03	7.05	4.9	4.61	2	18	1	5	12	0.33	17	0.47	0.94	1	0.94	1	26	0	R	R	1	1
1670	1669	2049.98	2	ORF03479	7	[tvlvr] [EGTL] [HKGDIVL] [cgfeygrv] [ramrn]	y	EGTL	-0.00339	exact match	-0.00339	cgfeygr	57.0215	[Carbamyl]:1 [Methyl]:1	-0.0028773	EGTLHKGDIVLC([Carbamyl])GFE([Methyl])YGR	2049.99	4.76	3.19	3.13	2	18	2	5	15	0.42	13	0.36	0.92	1	0.92	3	15	0	R	R	1	1
1800	1797	2049.99	2	ORF03479	7	[tvlvr] [EGTL] [HKGDIVL] [cgfeygrv] [ramrn]	y	EGTL	-0.00319	exact match	-0.00319	cgfeygr	57.0215	[Carbamyl]:1 [Methyl]:1	-0.0023773	EGTLHKGDIVLC([Carbamyl])GFE([Methyl])YGR	2049.99	3.98	2.56	2.6	2	18	2	3	12	0.33	12	0.33	0.75	1	0.75	3	16	0	R	R	1	1
2258	2257	2647.29	3	ORF03479	8	[larqq] [ksklenmfanmtege] [VHEVNIVL] [K] [advqg]	b	sklenmfanmtege	15.9949	[Hydroxylation]:1	-0.002335	K	-0.00812	exact match	-0.00812	SKLENM([Hydroxylation])FANMTEGEVHEVNIVLK	2647.3	5	1.84	1.83	2	23	1	7	12	0.26	14	0.3	0.72	1	0.72	3	16	0	K	K	1	1
2743	2741	3075.58	3	ORF03479	7	[smrar] [GAQATDI] [VVLVVAA] [ddgvmpqtieaiqhaka] [agvpv]	y	GAQATDI	-0.00674	exact match	-0.00674	ddgvmpqtieaiqhak	15.9949	[Hydroxylation]:1	-0.0061183	GAQATDIVVLVVAADDGVM([Hydroxylation])PQTIEAIQHAK	3075.59	4.51	2.99	2.95	2	30	1	5	7	0.12	12	0.2	0.4	1	0.4	3	22	0	R	K	1	1
2694	2693	3075.58	3	ORF03479	6	[smrar] [GAQATDIVVL] [VVAADD] [gvmpqtieaiqhaka] [agvpv]	y	GAQATDIVVL	-0.00862	exact match	-0.00862	gvmpqtieaiqhak	15.9949	[Hydroxylation]:1	-0.0048383	GAQATDIVVLVVAADDGVM([Hydroxylation])PQTIEAIQHAK	3075.59	4.58	3	3.01	2	30	1	4	7	0.12	13	0.22	0.4	1	0.4	3	23	0	R	K	1	1
1191	1189	1971.02	3	ORF03479	7	[gkggk] [rk] [GSSLQQG] [FQKPAQAVNR] [dvvig]	y	k	27.9949	[Formyl]:1	-0.005175	FQKPAQAVNR	-0.00502	exact match	-0.00502	K([Formyl])GSSLQQGFQKPAQAVNR	1971.03	5.53	3.57	3.42	2	18	1	5	13	0.36	16	0.44	0.94	1	0.94	3	25	0	R	R	1	1
2716	2713	3075.58	4	ORF03479	6	[smrar] [GAQATDIV] [VLVVAA] [ddgvmpqtieaiqhaka] [agvpv]	b	GAQATDIV	-0.00315	exact match	-0.00315	ddgvmpqtieaiqhak	15.9949	[Hydroxylation]:1	-0.0098183	GAQATDIVVLVVAADDGVM([Hydroxylation])PQTIEAIQHAK	3075.59	5.03	3.96	4.17	2	30	1	3	10	0.17	7	0.12	0.33	1	0.33	3	25	0	R	K	1	1
2718	2717	3075.58	3	ORF03479	7	[smrar] [GAQ] [ATDIVVL] [vvaaddgvmpqtieaiqhaka] [agvpv]	y	GAQ	-0.00155	exact match	-0.00155	vvaaddgvmpqtieaiqhak	15.9949	[Hydroxylation]:1	-0.0070583	GAQATDIVVLVVAADDGVM([Hydroxylation])PQTIEAIQHAK	3075.59	4.15	3.53	3.51	2	30	1	4	7	0.12	16	0.27	0.45	1	0.45	3	25	0	R	K	1	1
1176	1173	1971.02	3	ORF03479	7	[gkggk] [rk] [GSSLQQG] [FQKPAQAVNR] [dvvig]	y	k	27.9949	[Formyl]:1	-0.002775	FQKPAQAVNR	-0.00612	exact match	-0.00612	K([Formyl])GSSLQQGFQKPAQAVNR	1971.03	5.17	4.46	4.2	2	18	1	3	9	0.25	17	0.47	0.81	1	0.81	3	26	0	R	R	1	1
3122	3121	3075.57	3	ORF03479	9	[smrar] [GAQATDI] [VVLVVAADD] [gvmpqtieaiqhaka] [agvpv]	y	GAQATDI	-0.00874	exact match	-0.00874	gvmpqtieaiqhak	15.9949	[Hydroxylation]:1	-0.0068383	GAQATDIVVLVVAADDGVM([Hydroxylation])PQTIEAIQHAK	3075.59	5.59	4.01	4.01	2	30	1	5	7	0.12	13	0.22	0.42	1	0.42	3	27	0	R	K	1	1
722	721	1603.71	2	ORF03488	6	[vdepr] [T] [PNPGNT] [mseqlgdk] []	y	T	-0.00088	exact match	-0.00088	mseqlgdk	15.9949	[Hydroxylation]:1	-0.0002883	TPNPGNTM([Hydroxylation])SEQLGDK	1603.71	1.24	0.1	-0.06	2	15	1	1	5	0.17	14	0.47	0.67	1	0.67	1	9	0	R	K	1	1
1518	1517	1561.8	2	ORF03488	8	[isasr] [qk] [LESQISTL] [YGGR] [laeei]	y	qk	-17.0265	[Pyro-glu]:1	-0.007491	YGGR	-0.00182	exact match	-0.00182	Q([Pyro-glu])KLESQISTLYGGR	1561.81	6.28	3.07	3.07	2.47	14	1	7	16	0.46	10	0.29	0.95	1	0.95	1	16	0	R	R	1	1
1806	1805	1561.81	2	ORF03488	8	[isasr] [qk] [LESQISTL] [YGGR] [laeei]	y	qk	-17.0265	[Pyro-glu]:1	-0.000991	YGGR	-0.00202	exact match	-0.00202	Q([Pyro-glu])KLESQISTLYGGR	1561.81	3.14	3.6	3.53	2	14	1	3	7	0.25	10	0.36	0.71	1	0.71	3	16	0	R	R	1	1
3288	3285	3885.06	4	ORF03490	7	[qkqhl] [kglahplkpvvm] [LGNNGLT] [EGVLAEIEQALEHHELIK] [vkias]	y	glahplkpvvm	15.9949	[Hydroxylation]:1	-0.016205	EGVLAEIEQALEHHELIK	-0.00956	exact match	-0.00956	GLAHPLKPVVM([Hydroxylation])LGNNGLTEGVLAEIEQALEHHELIK	3885.08	6.86	3.85	3.85	2	36	1	3	6	0.08	11	0.15	0.28	1	0.28	3	20	0	K	K	1	1
3150	3149	3885.06	4	ORF03490	7	[qkqhl] [kglahplkpvvm] [LGNNGLT] [EGVLAEIEQALEHHELIK] [vkias]	y	glahplkpvvm	15.9949	[Hydroxylation]:1	-0.018205	EGVLAEIEQALEHHELIK	-0.00746	exact match	-0.00746	GLAHPLKPVVM([Hydroxylation])LGNNGLTEGVLAEIEQALEHHELIK	3885.08	6.81	2.91	2.81	2	36	1	5	11	0.15	14	0.19	0.42	1	0.42	3	21	0	K	K	1	1
743	741	1597.7	2	ORF03494	6	[pvgtr] [V] [IDQGTG] [etmgdmtkh] [gqrll]	y	V	0.00089	exact match	0.00089	etmgdmtk	15.9949	[Hydroxylation]:1	3.17e-05	VIDQGTGETM([Hydroxylation])GDMTK	1597.7	0.29	0.19	0.19	2	15	1	4	15	0.5	16	0.53	1.17	1	1.17	1	8	0	R	K	1	1
792	789	1597.69	2	ORF03494	6	[pvgtr] [V] [IDQGTG] [etmgdmtkh] [gqrll]	y	V	-0.00091	exact match	-0.00091	etmgdmtk	15.9949	[Hydroxylation]:1	-0.0003683	VIDQGTGETM([Hydroxylation])GDMTK	1597.7	1.29	0.37	0.44	2	15	1	5	17	0.57	16	0.53	1.27	1	1.27	3	8	0	R	K	1	1
588	585	1126.61	2	ORF03501	6	[svegr] [L] [KGAHIV] [mdkv] [svgat]	y	L	-0.00116	exact match	-0.00116	mdk	15.9949	[Hydroxylation]:1	-0.0015683	LKGAHIVM([Hydroxylation])DK	1126.62	5.27	3.8	3.84	2	10	1	4	7	0.35	9	0.45	1	1	1	1	25	0	R	K	1	1
2066	2065	1304.75	2	ORF03531	7	[dgtar] [qrpva] [VEALLAR] [] [ihhhh]	nc_dir	qrpva	-17.0265	[Pyro-glu]:1	-0.003521		-0.00126	exact match	-0.00126	Q([Pyro-glu])RPVAVEALLAR	1304.76	6.92	5.13	4.84	2.27	12	1	5	12	0.44	7	0.26	0.88	1	0.88	3	18	0	R	R	1	1
3400	3397	2244.19	2	ORF03538	7	[rmvvr] [qplelvdm] [VEKLDLY] [ITVK] [gggis]	y	qplelvdm	-1.0316	[Pyro-glu]:1 [Hydroxylation]:1	-0.001456	ITVK	-0.00137	exact match	-0.00137	Q([Pyro-glu])PLELVDM([Hydroxylation])VEKLDLYITVK	2244.2	2.93	1.8	1.65	2	19	2	7	10	0.26	10	0.26	0.71	1	0.71	3	14	0	R	K	1	1
3452	3449	2244.19	2	ORF03538	7	[rmvvr] [qplelvdm] [VEKLDLY] [ITVK] [gggis]	b	qplelvdm	-1.0316	[Pyro-glu]:1 [Hydroxylation]:1	-0.001256	ITVK	-0.00237	exact match	-0.00237	Q([Pyro-glu])PLELVDM([Hydroxylation])VEKLDLYITVK	2244.2	2.49	1.71	1.66	2	19	2	9	11	0.29	10	0.26	0.79	1	0.79	3	14	0	R	K	1	1
1204	1201	1165.54	1	ORF03539	7	[petvk] [rdwy] [VVDATGK] [] [tlgrl]	nc_dir	dwy	12.9952	[oxolactone]:1 [Asp->Asn]:1	-0.000929		-0.00126	exact match	-0.00126	D([Asp->Asn])W([oxolactone])YVVDATGK	1165.54	1	0.44	0.23	2.4	10	2	4	12	0.5	6	0.25	0.92	1	0.92	1	7	0	R	K	1	1
1322	1321	1184.54	1	ORF03539	7	[petvk] [rdwy] [VVDATGK] [] [tlgrl]	nc_dir	dwy	31.9898	[dihydroxy]:1	-0.000709		0.000837	exact match	0.000837	DW([dihydroxy])YVVDATGK	1184.53	-1.06	0.04	-0.21	2.28	10	1	5	19	0.83	12	0.53	1.58	1	1.58	1	7	0	R	K	1	1
1323	1321	1184.54	1	ORF03539	7	[petvk] [rdwy] [VVDATGK] [] [tlgrl]	nc_dir	dwy	31.9898	[dihydroxy]:1	-0.000409		-6.33e-05	exact match	-6.33e-05	DW([dihydroxy])YVVDATGK	1184.53	-1.06	-0.58	-0.92	2.25	10	1	5	22	0.98	12	0.53	1.73	1	1.73	1	7	0	R	K	1	1
1411	1409	1156.54	1	ORF03539	7	[petvk] [rdwy] [VVDATGK] [] [tlgrl]	nc_dir	dwy	3.9949	[kynurenin]:1	-0.000895		-0.00136	exact match	-0.00136	DW([kynurenin])YVVDATGK	1156.54	1.23	0.6	0.37	2.1	10	1	5	15	0.71	8	0.38	1.33	1	1.33	1	7	0	R	K	1	1
1796	1793	1622.8	2	ORF03539	7	[etvkr] [DW] [YVVDATG] [ktlgrl] [atela]	y	DW	-0.00075	exact match	-0.00075	ktlgr	43.0058	[Carbamyl]:1	-0.0008473	DWYVVDATGK([Carbamyl])TLGR	1622.81	1.56	0.92	0.94	2.08	14	1	8	15	0.52	12	0.41	1.2	1	1.2	1	7	0	R	R	1	1
1304	1301	1184.53	1	ORF03539	7	[petvk] [rdwy] [VVDATGK] [] [tlgrl]	nc_dir	dwy	31.9898	[dihydroxy]:1	-0.001109		-0.00256	exact match	-0.00256	DW([dihydroxy])YVVDATGK	1184.53	2.74	0.92	0.64	2.51	10	1	5	11	0.44	8	0.32	0.96	1	0.96	1	8	0	R	K	1	1
1012	1009	1563.83	3	ORF03539	8	[] [m] [KTFTAKPE] [TVKR] [dwyvv]	y	m	27.9949	[Formyl]:1	-0.003305	TVKR	-0.00252	exact match	-0.00252	M([Formyl])KTFTAKPETVKR	1563.84	6.89	4.87	5.01	2	13	1	2	9	0.35	12	0.46	0.88	1	0.88	1	29	1		R	1	1
1111	1109	1213.52	2	ORF03539	6	[petvk] [rdw] [YVVDAT] [GK] [tlgrl]	b	dw	60.98	[Hydroxylation]:1 [Nitro]:1	-0.000243	GK	-0.000983	exact match	-0.000983	D([Hydroxylation])W([Nitro])YVVDATGK	1213.53	0.5	0.24	0.13	2	10	2	4	10	0.5	6	0.3	1	1	1	3	7	0	R	K	1	1
1308	1305	1165.54	1	ORF03539	7	[petvk] [rdwy] [VVDATGK] [] [tlgrl]	nc_dir	dwy	12.9952	[oxolactone]:1 [Asp->Asn]:1	-0.000729		-6.33e-05	exact match	-6.33e-05	D([Asp->Asn])W([oxolactone])YVVDATGK	1165.54	-0.03	0.39	0.18	2.08	10	2	5	12	0.58	7	0.34	1.15	1	1.15	3	7	0	R	K	1	1
1414	1413	1184.54	1	ORF03539	7	[petvk] [rdwy] [VVDATGK] [] [tlgrl]	nc_dir	dwy	31.9898	[dihydroxy]:1	-0.000509		-0.000363	exact match	-0.000363	DW([dihydroxy])YVVDATGK	1184.53	-0.3	-0.07	-0.2	2	10	1	4	13	0.65	7	0.35	1.2	1	1.2	3	7	0	R	K	1	1
1507	1505	1156.54	1	ORF03539	7	[petvk] [rdwy] [VVDATGK] [] [tlgrl]	nc_dir	dwy	3.9949	[kynurenin]:1	-0.000495		-0.00166	exact match	-0.00166	DW([kynurenin])YVVDATGK	1156.54	0.72	-0.21	-0.35	2.14	10	1	5	15	0.7	8	0.37	1.31	1	1.31	3	7	0	R	K	1	1
806	805	1395.74	3	ORF03539	6	[] [m] [KTFTAK] [PETVK] [rdwyv]	y	m	15.9949	[Hydroxylation]:1	-0.000405	PETVK	-0.00266	exact match	-0.00266	M([Hydroxylation])KTFTAKPETVK	1395.74	4.28	4.29	4.26	2	12	1	2	8	0.33	10	0.42	0.83	1	0.83	3	24	1		K	1	1
775	773	1857.85	2	ORF03541	6	[pfrnr] [LAESE] [ASNDQA] [pvqmprd] [ysega]	y	LAESE	0.00122	exact match	0.00122	pvqmpr	15.9949	[Hydroxylation]:1	-0.0006883	LAESEASNDQAPVQM([Hydroxylation])PR	1857.85	-0.61	0.17	0.07	2	17	1	7	13	0.38	11	0.32	0.91	1	0.91	1	8	0	R	R	1	1
828	825	1857.85	2	ORF03541	6	[pfrnr] [LAESE] [ASNDQA] [pvqmprd] [ysega]	y	LAESE	0.00022	exact match	0.00022	pvqmpr	15.9949	[Hydroxylation]:1	-0.0008883	LAESEASNDQAPVQM([Hydroxylation])PR	1857.85	-0.23	0.35	0.3	2	17	1	8	17	0.5	12	0.35	1.09	1	1.09	3	8	0	R	R	1	1
838	837	1857.85	2	ORF03541	6	[pfrnr] [LAESE] [ASNDQA] [pvqmprd] [ysega]	y	LAESE	-0.00098	exact match	-0.00098	pvqmpr	15.9949	[Hydroxylation]:1	-0.0009883	LAESEASNDQAPVQM([Hydroxylation])PR	1857.85	0.68	0.72	0.72	2	17	1	5	8	0.24	10	0.29	0.68	1	0.68	3	8	0	R	R	1	1
2930	2929	2213.21	2	ORF03554	7	[pgmdr] [SDLF] [NVNAGIV] [knlvqqiakt] [cpkac]	y	SDLF	-0.00914	exact match	-0.00914	knlvqqiak	43.0058	[Carbamyl]:1	7.27e-05	SDLFNVNAGIVK([Carbamyl])NLVQQIAK	2213.22	4.46	0.56	0.33	2	20	1	9	17	0.43	18	0.45	1.1	1	1.1	1	8	0	R	K	1	1
586	585	1420.67	2	ORF03554	8	[vveak] [A] [GGGSATLS] [mgqaaarf] [glslv]	y	A	-0.00211	exact match	-0.00211	mgqaaar	15.9949	[Hydroxylation]:1	0.0002517	AGGGSATLSM([Hydroxylation])GQAAAR	1420.67	1.3	-0.47	-0.35	2	16	1	8	22	0.69	20	0.63	1.56	1	1.56	1	10	0	K	R	1	1
2978	2977	2009.19	3	ORF03554	6	[] [mkvavlga] [AGGIGQ] [ALALLLK] [nqlps]	b	mkvavlga	15.9949	[Lys->MetOx]:1 [Met->Lys]:1	-0.002124	ALALLLK	-0.0106	exact match	-0.0106	M([Met->Lys])K([Lys->MetOx])VAVLGAAGGIGQALALLLK	2009.21	7.33	2.77	2.7	2	21	2	8	16	0.38	11	0.26	0.83	1	0.83	1	15	1		K	1	1
2627	2625	2751.49	3	ORF03554	6	[qqiak] [tcpkac] [VGIITN] [PVNTTVAIAAEVLKK] [agvyd]	b	tcpkac	-2.0157	[DehydroalaC]:1 [persulfide]:1	-0.00224	PVNTTVAIAAEVLKK	-0.0101	exact match	-0.0101	TC([DehydroalaC])PKAC([persulfide])VGIITNPVNTTVAIAAEVLKK	2751.5	4.7	2.7	2.49	2	27	2	6	8	0.15	12	0.22	0.48	1	0.48	1	16	0	K	K	1	1
2627	2625	2751.49	3	ORF03554	6	[qqiak] [tcpkac] [VGIITN] [PVNTTVAIAAEVLKK] [agvyd]	y	tcpkac	-2.0157	[DehydroalaC]:1 [persulfide]:1	-0.00724	PVNTTVAIAAEVLKK	-0.005	exact match	-0.005	TC([DehydroalaC])PKAC([persulfide])VGIITNPVNTTVAIAAEVLKK	2751.5	4.7	2.7	2.49	2	27	2	6	8	0.15	12	0.22	0.48	1	0.48	1	16	0	K	K	1	1
2678	2677	2751.49	3	ORF03554	6	[qqiak] [tcpkac] [VGIITN] [PVNTTVAIAAEVLKK] [agvyd]	b	tcpkac	-2.0157	[DehydroalaC]:1 [persulfide]:1	-0.00234	PVNTTVAIAAEVLKK	-0.0148	exact match	-0.0148	TC([DehydroalaC])PKAC([persulfide])VGIITNPVNTTVAIAAEVLKK	2751.5	6.34	2.98	2.72	2	27	2	6	8	0.15	13	0.24	0.5	1	0.5	1	16	0	K	K	1	1
2678	2677	2751.49	3	ORF03554	6	[qqiak] [tcpkac] [VGIITN] [PVNTTVAIAAEVLKK] [agvyd]	y	tcpkac	-2.0157	[DehydroalaC]:1 [persulfide]:1	-0.01124	PVNTTVAIAAEVLKK	-0.0056	exact match	-0.0056	TC([DehydroalaC])PKAC([persulfide])VGIITNPVNTTVAIAAEVLKK	2751.5	6.34	2.98	2.72	2	27	2	6	8	0.15	13	0.24	0.5	1	0.5	1	16	0	K	K	1	1
3027	3025	2009.2	2	ORF03554	15	[] [mk] [VAVLGAAGGIGQALA] [LLLK] [nqlps]	y	mk	15.9949	[Lys->MetOx]:1 [Met->Lys]:1	-0.003064	LLLK	-0.0022	exact match	-0.0022	M([Met->Lys])K([Lys->MetOx])VAVLGAAGGIGQALALLLK	2009.21	4.15	2.89	2.69	2.36	21	2	13	15	0.3	17	0.34	0.91	1	0.91	1	16	1		K	1	1
2670	2669	2751.48	3	ORF03554	6	[qqiak] [tcpkac] [VGIITN] [PVNTTVAIAAEVLKK] [agvyd]	b	tcpkac	-2.0157	[DehydroalaC]:1 [persulfide]:1	-0.00334	PVNTTVAIAAEVLKK	-0.0141	exact match	-0.0141	TC([DehydroalaC])PKAC([persulfide])VGIITNPVNTTVAIAAEVLKK	2751.5	6.99	4.78	4.62	2	27	2	6	8	0.15	15	0.28	0.54	1	0.54	1	19	0	K	K	1	1
2670	2669	2751.48	3	ORF03554	6	[qqiak] [tcpkac] [VGIITN] [PVNTTVAIAAEVLKK] [agvyd]	y	tcpkac	-2.0157	[DehydroalaC]:1 [persulfide]:1	-0.00884	PVNTTVAIAAEVLKK	-0.0077	exact match	-0.0077	TC([DehydroalaC])PKAC([persulfide])VGIITNPVNTTVAIAAEVLKK	2751.5	6.99	4.78	4.62	2	27	2	6	8	0.15	15	0.28	0.54	1	0.54	1	19	0	K	K	1	1
2567	2565	2560.3	4	ORF03554	8	[ngvee] [rk] [SIGTLSAF] [EQHSLDAMLDTLKK] [diqlg]	y	k	27.9949	[Formyl]:1	-0.008775	EQHSLDAMLDTLKK	-0.00863	exact match	-0.00863	K([Formyl])SIGTLSAFEQHSLDAMLDTLKK	2560.32	8.14	4.96	5.02	2	23	1	2	13	0.28	19	0.41	0.74	1	0.74	1	20	0	R	K	1	1
2695	2693	2751.49	3	ORF03554	6	[qqiak] [tcpkac] [VGIITN] [PVNTTVAIAAEVLKK] [agvyd]	b	tcpkac	-2.0157	[DehydroalaC]:1 [persulfide]:1	-0.00244	PVNTTVAIAAEVLKK	-0.0114	exact match	-0.0114	TC([DehydroalaC])PKAC([persulfide])VGIITNPVNTTVAIAAEVLKK	2751.5	5.25	3.05	2.84	2	27	2	6	8	0.15	14	0.26	0.52	1	0.52	1	22	0	K	K	1	1
2695	2693	2751.49	3	ORF03554	6	[qqiak] [tcpkac] [VGIITN] [PVNTTVAIAAEVLKK] [agvyd]	y	tcpkac	-2.0157	[DehydroalaC]:1 [persulfide]:1	-0.00834	PVNTTVAIAAEVLKK	-0.0049	exact match	-0.0049	TC([DehydroalaC])PKAC([persulfide])VGIITNPVNTTVAIAAEVLKK	2751.5	5.25	3.05	2.84	2	27	2	6	8	0.15	14	0.26	0.52	1	0.52	1	22	0	K	K	1	1
2712	2709	2751.49	3	ORF03554	6	[qqiak] [tcpkac] [VGIITN] [PVNTTVAIAAEVLKK] [agvyd]	y	tcpkac	-2.0157	[DehydroalaC]:1 [persulfide]:1	-0.00544	PVNTTVAIAAEVLKK	-0.0048	exact match	-0.0048	TC([DehydroalaC])PKAC([persulfide])VGIITNPVNTTVAIAAEVLKK	2751.5	4.3	3.05	3.09	2	27	2	4	4	0.07	10	0.19	0.33	1	0.33	1	23	0	K	K	1	1
1220	1217	1771.78	2	ORF03554	6	[alqge] [kgvvecayve] [GDGQYA] [R] [ffsqp]	b	gvvecayve	57.0215	[Carbamidomethyl]:1	-0.000864	R	-0.00367	exact match	-0.00367	GVVEC([Carbamidomethyl])AYVEGDGQYAR	1771.78	2.32	0.46	0.44	2	16	1	5	13	0.41	9	0.28	0.84	1	0.84	3	8	0	K	R	1	1
650	649	1420.67	2	ORF03554	7	[vveak] [AG] [GGSATLS] [mgqaaarf] [glslv]	y	AG	-0.00057	exact match	-0.00057	mgqaaar	15.9949	[Hydroxylation]:1	5.17e-05	AGGGSATLSM([Hydroxylation])GQAAAR	1420.67	0.46	-0.2	-0.17	2.08	16	1	8	21	0.63	18	0.54	1.41	1	1.41	3	10	0	K	R	1	1
2960	2957	2751.49	3	ORF03554	6	[qqiak] [tcpkac] [VGIITN] [PVNTTVAIAAEVLKK] [agvyd]	y	tcpkac	-2.0157	[DehydroalaC]:1 [persulfide]:1	-0.00344	PVNTTVAIAAEVLKK	-0.0054	exact match	-0.0054	TC([DehydroalaC])PKAC([persulfide])VGIITNPVNTTVAIAAEVLKK	2751.5	3.43	3.17	3.18	2	27	2	6	7	0.13	10	0.19	0.43	1	0.43	3	16	0	K	K	1	1
2924	2921	2751.49	3	ORF03554	6	[qqiak] [tcpkac] [VGIITN] [PVNTTVAIAAEVLKK] [agvyd]	y	tcpkac	-2.0157	[DehydroalaC]:1 [persulfide]:1	-0.00824	PVNTTVAIAAEVLKK	-0.0055	exact match	-0.0055	TC([DehydroalaC])PKAC([persulfide])VGIITNPVNTTVAIAAEVLKK	2751.5	5.32	3.27	3.28	2	27	2	6	7	0.13	13	0.24	0.48	1	0.48	3	17	0	K	K	1	1
2934	2933	2751.48	3	ORF03554	6	[qqiak] [tcpkac] [VGIITN] [PVNTTVAIAAEVLKK] [agvyd]	b	tcpkac	-2.0157	[DehydroalaC]:1 [persulfide]:1	-0.00354	PVNTTVAIAAEVLKK	-0.0166	exact match	-0.0166	TC([DehydroalaC])PKAC([persulfide])VGIITNPVNTTVAIAAEVLKK	2751.5	7.98	5.06	5.02	2	27	2	6	8	0.15	14	0.26	0.52	1	0.52	3	18	0	K	K	1	1
2934	2933	2751.48	3	ORF03554	6	[qqiak] [tcpkac] [VGIITN] [PVNTTVAIAAEVLKK] [agvyd]	y	tcpkac	-2.0157	[DehydroalaC]:1 [persulfide]:1	-0.01224	PVNTTVAIAAEVLKK	-0.0086	exact match	-0.0086	TC([DehydroalaC])PKAC([persulfide])VGIITNPVNTTVAIAAEVLKK	2751.5	7.98	5.06	5.02	2	27	2	6	8	0.15	14	0.26	0.52	1	0.52	3	18	0	K	K	1	1
1854	1853	2548.31	4	ORF03554	7	[gveer] [KSIGT] [LSAFEQH] [sldamldtlkkd] [iqlge]	y	KSIGT	-0.00749	exact match	-0.00749	sldamldtlkk	15.9949	[Hydroxylation]:1	-0.0060683	KSIGTLSAFEQHSLDAM([Hydroxylation])LDTLKK	2548.32	5.4	3.71	3.58	2	23	1	8	12	0.26	18	0.39	0.83	1	0.83	3	21	0	R	K	1	1
1911	1909	2548.31	4	ORF03554	7	[gveer] [KSIGT] [LSAFEQH] [sldamldtlkkd] [iqlge]	y	KSIGT	-0.00549	exact match	-0.00549	sldamldtlkk	15.9949	[Hydroxylation]:1	-0.0060683	KSIGTLSAFEQHSLDAM([Hydroxylation])LDTLKK	2548.32	4.85	3.75	3.65	2	23	1	4	8	0.17	18	0.39	0.65	1	0.65	3	21	0	R	K	1	1
2143	2141	2576.3	4	ORF03554	7	[ngvee] [rk] [SIGTLSA] [feqhsldamldtlkkd] [iqlge]	cn_dir	k	27.9949	[Formyl]:1	-0.002475	feqhsldamldtlkk	15.9949	[Hydroxylation]:1	-0.0070583	K([Formyl])SIGTLSAFEQHSLDAM([Hydroxylation])LDTLKK	2576.32	5.07	3.85	3.85	2	23	2	1	10	0.22	18	0.39	0.63	1	0.63	3	21	0	R	K	1	1
2866	2865	2560.31	3	ORF03554	7	[ngvee] [rk] [SIGTLSA] [FEQHSLDAMLDTLKK] [diqlg]	y	k	27.9949	[Formyl]:1	-0.003975	FEQHSLDAMLDTLKK	-0.00514	exact match	-0.00514	K([Formyl])SIGTLSAFEQHSLDAMLDTLKK	2560.32	5.21	3.29	3.12	2	23	1	4	16	0.35	20	0.43	0.87	1	0.87	3	21	0	R	K	1	1
3096	3093	2751.49	3	ORF03554	6	[qqiak] [tcpkac] [VGIITN] [PVNTTVAIAAEVLKK] [agvyd]	y	tcpkac	-2.0157	[DehydroalaC]:1 [persulfide]:1	-0.00704	PVNTTVAIAAEVLKK	-0.006	exact match	-0.006	TC([DehydroalaC])PKAC([persulfide])VGIITNPVNTTVAIAAEVLKK	2751.5	5.07	3.58	3.6	2	27	2	6	7	0.13	11	0.2	0.44	1	0.44	3	22	0	K	K	1	1
3011	3009	2751.49	3	ORF03554	6	[qqiak] [tcpkac] [VGIITN] [PVNTTVAIAAEVLKK] [agvyd]	y	tcpkac	-2.0157	[DehydroalaC]:1 [persulfide]:1	-0.00704	PVNTTVAIAAEVLKK	-0.0051	exact match	-0.0051	TC([DehydroalaC])PKAC([persulfide])VGIITNPVNTTVAIAAEVLKK	2751.5	4.81	3.25	3.26	2	27	2	4	4	0.07	10	0.19	0.33	1	0.33	3	23	0	K	K	1	1
1982	1981	2548.31	4	ORF03554	7	[gveer] [KSIGT] [LSAFEQH] [sldamldtlkkd] [iqlge]	y	KSIGT	-0.00649	exact match	-0.00649	sldamldtlkk	15.9949	[Hydroxylation]:1	-0.0058683	KSIGTLSAFEQHSLDAM([Hydroxylation])LDTLKK	2548.32	5	3.31	3.03	2	23	1	3	8	0.17	18	0.39	0.63	1	0.63	3	24	0	R	K	1	1
690	689	1566.73	3	ORF03574	8	[iveam] [kmm] [NQIEADKA] [GTVK] [ailve]	y	mm	31.9898	[Hydroxylation]:2	-0.00731	GTVK	-0.000773	exact match	-0.000773	M([Hydroxylation])M([Hydroxylation])NQIEADKAGTVK	1566.74	6.3	1.45	1.23	2	14	2	5	7	0.25	14	0.5	0.93	1	0.93	3	13	0	K	K	1	1
887	885	1507.8	2	ORF03575	7	[adtir] [LMGD] [KVSAITA] [mkka] [gvptv]	b	LMGD	-0.00245	exact match	-0.00245	mkk	15.9949	[Hydroxylation]:1	-0.0062883	LMGDKVSAITAM([Hydroxylation])KK	1507.81	7.23	5.08	5.19	2.43	14	1	6	13	0.38	9	0.26	0.82	1	0.82	1	19	0	R	K	1	1
922	921	2426.13	4	ORF03575	6	[idlqt] [rimndehfqhggtn] [IHYLEK] [K] [lglqe]	b	imndehfqhggtn	15.9949	[Hydroxylation]:1	-0.003665	K	-0.00432	exact match	-0.00432	IM([Hydroxylation])NDEHFQHGGTNIHYLEKK	2426.14	4.7	3	3.1	2	20	1	5	12	0.3	15	0.38	0.8	1	0.8	1	25	0	R	K	1	1
1582	1581	1169.59	2	ORF03607	7	[leple] [rgfgh] [TLGNALR] [] [rills]	nc_dir	gfgh	27.9949	[Formyl]:1	-0.002055		-0.00196	exact match	-0.00196	G([Formyl])FGHTLGNALR	1169.59	7.21	4.57	4.82	2	11	1	4	12	0.55	8	0.36	1.09	1	1.09	1	20	0	R	R	1	1
1512	1509	1325.69	2	ORF03607	8	[leple] [rgfgh] [TLGNALRR] [] [illss]	nc_dir	gfgh	27.9949	[Formyl]:1	-0.002155		-0.000863	exact match	-0.000863	G([Formyl])FGHTLGNALRR	1325.7	6.44	4.71	4.83	2.3	12	1	2	14	0.51	9	0.33	0.91	1	0.91	1	27	0	R	R	1	1
1654	1653	1169.59	2	ORF03607	7	[leple] [rgfgh] [TLGNALR] [] [rills]	nc_dir	gfgh	27.9949	[Formyl]:1	-0.002055		-0.000363	exact match	-0.000363	G([Formyl])FGHTLGNALR	1169.59	5.84	4.22	4.24	2	11	1	6	12	0.55	10	0.45	1.27	1	1.27	1	27	0	R	R	1	1
3943	3941	1706.94	2	ORF03607	6	[eystk] [egvqed] [ILEILL] [NLK] [glavr]	b	egvqed	-18.0106	[Pyro_glu]:1	-0.001005	NLK	-0.00421	exact match	-0.00421	E([Pyro_glu])GVQEDILEILLNLK	1706.95	2.88	0.75	0.52	2	15	1	6	8	0.27	7	0.23	0.7	1	0.7	3	8	0	K	K	1	1
2191	2189	2157.09	3	ORF03607	10	[leltv] [rsanclkae] [AIHYIGDLVQ] [R] [tevel]	b	sanclkae	57.0215	[Carbamidomethyl]:1	-0.003244	R	-0.00307	exact match	-0.00307	SANC([Carbamidomethyl])LKAEAIHYIGDLVQR	2157.1	4.98	4.05	4.04	2	19	1	8	15	0.39	12	0.32	0.92	1	0.92	3	18	0	R	R	1	1
1858	1857	1169.59	2	ORF03607	7	[leple] [rgfgh] [TLGNALR] [] [rills]	nc_dir	gfgh	27.9949	[Formyl]:1	-0.002055		-0.000263	exact match	-0.000263	G([Formyl])FGHTLGNALR	1169.59	5.58	4.52	4.52	2	11	1	5	12	0.55	9	0.41	1.18	1	1.18	3	20	0	R	R	1	1
2050	2049	1169.59	2	ORF03607	7	[leple] [rgfgh] [TLGNALR] [] [rills]	nc_dir	gfgh	27.9949	[Formyl]:1	-0.001755		-0.00206	exact match	-0.00206	G([Formyl])FGHTLGNALR	1169.59	6.69	3.95	3.89	2	11	1	6	13	0.59	11	0.5	1.36	1	1.36	3	27	0	R	R	1	1
2594	2593	1724.93	2	ORF03608	11	[ykeaa] [rl] [KGNTGENLLAL] [LEGR] [ldnvv]	y	l	27.9949	[Formyl]:1	-0.004875	LEGR	-0.00188	exact match	-0.00188	L([Formyl])KGNTGENLLALLEGR	1724.94	5.19	2.57	2.34	2.36	16	1	1	6	0.16	13	0.34	0.53	1	0.53	1	15	0	R	R	1	1
2636	2633	1724.93	2	ORF03608	12	[ykeaa] [rl] [KGNTGENLLALL] [EGR] [ldnvv]	y	l	27.9949	[Formyl]:1	-0.005275	EGR	-0.00122	exact match	-0.00122	L([Formyl])KGNTGENLLALLEGR	1724.94	6.12	3.2	2.98	2	16	1	4	14	0.44	14	0.44	1	1	1	1	16	0	R	R	1	1
516	513	1418.68	2	ORF03608	6	[raidt] [kc] [KIEQAP] [GQHGAR] [kprls]	y	c	24.9952	[cyano]:1	-0.000239	GQHGAR	-0.00239	exact match	-0.00239	C([cyano])KIEQAPGQHGAR	1418.68	3.87	3.32	3.36	2	13	1	5	11	0.42	10	0.38	1	1	1	1	24	0	K	R	1	1
486	485	1418.68	3	ORF03608	6	[raidt] [kc] [KIEQAP] [GQHGAR] [kprls]	y	c	24.9952	[cyano]:1	-0.001739	GQHGAR	-0.00259	exact match	-0.00259	C([cyano])KIEQAPGQHGAR	1418.68	5.35	4.35	4.54	2	13	1	5	6	0.23	11	0.42	0.85	1	0.85	1	25	0	K	R	1	1
2974	2973	1724.93	2	ORF03608	12	[ykeaa] [rl] [KGNTGENLLALL] [EGR] [ldnvv]	y	l	27.9949	[Formyl]:1	-0.002975	EGR	-0.00112	exact match	-0.00112	L([Formyl])KGNTGENLLALLEGR	1724.94	4.5	2.78	2.48	2	16	1	4	12	0.38	14	0.44	0.94	1	0.94	3	16	0	R	R	1	1
2038	2037	1254.69	2	ORF03608	7	[akkqs] [rv] [KAALELA] [EQR] [ekptw]	y	v	27.9949	[Formyl]:1	-0.002325	EQR	-0.00194	exact match	-0.00194	V([Formyl])KAALELAEQR	1254.69	5.95	4.09	4.08	2	11	1	6	15	0.68	10	0.45	1.41	1	1.41	3	17	0	R	R	1	1
539	537	1418.68	3	ORF03608	9	[raidt] [kc] [KIEQAPGQH] [GAR] [kprls]	y	c	24.9952	[cyano]:1	6.1e-05	GAR	-0.000643	exact match	-0.000643	C([cyano])KIEQAPGQHGAR	1418.68	3.1	3.11	3.14	2	13	1	7	10	0.38	17	0.65	1.31	1	1.31	3	25	0	K	R	1	1
543	541	1450.7	3	ORF03608	9	[raidt] [kc] [KIEQAPGQH] [GAR] [kprls]	y	c	57.0215	[Carbamidomethyl]:1	-0.001254	GAR	-0.000743	exact match	-0.000743	C([Carbamidomethyl])KIEQAPGQHGAR	1450.71	4.28	3.06	3.04	2	13	1	6	16	0.62	17	0.65	1.5	1	1.5	3	25	0	K	R	1	1
538	537	1450.7	3	ORF03608	9	[raidt] [kc] [KIEQAPGQH] [GAR] [kprls]	y	c	57.0215	[Carbamidomethyl]:1	-0.000954	GAR	-0.000843	exact match	-0.000843	C([Carbamidomethyl])KIEQAPGQHGAR	1450.71	4.49	3.74	3.65	2	13	1	6	13	0.5	17	0.65	1.38	1	1.38	3	26	0	K	R	1	1
1898	1897	2650.33	3	ORF03609	12	[arkrv] [rkqvsdgv] [AHIHASFNNTIV] [TITDR] [qgnal]	y	kqvsdgv	27.9949	[Formyl]:1	-0.008505	TITDR	-0.00293	exact match	-0.00293	K([Formyl])QVSDGVAHIHASFNNTIVTITDR	2650.35	5.73	3.54	3.5	2.26	24	1	11	15	0.28	17	0.31	0.79	1	0.79	1	23	0	R	R	1	1
948	945	1252.61	2	ORF03609	6	[qvaae] [rc] [ADAVKE] [YGIK] [nlevm]	y	c	57.0215	[Carbamidomethyl]:1	-0.002054	YGIK	-0.00127	exact match	-0.00127	C([Carbamidomethyl])ADAVKEYGIK	1252.61	4.03	1.76	1.66	2	11	1	4	9	0.41	10	0.45	1.05	1	1.05	3	14	0	R	K	1	1
1642	1641	1727.96	2	ORF03610	7	[ipdqk] [HAV] [IALTSIY] [gvgktrs] [kaila]	y	HAV	-0.00453	exact match	-0.00453	gvgktr	43.0058	[Carbamyl]:1	-0.0026573	HAVIALTSIYGVGK([Carbamyl])TR	1727.97	5.51	3.08	2.97	2	16	1	7	11	0.34	10	0.31	0.88	1	0.88	1	16	0	K	R	1	1
1644	1641	1727.96	2	ORF03610	11	[ipdqk] [HA] [VIALTSIYGVG] [ktrs] [kaila]	y	HA	-0.00302	exact match	-0.00302	ktr	43.0058	[Carbamyl]:1	-0.0020273	HAVIALTSIYGVGK([Carbamyl])TR	1727.97	4.18	3.54	3.19	2.38	16	1	9	14	0.37	14	0.37	0.97	1	0.97	1	17	0	K	R	1	1
1918	1917	1727.97	2	ORF03610	7	[ipdqk] [HAV] [IALTSIY] [gvgktrs] [kaila]	y	HAV	0.00377	exact match	0.00377	gvgktr	43.0058	[Carbamyl]:1	-0.0028573	HAVIALTSIYGVGK([Carbamyl])TR	1727.97	0.36	3.36	3.28	2	16	1	6	11	0.34	10	0.31	0.84	1	0.84	3	16	0	K	R	1	1
1886	1885	1727.96	2	ORF03610	10	[ipdqk] [HA] [VIALTSIYGV] [gktrs] [kaila]	y	HA	-0.00312	exact match	-0.00312	gktr	43.0058	[Carbamyl]:1	-0.0024873	HAVIALTSIYGVGK([Carbamyl])TR	1727.97	4.29	3.39	3.01	2.42	16	1	7	11	0.28	12	0.31	0.77	1	0.77	3	17	0	K	R	1	1
1887	1885	1727.96	3	ORF03610	7	[ipdqk] [HAVIAL] [TSIYGVG] [ktrs] [kaila]	b	HAVIAL	-0.00236	exact match	-0.00236	ktr	43.0058	[Carbamyl]:1	-0.0050273	HAVIALTSIYGVGK([Carbamyl])TR	1727.97	5.74	3.53	3.51	2	16	1	5	17	0.53	8	0.25	0.94	1	0.94	3	17	0	K	R	1	1
827	825	1521.77	2	ORF03614	10	[] [mahi] [EKQAGELQEK] [] [liavn]	nc_dir	ahi	42.0106	[Acetyl]:1	-0.000545		-0.00216	exact match	-0.00216	A([Acetyl])HIEKQAGELQEK	1521.78	3.08	1.24	1.3	2.3	13	1	8	18	0.6	14	0.47	1.34	1	1.34	1	13	1		K	1	1
2162	2161	2755.43	4	ORF03614	8	[mekar] [RNMINVA] [LNNGTLQH] [pvkgvhtgsrv] [fmqpa]	y	RNMINVA	-0.0102	exact match	-0.0102	pvkgvhtgsr	43.0058	[Carbamyl]:1	-0.0040673	RNMINVALNNGTLQHPVK([Carbamyl])GVHTGSR	2755.44	4.51	2.26	2.14	2.66	25	1	3	6	0.09	13	0.2	0.33	1	0.33	3	28	0	R	R	1	1
1067	1065	1833.93	2	ORF03615	6	[aeqlk] [YTGNK] [DAAAAV] [gkavaera] [lekgi]	y	YTGNK	-0.00226	exact match	-0.00226	gkavaer	43.0058	[Carbamyl]:1	-0.0008273	YTGNKDAAAAVGK([Carbamyl])AVAER	1833.93	1.68	0.66	0.64	2	18	1	6	8	0.22	14	0.39	0.78	1	0.78	1	13	0	K	R	1	1
770	769	1480.59	2	ORF03616	7	[ltfgp] [rdgyadgw] [AQAGTAR] [] [allns]	nc_dir	dgyadgw	42.9694	[Nitro]:1 [didehydro]:1	-0.000478		-0.00146	exact match	-0.00146	DGY([didehydro])ADGW([Nitro])AQAGTAR	1480.6	2.16	0.22	0.16	2	14	2	4	11	0.39	6	0.21	0.75	1	0.75	1	8	0	R	R	1	1
1058	1057	1441.62	2	ORF03616	7	[ltfgp] [rdgyadgw] [AQAGTAR] [] [allns]	nc_dir	dgyadgw	3.9949	[kynurenin]:1	-0.000765		-0.00156	exact match	-0.00156	DGYADGW([kynurenin])AQAGTAR	1441.62	2.63	0.63	0.57	2	14	1	6	18	0.64	12	0.43	1.29	1	1.29	1	8	0	R	R	1	1
1898	1897	1694.88	2	ORF03616	6	[qagta] [rallnsm] [VIGVTE] [GFTK] [klqlv]	y	allnsm	15.9949	[Hydroxylation]:1	-0.007895	GFTK	-0.0029733	exact match	-0.0029733	ALLNSM([Hydroxylation])VIGVTEGFTK	1694.89	7.83	5.38	5.13	2.09	16	1	2	7	0.21	12	0.36	0.63	1	0.63	1	19	0	R	K	1	1
1928	1925	1694.88	2	ORF03616	6	[qagta] [rallnsm] [VIGVTE] [GFTK] [klqlv]	y	allnsm	15.9949	[Hydroxylation]:1	-0.005495	GFTK	-0.00227	exact match	-0.00227	ALLNSM([Hydroxylation])VIGVTEGFTK	1694.89	5.53	3.81	3.72	2.07	16	1	3	9	0.27	12	0.36	0.72	1	0.72	1	22	0	R	K	1	1
1951	1949	1694.88	2	ORF03616	6	[qagta] [rallnsm] [VIGVTE] [GFTK] [klqlv]	y	allnsm	15.9949	[Hydroxylation]:1	-0.004095	GFTK	-0.00187	exact match	-0.00187	ALLNSM([Hydroxylation])VIGVTEGFTK	1694.89	4.06	3.16	3.14	2.11	16	1	1	6	0.18	11	0.33	0.53	1	0.53	1	23	0	R	K	1	1
1974	1973	1694.88	2	ORF03616	6	[qagta] [rallnsm] [VIGVTE] [GFTK] [klqlv]	y	allnsm	15.9949	[Hydroxylation]:1	-0.006095	GFTK	-0.00237	exact match	-0.00237	ALLNSM([Hydroxylation])VIGVTEGFTK	1694.89	6.12	4.35	4.18	2	16	1	2	6	0.19	11	0.34	0.59	1	0.12	1	27	0	R	K	1	1
1934	1933	1694.88	2	ORF03616	6	[qagta] [rallnsm] [VIGVTE] [GFTK] [klqlv]	y	allnsm	15.9949	[Hydroxylation]:1	-0.004095	GFTK	-0.00227	exact match	-0.00227	ALLNSM([Hydroxylation])VIGVTEGFTK	1694.89	4.41	3.83	3.84	2	16	1	5	11	0.34	12	0.38	0.88	1	0.88	1	28	0	R	K	1	1
1070	1069	1469.62	2	ORF03616	7	[ltfgp] [rdgyadgw] [AQAGTAR] [] [allns]	nc_dir	dgyadgw	31.9898	[dihydroxy]:1	0.000821		-0.0006633	exact match	-0.0006633	DGYADGW([dihydroxy])AQAGTAR	1469.62	0.07	-1.09	-1.4	2.35	14	1	8	21	0.64	18	0.55	1.43	1	1.43	3	7	0	R	R	1	1
1122	1121	1441.62	2	ORF03616	7	[ltfgp] [rdgyadgw] [AQAGTAR] [] [allns]	nc_dir	dgyadgw	3.9949	[kynurenin]:1	0.000135		0.000137	exact match	0.000137	DGYADGW([kynurenin])AQAGTAR	1441.62	0.41	-0.18	-0.39	2.11	14	1	9	20	0.68	18	0.61	1.59	1	1.59	3	7	0	R	R	1	1
1118	1117	1441.62	2	ORF03616	7	[ltfgp] [rdgyadgw] [AQAGTAR] [] [allns]	nc_dir	dgyadgw	3.9949	[hydroxykynurenin]:1 [semialdehyde]:1	-0.000764		-0.000263	exact match	-0.000263	DGYAD([semialdehyde])GW([hydroxykynurenin])AQAGTAR	1441.62	1.79	0.54	0.45	2	14	2	7	18	0.64	14	0.5	1.39	1	1.39	3	8	0	R	R	1	1
2166	2165	1694.88	2	ORF03616	6	[qagta] [rallnsm] [VIGVTE] [GFTK] [klqlv]	y	allnsm	15.9949	[Hydroxylation]:1	-0.006595	GFTK	-0.00197	exact match	-0.00197	ALLNSM([Hydroxylation])VIGVTEGFTK	1694.89	5.65	3.3	3.36	2	16	1	3	8	0.25	12	0.38	0.72	1	0.72	3	16	0	R	K	1	1
2116	2113	1694.88	2	ORF03616	6	[qagta] [rallnsm] [VIGVTE] [GFTK] [klqlv]	y	allnsm	15.9949	[Hydroxylation]:1	-0.006395	GFTK	-0.00287	exact match	-0.00287	ALLNSM([Hydroxylation])VIGVTEGFTK	1694.89	6.71	5.22	4.94	2	16	1	5	11	0.34	12	0.38	0.88	1	0.88	3	19	0	R	K	1	1
1896	1893	1159.66	2	ORF03616	6	[tegft] [kk] [LQLVGV] [GYR] [aavkg]	y	k	27.9949	[Formyl]:1	-0.000975	GYR	-0.00206	exact match	-0.00206	K([Formyl])LQLVGVGYR	1159.67	6.31	5.19	5.27	2	10	1	3	11	0.55	9	0.45	1.15	1	1.15	3	20	0	K	R	1	1
2166	2165	1694.88	2	ORF03616	6	[qagta] [rallnsm] [VIGVTE] [GFTK] [klqlv]	y	allnsm	15.9949	[Hydroxylation]:1	-0.006295	GFTK	-0.00247	exact match	-0.00247	ALLNSM([Hydroxylation])VIGVTEGFTK	1694.89	6.18	4.25	4.07	2	16	1	5	12	0.38	13	0.41	0.94	1	0.94	3	26	0	R	K	1	1
2474	2473	1694.88	2	ORF03616	6	[qagta] [rallnsm] [VIGVTE] [GFTK] [klqlv]	y	allnsm	15.9949	[Hydroxylation]:1	-0.003795	GFTK	-0.00207	exact match	-0.00207	ALLNSM([Hydroxylation])VIGVTEGFTK	1694.89	4.12	3.68	3.66	2	16	1	4	11	0.34	13	0.41	0.88	1	0.88	3	27	0	R	K	1	1
2114	2113	3623.93	4	ORF03620	6	[inlvk] [khqkpvpalnqpggivekeaaiqvsnva] [IFNAAT] [GK] [adrvg]	b	hqkpvpalnqpggivekeaaiqvsnva	27.9949	[MDA54]:1 [Pro->Ala]:1	-0.007915	GK	-0.000283	exact match	-0.000283	HQK([MDA54])PVP([Pro->Ala])ALNQPGGIVEKEAAIQVSNVAIFNAATGK	3623.94	3.12	3.2	3.22	2	35	2	5	15	0.21	6	0.09	0.37	1	0.37	1	23	0	K	K	1	1
2152	2149	3623.92	4	ORF03620	6	[inlvk] [khqkpvpalnqpggivekeaaiqvsnva] [IFNAAT] [GK] [adrvg]	b	hqkpvpalnqpggivekeaaiqvsnva	27.9949	[MDA54]:1 [Pro->Ala]:1	-0.009315	GK	-0.00718	exact match	-0.00718	HQK([MDA54])PVP([Pro->Ala])ALNQPGGIVEKEAAIQVSNVAIFNAATGK	3623.94	5.46	3.37	3.39	2	35	2	5	15	0.21	7	0.1	0.39	1	0.39	1	24	0	K	K	1	1
1370	1369	2907.39	3	ORF03621	8	[kkgvr] [rpdgsvirfdgnacv] [ILNNNSEQ] [PIGTR] [ifgpv]	y	pdgsvirfdgnacv	22.0082	[Cystine]:1 [Asn->His]:1	-0.017479	PIGTR	-0.00293	exact match	-0.00293	PDGSVIRFDGN([Asn->His])AC([Cystine])VILNNNSEQPIGTR	2907.42	7.95	4.07	3.99	2.22	27	2	3	3	0.05	9	0.15	0.25	1	0.25	1	20	0	R	R	1	1
898	897	1654.84	2	ORF03623	9	[eqfnl] [rmq] [AASGQLQQS] [HLLK] [qvrrd]	y	mq	15.9949	[Hydroxylation]:1	-0.002985	HLLK	-0.00205	exact match	-0.00205	M([Hydroxylation])QAASGQLQQSHLLK	1654.85	3.55	2.7	2.44	2.03	15	1	7	13	0.43	13	0.43	1.08	1	1.08	1	15	0	R	K	1	1
1154	1153	2065.07	2	ORF03623	7	[qfnlr] [MQAASGQ] [LQQSHLL] [kqvrr] [dvarv]	y	MQAASGQ	-0.00846	exact match	-0.00846	kqvr	43.0058	[Carbamyl]:1	-0.0021373	MQAASGQLQQSHLLK([Carbamyl])QVR	2065.09	4.88	2.84	3.15	2	18	1	4	6	0.17	16	0.44	0.72	1	0.72	1	15	0	R	R	1	1
1370	1369	1666.84	2	ORF03623	9	[eqfnl] [rmq] [AASGQLQQS] [HLLK] [qvrrd]	y	mq	27.9949	[Formyl]:1	-0.005285	HLLK	-0.00175	exact match	-0.00175	M([Formyl])QAASGQLQQSHLLK	1666.85	5.45	2.24	2.08	2	15	1	5	9	0.3	11	0.37	0.83	1	0.83	1	15	0	R	K	1	1
894	893	1654.84	2	ORF03623	9	[eqfnl] [rmq] [AASGQLQQS] [HLLK] [qvrrd]	y	mq	15.9949	[Hydroxylation]:1	-0.004085	HLLK	-0.00195	exact match	-0.00195	M([Hydroxylation])QAASGQLQQSHLLK	1654.85	4.76	1.99	1.84	3.03	15	1	4	12	0.26	12	0.26	0.62	1	0.62	1	16	0	R	K	1	1
1030	1029	1654.84	2	ORF03623	9	[eqfnl] [rmq] [AASGQLQQS] [HLLK] [qvrrd]	y	mq	15.9949	[Hydroxylation]:1	-0.002585	HLLK	-0.00215	exact match	-0.00215	M([Hydroxylation])QAASGQLQQSHLLK	1654.85	4.58	2.77	2.45	2.28	15	1	8	14	0.41	13	0.38	1.02	1	1.02	3	15	0	R	K	1	1
1128	1125	1654.84	2	ORF03623	9	[eqfnl] [rmq] [AASGQLQQS] [HLLK] [qvrrd]	y	mq	15.9949	[Hydroxylation]:1	-0.003485	HLLK	-0.00205	exact match	-0.00205	M([Hydroxylation])QAASGQLQQSHLLK	1654.85	5.12	2.78	2.43	2	15	1	5	12	0.4	12	0.4	0.97	1	0.97	3	15	0	R	K	1	1
1130	1129	1654.84	2	ORF03623	10	[eqfnl] [rmq] [AASGQLQQSH] [LLK] [qvrrd]	y	mq	15.9949	[Hydroxylation]:1	-0.002785	LLK	-0.000743	exact match	-0.000743	M([Hydroxylation])QAASGQLQQSHLLK	1654.85	3.37	1.56	1.35	2.19	15	1	9	16	0.49	15	0.46	1.22	1	1.22	3	16	0	R	K	1	1
1134	1133	1724.98	2	ORF03624	6	[kiwir] [VFPD] [KPITEK] [plavrm] [gkgkg]	y	VFPD	-0.00132	exact match	-0.00132	plavr	15.9949	[Hydroxylation]:1	-0.0021283	VFPDKPITEKPLAVR([Hydroxylation])	1724.98	3.51	2.48	2.22	2.04	15	1	2	6	0.2	13	0.42	0.69	1	0.69	1	16	0	R	R	1	1
1094	1093	1724.97	2	ORF03624	6	[kiwir] [VFPD] [KPITEK] [plavrm] [gkgkg]	y	VFPD	-0.00602	exact match	-0.00602	plavr	15.9949	[Hydroxylation]:1	-0.0028283	VFPDKPITEKPLAVR([Hydroxylation])	1724.98	6.99	3.74	3.6	2.01	15	1	2	5	0.17	12	0.4	0.63	1	0.63	1	17	0	R	R	1	1
1363	1361	1724.97	2	ORF03624	6	[kiwir] [VFPD] [KPITEK] [plavrm] [gkgkg]	y	VFPD	-0.00542	exact match	-0.00542	plavr	15.9949	[Hydroxylation]:1	-0.0024283	VFPDKPITEKPLAVR([Hydroxylation])	1724.98	6.29	2.99	2.76	2	15	1	2	5	0.17	13	0.43	0.67	1	0.67	3	16	0	R	R	1	1
2074	2073	1789.92	1	ORF03624	8	[avrmg] [kgkgnveyw] [VALIQPGK] [] [vlyem]	nc_dir	gkgnveyw	31.9898	[dihydroxy]:1	-0.002279		-0.00636	exact match	-0.00636	GKGNVEYW([dihydroxy])VALIQPGK	1789.94	6.28	2.39	2.37	2	16	1	2	19	0.59	7	0.22	0.88	1	0.88	3	16	0	K	K	1	1
1307	1305	1724.98	2	ORF03624	6	[kiwir] [VFPD] [KPITEK] [plavrm] [gkgkg]	y	VFPD	-0.00082	exact match	-0.00082	plavr	15.9949	[Hydroxylation]:1	-0.0025283	VFPDKPITEKPLAVR([Hydroxylation])	1724.98	3.57	3.06	2.86	2.11	15	1	2	5	0.16	13	0.41	0.63	1	0.63	3	17	0	R	R	1	1
1362	1361	1724.98	2	ORF03624	6	[kiwir] [VFPD] [KPITEK] [plavrm] [gkgkg]	y	VFPD	-0.00072	exact match	-0.00072	plavr	15.9949	[Hydroxylation]:1	-0.0023283	VFPDKPITEKPLAVR([Hydroxylation])	1724.98	3.57	3.22	3.24	2	15	1	2	5	0.17	12	0.4	0.63	1	0.63	3	17	0	R	R	1	1
1452	1449	1488.87	3	ORF03625	6	[paksi] [rv] [TIHTAR] [PGIVIGK] [kgedv]	y	v	27.9949	[Formyl]:1	-0.004525	PGIVIGK	-0.00253	exact match	-0.00253	V([Formyl])TIHTARPGIVIGK	1488.88	7.26	4.34	4.34	2	14	1	3	13	0.46	9	0.32	0.89	1	0.89	1	24	0	R	K	1	1
1183	1181	1204.66	3	ORF03625	6	[rtewy] [regr] [VPLHTL] [R] [adidy]	b	egr	27.9949	[Formyl]:1	-0.001275	R	-0.000473	exact match	-0.000473	E([Formyl])GRVPLHTLR	1204.67	4.34	3.8	3.8	2	10	1	5	13	0.65	10	0.5	1.4	1	1.4	3	23	0	R	R	1	1
2138	2137	2693.34	4	ORF03626	11	[aavlv] [kk] [VLESAIANAEH] [NDGADIDDLKVTK] [ifvde]	y	k	27.9949	[Formyl]:1	-0.006375	NDGADIDDLKVTK	-0.00555	exact match	-0.00555	K([Formyl])VLESAIANAEHNDGADIDDLKVTK	2693.35	5.51	3.17	3.27	2.27	25	1	9	16	0.28	23	0.41	0.85	1	0.85	3	17	0	K	K	1	1
1599	1597	1690.8	2	ORF03627	7	[vhngr] [qh] [VPVFVSD] [EMVGHK] [lgefa]	y	qh	-17.0265	[Pyro-glu]:1	-0.004241	EMVGHK	-0.00338	exact match	-0.00338	Q([Pyro-glu])HVPVFVSDEMVGHK	1690.81	6.62	4.32	4.12	2	15	1	3	7	0.23	11	0.37	0.7	1	0.7	1	20	0	R	K	1	1
2074	2073	1307.75	2	ORF03627	7	[mprsl] [kk] [GPFIDLH] [LLK] [kveka]	y	k	27.9949	[Formyl]:1	-0.002675	LLK	-0.00164	exact match	-0.00164	K([Formyl])GPFIDLHLLK	1307.76	6.9	4.64	4.55	2	11	1	4	11	0.5	9	0.41	1.09	1	1.09	1	21	0	K	K	1	1
1602	1601	1706.8	3	ORF03627	8	[vhngr] [qh] [VPVFVSDE] [mvghkl] [gefap]	cn_dir	qh	-17.0265	[Pyro-glu]:1	-0.003341	mvghk	15.9949	[Hydroxylation]:1	-0.0026083	Q([Pyro-glu])HVPVFVSDEM([Hydroxylation])VGHK	1706.81	5.86	4.25	4.44	2	15	2	4	6	0.2	14	0.47	0.8	1	0.8	3	20	0	R	K	1	1
1835	1833	1735.83	3	ORF03627	7	[avhng] [rqhvpv] [FVSDEMV] [GHK] [lgefa]	y	qhvpv	27.9949	[Formyl]:1	-0.004385	GHK	-0.00159	exact match	-0.00159	Q([Formyl])HVPVFVSDEMVGHK	1735.84	5.39	5.09	5.08	2	15	1	7	16	0.53	14	0.47	1.23	1	1.23	3	20	0	R	K	1	1
1887	1885	1690.8	3	ORF03627	7	[vhngr] [qh] [VPVFVSD] [EMVGHK] [lgefa]	y	qh	-17.0265	[Pyro-glu]:1	-0.002441	EMVGHK	-0.00368	exact match	-0.00368	Q([Pyro-glu])HVPVFVSDEMVGHK	1690.81	5.85	4.81	4.93	2	15	1	3	4	0.13	9	0.3	0.53	1	0.53	3	20	0	R	K	1	1
2327	2325	1307.75	2	ORF03627	6	[mprsl] [kk] [GPFIDL] [HLLK] [kveka]	y	k	27.9949	[Formyl]:1	-0.000575	HLLK	-0.00215	exact match	-0.00215	K([Formyl])GPFIDLHLLK	1307.76	4.22	3.06	2.84	2	11	1	3	13	0.59	9	0.41	1.14	1	1.14	3	21	0	K	K	1	1
1351	1349	1936.95	3	ORF03627	8	[iavhn] [GRQH] [VPVFVSDE] [mvghkl] [gefap]	b	GRQH	-0.00266	exact match	-0.00266	mvghk	15.9949	[Hydroxylation]:1	-0.0053083	GRQHVPVFVSDEM([Hydroxylation])VGHK	1936.96	5.95	4.67	4.61	2	17	1	6	18	0.53	8	0.24	0.94	1	0.94	3	27	4	N	K	1	1
1031	1029	1512.73	2	ORF03628	9	[eadcr] [AT] [LGEVGNAEH] [mlrv] [lgkag]	y	AT	-0.00099	exact match	-0.00099	mlr	15.9949	[Hydroxylation]:1	-0.0008383	ATLGEVGNAEHM([Hydroxylation])LR	1512.74	2.08	0.68	0.51	2.34	14	1	7	15	0.46	12	0.37	1.04	1	1.04	1	13	0	R	R	1	1
1038	1037	1707.88	2	ORF03628	7	[ggegr] [N] [FGKHPVT] [pwgvqtkg] [kktrs]	y	N	-0.00393	exact match	-0.00393	pwgvqtk	12.9952	[kynurenin]:1 [Gln->His]:1	-0.0018723	NFGKHPVTPW([kynurenin])GVQ([Gln->His])TK	1707.88	4.5	2.23	2.13	2	15	2	4	12	0.4	13	0.43	0.97	1	0.97	1	25	0	R	K	1	1
1110	1109	1726.87	2	ORF03628	6	[ggegr] [N] [FGKHPV] [tpwgvqtkg] [kktrs]	y	N	-0.00183	exact match	-0.00183	tpwgvqtk	31.9898	[dihydroxy]:1	-0.0023323	NFGKHPVTPW([dihydroxy])GVQTK	1726.88	3.69	2.75	2.72	2	15	1	4	12	0.4	12	0.4	0.93	1	0.93	1	25	0	R	K	1	1
1107	1105	1512.73	2	ORF03628	6	[eadcr] [ATLGE] [VGNAEH] [mlrv] [lgkag]	y	ATLGE	-0.0069	exact match	-0.0069	mlr	15.9949	[Hydroxylation]:1	-0.0011383	ATLGEVGNAEHM([Hydroxylation])LR	1512.74	5.39	1.8	1.63	2	14	1	4	11	0.39	10	0.36	0.89	1	0.89	3	13	0	R	R	1	1
1131	1129	1512.73	2	ORF03628	6	[eadcr] [ATLGE] [VGNAEH] [mlrv] [lgkag]	y	ATLGE	-0.0048	exact match	-0.0048	mlr	15.9949	[Hydroxylation]:1	-0.0012383	ATLGEVGNAEHM([Hydroxylation])LR	1512.74	4.33	2.13	1.91	2	14	1	3	10	0.36	10	0.36	0.82	1	0.82	3	14	0	R	R	1	1
506	505	1703.74	3	ORF03628	7	[vrptv] [rgtam] [NPVDHPH] [GGGEGR] [nfgkh]	y	gtam	15.9949	[Hydroxylation]:1	-0.001055	GGGEGR	-0.0026	exact match	-0.0026	GTAM([Hydroxylation])NPVDHPHGGGEGR	1703.74	4.33	5.21	5.37	2	17	1	1	8	0.24	14	0.41	0.68	1	0.68	3	19	0	R	R	1	1
531	529	1703.73	3	ORF03628	7	[vrptv] [rgtam] [NPVDHPH] [GGGEGR] [nfgkh]	y	gtam	15.9949	[Hydroxylation]:1	-0.003555	GGGEGR	-0.0025	exact match	-0.0025	GTAM([Hydroxylation])NPVDHPHGGGEGR	1703.74	5.8	4.78	4.76	2.74	17	1	2	10	0.21	15	0.32	0.58	1	0.58	3	20	0	R	R	1	1
583	581	1719.73	3	ORF03628	7	[vrptv] [rgtam] [NPVDHPH] [GGGEGR] [nfgkh]	y	gtam	31.9898	[dihydroxy]:1	-0.002369	GGGEGR	-0.003	exact match	-0.003	GTAM([dihydroxy])NPVDHPHGGGEGR	1719.74	5.29	5.3	5.37	2	17	1	2	7	0.21	12	0.35	0.62	1	0.62	3	20	0	R	R	1	1
558	557	1327.69	2	ORF03630	7	[aqktr] [AE] [VTGSGKK] [pwrq] [kgtgr]	y	AE	-0.0023	exact match	-0.0023	pwr	12.9952	[Amide]:1 [oxolactone]:1	-0.0020923	AEVTGSGKKPW([oxolactone])R([Amide])	1327.7	5.69	3.69	3.51	2	12	2	2	5	0.21	10	0.42	0.71	1	0.71	1	24	0	R	R	1	1
642	641	1327.69	2	ORF03630	8	[aqktr] [A] [EVTGSGKK] [pwrq] [kgtgr]	y	A	-0.00011	exact match	-0.00011	pwr	12.9952	[Amide]:1 [oxolactone]:1	-0.0020923	AEVTGSGKKPW([oxolactone])R([Amide])	1327.7	4.18	3.48	3.28	2	12	2	4	11	0.46	12	0.5	1.13	1	1.13	3	24	0	R	R	1	1
679	677	1346.69	2	ORF03630	8	[aqktr] [A] [EVTGSGKK] [pwrq] [kgtgr]	y	A	-1e-05	exact match	-1e-05	pwr	31.9898	[dihydroxy]:1	-0.0022723	AEVTGSGKKPW([dihydroxy])R	1346.69	3.44	3.23	3.08	2.26	12	1	3	9	0.33	13	0.48	0.92	1	0.92	3	24	0	R	R	1	1
1023	1021	2054.02	4	ORF03630	8	[kspiw] [rs] [GGVTFAAR] [PQDHSQKVNK] [kmyrg]	y	s	27.9949	[Formyl]:1	-0.002945	PQDHSQKVNK	-0.00542	exact match	-0.00542	S([Formyl])GGVTFAARPQDHSQKVNK	2054.03	5.22	4.06	3.99	2	19	1	3	7	0.18	11	0.29	0.55	1	0.55	3	25	0	R	K	1	1
835	833	2700.32	3	ORF03631	6	[rwnfr] [TQ] [DATHGN] [slshrvpgsigqnqtpgkv] [fkgkk]	y	TQ	-0.00866	exact match	-0.00866	slshrvpgsigqnqtpgk	14.0157	[Methyl]:1	-0.0039833	TQDATHGNSLSHRVPGSIGQNQ([Methyl])TPGK	2700.33	5.69	2.56	2.58	2	26	1	2	11	0.21	14	0.27	0.52	1	0.52	1	23	0	R	K	1	1
1030	1029	1249.54	2	ORF03636	6	[gsalk] [A] [LEGDAE] [weaki] [ielag]	y	A	0.00019	exact match	0.00019	weak	31.9898	[dihydroxy]:1	-0.0009623	ALEGDAEW([dihydroxy])EAK	1249.55	1.54	1	1	2	11	1	3	6	0.27	9	0.41	0.82	1	0.82	1	8	0	K	K	1	1
1042	1041	1389.64	2	ORF03636	6	[ggaar] [AF] [DQIDNA] [peeka] [rgiti]	y	AF	0.00098	exact match	0.00098	peek	14.0157	[Methyl]:1	-0.0012133	AFDQIDNAPEEK([Methyl])	1389.64	1	1.1	0.85	2.22	12	1	4	14	0.53	9	0.34	1.01	1	1.01	1	8	0	R	K	1	1
1056	1053	1221.55	2	ORF03636	6	[gsalk] [A] [LEGDAE] [weaki] [ielag]	y	A	0.00039	exact match	0.00039	weak	3.9949	[kynurenin]:1	-0.0011483	ALEGDAEW([kynurenin])EAK	1221.55	1.4	1.18	1.4	2	11	1	4	9	0.41	9	0.41	1	1	1	1	8	0	K	K	1	1
938	937	1837.94	4	ORF03636	6	[kekfe] [rtk] [PHVNVG] [TIGHVDHGK] [ttlta]	y	tk	43.0058	[Carbamyl]:1	-0.005554	TIGHVDHGK	-0.00305	exact match	-0.00305	TK([Carbamyl])PHVNVGTIGHVDHGK	1837.95	5.87	2.96	3.04	2	17	1	5	7	0.21	18	0.53	0.88	1	0.88	1	26	0	R	K	1	1
1564	1561	3311.73	4	ORF03636	6	[reeie] [rgqvlakpgtikphtkfesev] [YILSKD] [EGGR] [htpff]	y	gqvlakpgtikphtkfesev	27.9949	[Formyl]:1	-0.016555	EGGR	-0.00188	exact match	-0.00188	G([Formyl])QVLAKPGTIKPHTKFESEVYILSKDEGGR	3311.75	6.26	4.11	4.03	2	30	1	8	12	0.2	18	0.3	0.63	1	0.63	1	26	0	R	R	1	1
1695	1693	2797.52	5	ORF03636	6	[reeie] [rgqvlakpgtikphtkfe] [SEVYIL] [SK] [deggr]	b	gqvlakpgtikphtkfe	27.9949	[Formyl]:1	-0.009725	SK	-0.00815	exact match	-0.00815	G([Formyl])QVLAKPGTIKPHTKFESEVYILSK	2797.54	6.49	4.81	4.85	2	25	1	4	10	0.2	8	0.16	0.44	1	0.44	1	26	0	R	K	1	1
1554	1553	3311.73	4	ORF03636	6	[reeie] [rgqvlakpgtikphtkfesev] [YILSKD] [EGGR] [htpff]	y	gqvlakpgtikphtkfesev	27.9949	[Formyl]:1	-0.014555	EGGR	-0.00178	exact match	-0.00178	G([Formyl])QVLAKPGTIKPHTKFESEVYILSKDEGGR	3311.75	5.59	3.88	3.76	2	30	1	5	7	0.12	15	0.25	0.45	1	0.45	1	28	0	R	R	1	1
1091	1089	1249.54	2	ORF03636	6	[gsalk] [A] [LEGDAE] [weaki] [ielag]	y	A	0.00029	exact match	0.00029	weak	31.9898	[dihydroxy]:1	-0.0011623	ALEGDAEW([dihydroxy])EAK	1249.55	1.86	1.36	1.39	2	11	1	3	6	0.27	9	0.41	0.82	1	0.82	3	8	0	K	K	1	1
1108	1105	1389.64	2	ORF03636	7	[ggaar] [A] [FDQIDNA] [peeka] [rgiti]	y	A	-0.00121	exact match	-0.00121	peek	14.0157	[Methyl]:1	-0.0011133	AFDQIDNAPEEK([Methyl])	1389.64	1.79	0.86	0.77	2.32	12	1	5	16	0.57	14	0.5	1.26	1	1.26	3	8	0	R	K	1	1
944	941	1230.55	2	ORF03636	6	[gsalk] [A] [LEGDAE] [weaki] [ielag]	y	A	-0.00031	exact match	-0.00031	weak	12.9952	[oxolactone]:1 [Glu->Gln]:1	-0.0010823	ALEGDAEW([oxolactone])E([Glu->Gln])AK	1230.55	2.72	1.46	1.45	2	11	2	3	9	0.41	11	0.5	1.05	1	1.05	3	9	0	K	K	1	1
3192	3189	2022.1	2	ORF03636	6	[hvdhg] [kttltaaittvlak] [TYGGAA] [R] [afdqi]	b	ttltaaittvlak	43.0058	[Carbamyl]:1	-0.003494	R	-0.00347	exact match	-0.00347	TTLTAAITTVLAK([Carbamyl])TYGGAAR	2022.11	5	2.95	2.69	2.02	20	1	5	16	0.4	6	0.15	0.67	1	0.67	3	22	0	K	R	1	1
1755	1753	3326.74	4	ORF03636	6	[eeier] [GQVLAKPGTIKPHTKFESEV] [YILSKD] [eggrh] [tpffk]	b	GQVLAKPGTIKPHTKFESEV	-0.00744	exact match	-0.00744	eggr	43.0058	[Amide]:1 [carboxyl]:1	-0.0112963	GQVLAKPGTIKPHTKFESEVYILSKDE([carboxyl])GGR([Amide])	3326.76	5.39	2.64	2.69	2	30	2	5	11	0.18	8	0.13	0.4	1	0.4	3	25	0	R	R	1	1
1790	1789	2797.52	4	ORF03636	6	[reeie] [rgqvlakpgtikphtk] [FESEVY] [ILSK] [deggr]	y	gqvlakpgtikphtk	27.9949	[Formyl]:1	-0.013125	ILSK	-0.00197	exact match	-0.00197	G([Formyl])QVLAKPGTIKPHTKFESEVYILSK	2797.54	5.78	3.29	3.18	2	25	1	7	13	0.26	20	0.4	0.8	1	0.8	3	26	0	R	K	1	1
1998	1997	3311.73	4	ORF03636	6	[reeie] [rgqvlakpgtikphtkfesev] [YILSKD] [EGGR] [htpff]	y	gqvlakpgtikphtkfesev	27.9949	[Formyl]:1	-0.012955	EGGR	-0.00178	exact match	-0.00178	G([Formyl])QVLAKPGTIKPHTKFESEVYILSKDEGGR	3311.75	5.2	4.04	3.9	2	30	1	7	12	0.2	19	0.32	0.63	1	0.63	3	27	0	R	R	1	1
1472	1469	1745.82	2	ORF03637	9	[tmefl] [kyddapn] [NVAQAVIEA] [R] [gk]	b	yddapn	0.984	[Pyroglutamic]:1 [Asn->Thr]:1	-2.6e-05	R	-0.00287	exact match	-0.00287	YDDAP([Pyroglutamic])N([Asn->Thr])NVAQAVIEAR	1745.82	1.95	-0.42	-0.49	2	16	2	10	14	0.44	13	0.41	1.16	1	1.16	1	7	0	K	R	1	1
1427	1425	1847.91	2	ORF03637	6	[vdrmk] [refnv] [EANVGK] [PQVAYR] [eaira]	y	efnv	27.9949	[Formyl]:1	-0.008255	PQVAYR	-0.00256	exact match	-0.00256	E([Formyl])FNVEANVGKPQVAYR	1847.92	6.1	2.73	2.76	2	16	1	3	6	0.19	10	0.31	0.59	1	0.59	1	12	0	R	R	1	1
1828	1825	1860.88	2	ORF03637	7	[qeqer] [GITIT] [SAATTAF] [wsgmakq] [yephr]	y	GITIT	-0.00774	exact match	-0.00774	wsgmak	47.9847	[Hydroxylation]:1 [dihydroxy]:1	-0.0027673	GITITSAATTAFW([dihydroxy])SGM([Hydroxylation])AK	1860.89	6.31	3.1	3	2	18	2	3	8	0.22	9	0.25	0.56	1	0.56	1	17	0	R	K	1	1
1990	1989	1860.88	2	ORF03637	8	[qeqer] [GITI] [TSAATTAF] [wsgmakq] [yephr]	y	GITI	-0.00546	exact match	-0.00546	wsgmak	47.9847	[Hydroxylation]:1 [dihydroxy]:1	-0.0026673	GITITSAATTAFW([dihydroxy])SGM([Hydroxylation])AK	1860.89	5.77	3.12	3.03	2	18	2	3	10	0.28	10	0.28	0.64	1	0.64	1	24	0	R	K	1	1
1954	1953	1860.89	2	ORF03637	8	[qeqer] [GITI] [TSAATTAF] [wsgmakq] [yephr]	y	GITI	-0.00166	exact match	-0.00166	wsgmak	47.9847	[Hydroxylation]:1 [dihydroxy]:1	-0.0027673	GITITSAATTAFW([dihydroxy])SGM([Hydroxylation])AK	1860.89	3.94	3.55	3.33	2.16	18	2	5	13	0.33	11	0.28	0.75	1	0.75	1	25	0	R	K	1	1
1946	1945	1860.88	2	ORF03637	8	[qeqer] [GITI] [TSAATTAF] [wsgmakq] [yephr]	y	GITI	-0.00536	exact match	-0.00536	wsgmak	47.9847	[Hydroxylation]:1 [dihydroxy]:1	-0.0037673	GITITSAATTAFW([dihydroxy])SGM([Hydroxylation])AK	1860.89	6.58	4.51	4.46	2	18	2	4	12	0.33	10	0.28	0.72	1	0.72	1	26	0	R	K	1	1
1966	1965	1860.88	2	ORF03637	7	[qeqer] [GITIT] [SAATTAF] [wsgmakq] [yephr]	y	GITIT	-0.00424	exact match	-0.00424	wsgmak	47.9847	[Formyl]:1 [hydroxykynurenin]:1	-0.0035673	GITITSAATTAFW([hydroxykynurenin])SGMAK([Formyl])	1860.89	5.02	4.22	4.16	2	18	2	3	8	0.22	9	0.25	0.56	1	0.56	1	27	0	R	K	1	1
1926	1925	1860.88	2	ORF03637	8	[qeqer] [GITI] [TSAATTAF] [wsgmakq] [yephr]	y	GITI	-0.00306	exact match	-0.00306	wsgmak	47.9847	[Hydroxylation]:1 [dihydroxy]:1	-0.0029673	GITITSAATTAFW([dihydroxy])SGM([Hydroxylation])AK	1860.89	4.21	3.49	3.41	2	18	2	4	13	0.36	10	0.28	0.75	1	0.75	1	28	0	R	K	1	1
1862	1861	2157.02	3	ORF03637	6	[aaigl] [kdvttgdtlcdpe] [NPIILE] [R] [mefpe]	b	dvttgdtlcdpe	57.0215	[Carbamidomethyl]:1	-0.000394	R	2.67e-05	exact match	2.67e-05	DVTTGDTLC([Carbamidomethyl])DPENPIILER	2157.03	0.8	0.74	0.72	2	19	1	10	14	0.37	13	0.34	0.97	1	0.97	3	4	0	K	R	1	1
1562	1561	1745.82	2	ORF03637	9	[tmefl] [kyddapn] [NVAQAVIEA] [R] [gk]	b	yddapn	0.984	[Pyroglutamic]:1 [Asn->Thr]:1	-2.6e-05	R	-0.00467	exact match	-0.00467	YDDAP([Pyroglutamic])N([Asn->Thr])NVAQAVIEAR	1745.82	1.95	-0.99	-1.04	2	16	2	10	15	0.47	13	0.41	1.19	1	1.19	3	7	0	K	R	1	1
2020	2017	1860.88	2	ORF03637	8	[qeqer] [GITI] [TSAATTAF] [wsgmakq] [yephr]	y	GITI	-0.00896	exact match	-0.00896	wsgmak	47.9847	[Hydroxylation]:1 [dihydroxy]:1	-0.0029673	GITITSAATTAFW([dihydroxy])SGM([Hydroxylation])AK	1860.89	7.06	3.49	3.26	2.34	18	2	8	17	0.4	11	0.26	0.85	1	0.85	3	15	0	R	K	1	1
2227	2225	1860.88	2	ORF03637	6	[qeqer] [GITIT] [SAATTA] [fwsgmakq] [yephr]	y	GITIT	-0.00444	exact match	-0.00444	fwsgmak	47.9847	[Hydroxylation]:1 [dihydroxy]:1	-0.0027773	GITITSAATTAFW([dihydroxy])SGM([Hydroxylation])AK	1860.89	4.43	2.86	2.85	2	18	2	2	10	0.28	8	0.22	0.56	1	0.56	3	24	0	R	K	1	1
2994	2993	1860.89	2	ORF03637	8	[qeqer] [GITI] [TSAATTAF] [wsgmakq] [yephr]	y	GITI	-0.00216	exact match	-0.00216	wsgmak	47.9847	[Hydroxylation]:1 [dihydroxy]:1	-0.0029673	GITITSAATTAFW([dihydroxy])SGM([Hydroxylation])AK	1860.89	3.94	3.36	3.27	2	18	2	6	13	0.36	10	0.28	0.81	1	0.81	3	28	0	R	K	1	1
2087	2085	1860.88	2	ORF03637	6	[qeqer] [GITITS] [AATTAF] [wsgmakq] [yephr]	y	GITITS	-0.00467	exact match	-0.00467	wsgmak	47.9847	[Hydroxylation]:1 [dihydroxy]:1	-0.0027673	GITITSAATTAFW([dihydroxy])SGM([Hydroxylation])AK	1860.89	4.91	3.6	3.41	2.05	18	2	6	16	0.43	10	0.27	0.87	1	0.87	3	30	0	R	K	1	1
1498	1497	1926.03	3	ORF03638	8	[vevks] [rr] [VGGSTYQV] [PVEVRPVR] [rnala]	y	r	27.9949	[Formyl]:1	-0.007025	PVEVRPVR	-0.00452	exact match	-0.00452	R([Formyl])VGGSTYQVPVEVRPVR	1926.04	6.49	3.47	3.35	2.7	17	1	4	11	0.24	17	0.37	0.7	1	0.7	3	22	0	R	R	1	1
1498	1497	1926.03	3	ORF03638	8	[vevks] [rr] [VGGSTYQV] [PVEVRPVR] [rnala]	y	r	27.9949	[Formyl]:1	-0.004925	PVEVRPVR	-0.00422	exact match	-0.00422	R([Formyl])VGGSTYQVPVEVRPVR	1926.04	4.94	3.18	3.22	2.39	17	1	4	11	0.27	16	0.39	0.76	1	0.76	3	23	0	R	R	1	1
1624	1621	1626.74	2	ORF03646	8	[vqrvp] [kdvfm] [GVDELQVG] [mrf] [laetd]	nc_dir	dvfm	15.9949	[Hydroxylation]:1	-0.000765	mr	15.9949	[Hydroxylation]:1	-0.0023783	DVFM([Hydroxylation])GVDELQVGMR([Hydroxylation])	1626.74	0.89	0.25	0.11	2	14	2	9	15	0.54	10	0.36	1.21	1	1.21	1	7	0	K	R	1	1
1818	1817	1610.74	2	ORF03646	8	[qrvpk] [DV] [FMGVDELQ] [vgmrf] [laetd]	y	DV	-0.00155	exact match	-0.00155	vgmr	15.9949	[Hydroxylation]:1	-0.0006483	DVFMGVDELQVGM([Hydroxylation])R	1610.74	1.51	0.09	-0.19	2.18	14	1	5	8	0.26	9	0.29	0.72	1	0.72	1	7	0	K	R	1	1
1919	1917	1610.74	2	ORF03646	8	[qrvpk] [DV] [FMGVDELQ] [vgmrf] [laetd]	y	DV	-0.00275	exact match	-0.00275	vgmr	15.9949	[Hydroxylation]:1	-0.0005483	DVFMGVDELQVGM([Hydroxylation])R	1610.74	2.2	-0.4	-0.49	2	14	1	6	10	0.36	10	0.36	0.93	1	0.93	3	7	0	K	R	1	1
3266	3265	2488.18	2	ORF03691	7	[eeger] [YQGVVGL] [EGDTLAA] [cledyflrs] [eqlpt]	y	YQGVVGL	-0.00811	exact match	-0.00811	cledyflr	57.0215	[Carbamidomethyl]:1	-0.0007173	YQGVVGLEGDTLAAC([Carbamidomethyl])LEDYFLR	2488.19	3.81	1.09	0.9	2	22	1	10	15	0.34	16	0.36	0.93	1	0.93	3	8	0	R	R	1	1
487	485	1475.64	2	ORF03693	7	[yllpl] [kgiasmhc] [SANVGEK] [] [gdvav]	nc_dir	giasmhc	73.0164	[Carbamidomethyl]:1 [Hydroxylation]:1	-0.002129		-0.00226	exact match	-0.00226	GIASM([Hydroxylation])HC([Carbamidomethyl])SANVGEK	1475.65	5.41	2.89	2.93	2	14	2	7	11	0.39	14	0.5	1.14	1	1.14	1	17	0	K	K	1	1
1775	1773	2114.05	3	ORF03699	7	[klaid] [rhnandnv] [ELVHYAQ] [PLLR] [eadfl]	y	hnandnv	12	[Acetald+26]:1 [Ala->Gly]:1	-0.00606	PLLR	-0.00335	exact match	-0.00335	H([Acetald+26])NA([Ala->Gly])NDNVELVHYAQPLLR	2114.07	6.48	5.75	5.76	2	18	2	8	13	0.36	11	0.31	0.89	1	0.89	3	18	0	R	R	1	1
2602	2601	1557.89	3	ORF03708	6	[heykr] [qh] [LNLLHI] [LALYK] [eiren]	y	qh	-17.0265	[Pyro-glu]:1	-0.004541	LALYK	-0.00268	exact match	-0.00268	Q([Pyro-glu])HLNLLHILALYK	1557.9	6.87	4.59	4.71	2.09	13	1	5	6	0.22	7	0.26	0.66	1	0.66	1	25	0	R	K	1	1
2604	2601	1557.89	2	ORF03708	7	[heykr] [qhln] [LLHILAL] [YK] [eiren]	b	qhln	-17.0265	[Pyro-glu]:1	-0.002431	YK	-0.00555	exact match	-0.00555	Q([Pyro-glu])HLNLLHILALYK	1557.9	6.42	3.72	3.61	2.22	13	1	6	8	0.28	7	0.24	0.73	1	0.73	1	25	0	R	K	1	1
1535	1533	1559.76	2	ORF03716	7	[qtirr] [DL] [NDLAEQN] [milrh] [hggaa]	y	DL	-0.0007	exact match	-0.0007	milr	15.9949	[Hydroxylation]:1	-0.0006983	DLNDLAEQNM([Hydroxylation])ILR	1559.76	1.31	0.25	0	2	13	1	7	18	0.69	10	0.38	1.35	1	1.35	1	7	0	R	R	1	1
2023	2021	1880.99	2	ORF03720	7	[metk] [DL] [IVIGGGI] [ngagiaadaagrg] [lsvlm]	y	DL	0.0005	exact match	0.0005	ngagiaadaagr	0.984	[Methyl+Deamidated]:1 [Ala->Gly]:1	-0.0009493	DLIVIGGGIN([Methyl+Deamidated])GA([Ala->Gly])GIAADAAGR	1881	0.65	0.96	0.9	2	21	2	10	18	0.43	16	0.38	1.05	1	1.05	3	5	0	K	R	1	1
2074	2073	1881	2	ORF03720	7	[met] [kdlivigggin] [GAGIAAD] [AAGR] [glsvl]	y	dlivigggin	0.984	[Methyl+Deamidated]:1 [Ile->Val]:1	0.004584	AAGR	-0.000153	exact match	-0.000153	DLIVIGGGI([Ile->Val])N([Methyl+Deamidated])GAGIAADAAGR	1881	-2.49	0.43	0.32	2	21	2	11	18	0.43	14	0.33	1.02	1	1.02	3	6	0	K	R	1	1
2031	2029	1880.99	2	ORF03720	7	[met] [kdlivigggin] [GAGIAAD] [AAGR] [glsvl]	y	dlivigggin	0.984	[Methyl+Deamidated]:1 [Ile->Val]:1	-0.003716	AAGR	-0.000153	exact match	-0.000153	DLIVIGGGI([Ile->Val])N([Methyl+Deamidated])GAGIAADAAGR	1881	1.92	0.43	0.29	2	21	2	6	9	0.21	15	0.36	0.71	1	0.71	3	7	0	K	R	1	1
3982	3981	3765.7	3	ORF03720	7	[arhys] [rtygsntewilge] [ATSLLDL] [GEDFGHEFYEAELK] [ylvdh]	y	tygsntewilge	31.9898	[dihydroxy]:1	-0.014409	GEDFGHEFYEAELK	-0.00217	exact match	-0.00217	TYGSNTEW([dihydroxy])ILGEATSLLDLGEDFGHEFYEAELK	3765.72	4.36	0.73	0.84	2	33	1	1	3	0.05	20	0.3	0.36	1	0.36	3	8	0	R	K	1	1
3982	3981	3765.71	3	ORF03720	7	[arhys] [rtygsntewilge] [ATSLLDL] [GEDFGHEFYEAELK] [ylvdh]	y	tygsntewilge	31.9898	[dihydroxy]:1	-0.013609	GEDFGHEFYEAELK	-0.000573	exact match	-0.000573	TYGSNTEW([dihydroxy])ILGEATSLLDLGEDFGHEFYEAELK	3765.72	3.62	0.27	0.28	2	33	1	2	6	0.09	23	0.35	0.47	1	0.47	3	9	0	R	K	1	1
4142	4141	3737.71	3	ORF03720	7	[arhys] [rtygsntewilge] [ATSLLDL] [GEDFGHEFYEAELK] [ylvdh]	y	tygsntewilge	3.9949	[kynurenin]:1	-0.012295	GEDFGHEFYEAELK	-0.00157	exact match	-0.00157	TYGSNTEW([kynurenin])ILGEATSLLDLGEDFGHEFYEAELK	3737.73	3.53	0.67	0.67	2	33	1	2	5	0.08	22	0.33	0.44	1	0.44	3	9	0	R	K	1	1
4143	4141	3737.71	4	ORF03720	8	[arhys] [rtygsntewilge] [ATSLLDLG] [EDFGHEFYEAELK] [ylvdh]	y	tygsntewilge	3.9949	[kynurenin]:1	-0.010095	EDFGHEFYEAELK	-0.00261	exact match	-0.00261	TYGSNTEW([kynurenin])ILGEATSLLDLGEDFGHEFYEAELK	3737.73	3.77	1.21	1.26	2	33	1	7	15	0.23	16	0.24	0.58	1	0.58	3	9	0	R	K	1	1
4159	4157	3737.72	3	ORF03720	7	[arhys] [rtygsntewilge] [ATSLLDL] [GEDFGHEFYEAELK] [ylvdh]	y	tygsntewilge	3.9949	[kynurenin]:1	-0.009695	GEDFGHEFYEAELK	-0.00167	exact match	-0.00167	TYGSNTEW([kynurenin])ILGEATSLLDLGEDFGHEFYEAELK	3737.73	2.95	0.55	0.51	2	33	1	2	5	0.08	17	0.26	0.36	1	0.36	3	9	0	R	K	1	1
4039	4037	3765.71	3	ORF03720	7	[arhys] [rtygsntewilge] [ATSLLDL] [GEDFGHEFYEAELK] [ylvdh]	y	tygsntewilge	31.9898	[dihydroxy]:1	-0.013409	GEDFGHEFYEAELK	-0.00107	exact match	-0.00107	TYGSNTEW([dihydroxy])ILGEATSLLDLGEDFGHEFYEAELK	3765.72	3.48	0.25	0.21	2	33	1	2	5	0.08	22	0.33	0.44	1	0.44	3	10	0	R	K	1	1
4191	4189	3737.72	3	ORF03720	7	[arhys] [rtygsntewilge] [ATSLLDL] [GEDFGHEFYEAELK] [ylvdh]	y	tygsntewilge	3.9949	[kynurenin]:1	-0.006595	GEDFGHEFYEAELK	-0.00147	exact match	-0.00147	TYGSNTEW([kynurenin])ILGEATSLLDLGEDFGHEFYEAELK	3737.73	1.9	0.58	0.68	2	33	1	2	4	0.06	18	0.27	0.36	1	0.36	3	10	0	R	K	1	1
2508	2505	1875.85	2	ORF03720	6	[gpwvk] [qff] [DEGMHL] [PSPYGIR] [likgs]	y	qff	-17.0265	[Pyro-glu]:1	-0.006951	PSPYGIR	-0.00137	exact match	-0.00137	Q([Pyro-glu])FFDEGMHLPSPYGIR	1875.86	4.62	1.21	1.17	2	16	1	4	13	0.41	10	0.31	0.84	1	0.84	3	11	0	K	R	1	1
4100	4097	3765.71	3	ORF03720	7	[arhys] [rtygsntewilge] [ATSLLDL] [GEDFGHEFYEAELK] [ylvdh]	y	tygsntewilge	31.9898	[dihydroxy]:1	-0.007909	GEDFGHEFYEAELK	-0.000373	exact match	-0.000373	TYGSNTEW([dihydroxy])ILGEATSLLDLGEDFGHEFYEAELK	3765.72	2.02	-0.22	-0.17	2	33	1	2	7	0.11	31	0.47	0.61	1	0.61	3	11	0	R	K	1	1
4054	4053	3765.7	3	ORF03720	7	[arhys] [rtygsntewilge] [ATSLLDL] [GEDFGHEFYEAELK] [ylvdh]	y	tygsntewilge	31.9898	[dihydroxy]:1	-0.016609	GEDFGHEFYEAELK	-0.00307	exact match	-0.00307	TYGSNTEW([dihydroxy])ILGEATSLLDLGEDFGHEFYEAELK	3765.72	5.26	1.39	1.39	2	33	1	1	3	0.05	20	0.3	0.36	1	0.36	3	12	0	R	K	1	1
4055	4053	3765.7	3	ORF03720	7	[arhys] [rtygsntewilge] [ATSLLDL] [GEDFGHEFYEAELK] [ylvdh]	y	tygsntewilge	31.9898	[dihydroxy]:1	-0.015809	GEDFGHEFYEAELK	-0.00217	exact match	-0.00217	TYGSNTEW([dihydroxy])ILGEATSLLDLGEDFGHEFYEAELK	3765.72	5.26	1.38	1.44	2	33	1	1	3	0.05	19	0.29	0.35	1	0.35	3	12	0	R	K	1	1
4066	4065	3765.7	3	ORF03720	7	[arhys] [rtygsntewilge] [ATSLLDL] [GEDFGHEFYEAELK] [ylvdh]	y	tygsntewilge	31.9898	[dihydroxy]:1	-0.013209	GEDFGHEFYEAELK	-0.000473	exact match	-0.000473	TYGSNTEW([dihydroxy])ILGEATSLLDLGEDFGHEFYEAELK	3765.72	4.49	1.28	1.36	2	33	1	1	4	0.06	19	0.29	0.36	1	0.36	3	12	0	R	K	1	1
4055	4053	3765.71	3	ORF03720	7	[arhys] [rtygsntewilge] [ATSLLDL] [GEDFGHEFYEAELK] [ylvdh]	y	tygsntewilge	31.9898	[dihydroxy]:1	-0.007409	GEDFGHEFYEAELK	-0.00337	exact match	-0.00337	TYGSNTEW([dihydroxy])ILGEATSLLDLGEDFGHEFYEAELK	3765.72	3.22	1.7	1.67	2	33	1	1	3	0.05	19	0.29	0.35	1	0.35	3	13	0	R	K	1	1
4214	4213	3737.72	3	ORF03720	7	[arhys] [rtygsntewilge] [ATSLLDL] [GEDFGHEFYEAELK] [ylvdh]	y	tygsntewilge	3.9949	[kynurenin]:1	-0.009795	GEDFGHEFYEAELK	-0.00157	exact match	-0.00157	TYGSNTEW([kynurenin])ILGEATSLLDLGEDFGHEFYEAELK	3737.73	2.78	0.5	0.47	2	33	1	2	4	0.06	19	0.29	0.38	1	0.38	3	13	0	R	K	1	1
3978	3977	3765.71	3	ORF03720	7	[arhys] [rtygsntewilge] [ATSLLDL] [GEDFGHEFYEAELK] [ylvdh]	y	tygsntewilge	31.9898	[dihydroxy]:1	-0.010009	GEDFGHEFYEAELK	-0.00337	exact match	-0.00337	TYGSNTEW([dihydroxy])ILGEATSLLDLGEDFGHEFYEAELK	3765.72	4.07	2.1	2.04	2	33	1	1	3	0.05	19	0.29	0.35	1	0.35	3	14	0	R	K	1	1
1708	1705	2085.04	3	ORF03720	8	[rataa] [rrenglw] [IVEAEDID] [TGKK] [yvwqa]	y	renglw	12.9952	[oxolactone]:1 [Glu->Gln]:1	-0.010609	TGKK	-0.00172	exact match	-0.00172	RE([Glu->Gln])NGLW([oxolactone])IVEAEDIDTGKK	2085.05	6.54	3.05	2.83	2	18	2	6	8	0.22	10	0.28	0.67	1	0.67	3	16	0	R	K	1	1
1764	1761	2104.03	3	ORF03720	7	[rataa] [rrenglwi] [VEAEDID] [TGKK] [yvwqa]	y	renglwi	31.9898	[dihydroxy]:1	-0.008649	TGKK	-0.00182	exact match	-0.00182	RENGLW([dihydroxy])IVEAEDIDTGKK	2104.04	5.52	3.37	3.29	2.22	18	1	3	8	0.2	9	0.23	0.5	1	0.5	3	16	0	R	K	1	1
1846	1845	2076.03	2	ORF03720	8	[rataa] [rrenglw] [IVEAEDID] [TGKK] [yvwqa]	b	renglw	3.9949	[kynurenin]:1	-0.002475	TGKK	-0.0108	exact match	-0.0108	RENGLW([kynurenin])IVEAEDIDTGKK	2076.05	7.71	2.84	2.77	2	18	1	4	11	0.31	5	0.14	0.56	1	0.56	3	16	0	R	K	1	1
4090	4089	3765.71	3	ORF03720	7	[arhys] [rtygsntewilge] [ATSLLDL] [GEDFGHEFYEAELK] [ylvdh]	y	tygsntewilge	31.9898	[dihydroxy]:1	-0.009909	GEDFGHEFYEAELK	-0.00347	exact match	-0.00347	TYGSNTEW([dihydroxy])ILGEATSLLDLGEDFGHEFYEAELK	3765.72	3.78	2.18	2.16	2	33	1	2	5	0.08	25	0.38	0.48	1	0.48	3	16	0	R	K	1	1
4235	4233	3737.7	3	ORF03720	7	[arhys] [rtygsntewilge] [ATSLLDL] [GEDFGHEFYEAELK] [ylvdh]	y	tygsntewilge	3.9949	[kynurenin]:1	-0.013995	GEDFGHEFYEAELK	-0.00557	exact match	-0.00557	TYGSNTEW([kynurenin])ILGEATSLLDLGEDFGHEFYEAELK	3737.73	5.65	3.11	3.07	2	33	1	2	5	0.08	18	0.27	0.38	1	0.38	3	16	0	R	K	1	1
2124	2121	1379.71	2	ORF03720	7	[aaklr] [rrypf] [LTESLAR] [] [hysrt]	nc_dir	rypf	27.9949	[Formyl]:1	-0.003025		0.000637	exact match	0.000637	R([Formyl])YPFLTESLAR	1379.72	4.15	3.86	3.67	2.09	11	1	5	14	0.61	8	0.35	1.17	1	1.17	3	17	0	R	R	1	1
4051	4049	3765.69	3	ORF03720	7	[arhys] [rtygsntewilge] [ATSLLDL] [GEDFGHEFYEAELK] [ylvdh]	y	tygsntewilge	31.9898	[dihydroxy]:1	-0.016809	GEDFGHEFYEAELK	-0.00907	exact match	-0.00907	TYGSNTEW([dihydroxy])ILGEATSLLDLGEDFGHEFYEAELK	3765.72	7.73	5.33	5.33	2	33	1	1	3	0.05	19	0.29	0.35	1	0.35	3	18	0	R	K	1	1
1763	1761	1990.95	2	ORF03729	6	[grpak] [SVFTV] [HNLAYQ] [gmfyakh] [mddie]	y	SVFTV	-0.00974	exact match	-0.00974	gmfyak	15.9949	[Ala->Gly]:1 [Gly->Ser]:1	-0.0019383	SVFTVHNLAYQG([Gly->Ser])MFYA([Ala->Gly])K	1990.96	6.58	2.52	2.46	2	17	2	6	7	0.21	8	0.24	0.62	1	0.62	3	14	0	K	K	1	1
1523	1521	1488.71	3	ORF03731	6	[ydlpg] [rrgdvw] [HGYLAG] [AR] [pglry]	b	rgdvw	31.9898	[dihydroxy]:1	-0.003059	AR	-0.00238	exact match	-0.00238	RGDVW([dihydroxy])HGYLAGAR	1488.72	6.16	5.24	5.42	2	13	1	4	19	0.73	8	0.31	1.19	1	1.19	3	27	0	R	R	1	1
1466	1465	2175.07	4	ORF03791	6	[melfk] [rfrgrepqldam] [LEHYGI] [K] [g]	b	frgrepqldam	15.9949	[Hydroxylation]:1	-0.005635	K	-0.00702	exact match	-0.00702	FRGREPQLDAM([Hydroxylation])LEHYGIK	2175.09	7.11	4.28	4.28	2.05	18	1	4	11	0.3	4	0.11	0.51	1	0.51	1	24	0	R	K	1	1
1984	1981	2346.12	3	ORF03791	6	[sekqk] [qh] [LYSISD] [EQLRPYFPENK] [avngl]	y	qh	-17.0265	[Pyro-glu]:1	-0.004141	EQLRPYFPENK	-0.00574	exact match	-0.00574	Q([Pyro-glu])HLYSISDEQLRPYFPENK	2346.13	4.66	3.68	3.62	2	19	1	3	9	0.24	9	0.24	0.55	1	0.55	3	17	0	K	K	1	1
1748	1745	1551.71	2	ORF03792	6	[rmvaq] [rnv] [AHYLND] [PYYR] [tlfne]	y	nv	27.9949	[Formyl]:1	0.003045	PYYR	-0.00309	exact match	-0.00309	N([Formyl])VAHYLNDPYYR	1551.71	2.47	4.12	3.68	2	12	1	5	5	0.21	7	0.29	0.71	1	0.71	3	15	0	R	R	1	1
2444	2441	2598.19	2	ORF03792	6	[dvntr] [HQALADAESV] [EYLYFL] [sdamgprl] [grafl]	y	HQALADAESV	-0.00875	exact match	-0.00875	sdamgpr	15.9949	[b-methylthiol]:1 [Met->Thr]:1	-0.0036783	HQALADAESVEYLYFLSD([b-methylthiol])AM([Met->Thr])GPR	2598.21	6.43	4.84	4.91	2	23	2	5	9	0.2	10	0.22	0.52	1	0.52	3	19	0	R	R	1	1
3558	3557	3589.83	4	ORF03832	6	[lisev] [kkvddhtvqfvltrpeapfladlamd] [FASILS] [K] [eyadn]	b	kvddhtvqfvltrpeapfladlamd	15.9949	[Hydroxylation]:1	-0.005155	K	-0.00942	exact match	-0.00942	KVDDHTVQFVLTRPEAPFLADLAM([Hydroxylation])DFASILSK	3589.85	5.01	2.11	2.01	2	32	1	5	11	0.17	7	0.11	0.36	1	0.36	1	14	0	K	K	1	1
3946	3945	3589.84	4	ORF03832	6	[lisev] [kkvddhtvqfvltrpeapfladlamd] [FASILS] [K] [eyadn]	b	kvddhtvqfvltrpeapfladlamd	15.9949	[Hydroxylation]:1	-0.003755	K	-0.00662	exact match	-0.00662	KVDDHTVQFVLTRPEAPFLADLAM([Hydroxylation])DFASILSK	3589.85	3.75	1.95	1.82	2.02	32	1	7	16	0.25	9	0.14	0.5	1	0.5	3	14	0	K	K	1	1
4010	4009	3589.83	4	ORF03832	6	[lisev] [kkvddhtvqfvltrpeapfladlamd] [FASILS] [K] [eyadn]	b	kvddhtvqfvltrpeapfladlamd	15.9949	[Hydroxylation]:1	-0.011055	K	-0.00692	exact match	-0.00692	KVDDHTVQFVLTRPEAPFLADLAM([Hydroxylation])DFASILSK	3589.85	5.43	3.54	3.52	2	32	1	4	11	0.17	6	0.09	0.33	1	0.33	3	15	0	K	K	1	1
1787	1785	2899.48	4	ORF03832	6	[ielyk] [qaqvvmhdq] [APALII] [AHSTVYEPVRK] [evkgy]	y	qaqvvmhdq	-1.0316	[Pyro-glu]:1 [Hydroxylation]:1	-0.007776	AHSTVYEPVRK	-0.00796	exact match	-0.00796	Q([Pyro-glu])AQVVM([Hydroxylation])HDQAPALIIAHSTVYEPVRK	2899.5	6.1	5.3	5.14	2	26	2	4	9	0.17	13	0.25	0.5	1	0.5	3	19	0	K	K	1	1
3954	3953	2970.54	2	ORF03856	7	[eaark] [IGGNADLSESLLE] [EVASLVE] [wpvvltakf] [eekfl]	y	IGGNADLSESLLE	-0.00508	exact match	-0.00508	wpvvltak	31.9898	[dihydroxy]:1	-9.23e-05	IGGNADLSESLLEEVASLVEW([dihydroxy])PVVLTAK	2970.54	2.01	0.2	0.1	2	28	1	3	4	0.07	9	0.16	0.29	1	0.29	1	7	0	K	K	1	1
4127	4125	2970.54	2	ORF03856	9	[eaark] [IGGNADLSESL] [LEEVASLVE] [wpvvltakf] [eekfl]	y	IGGNADLSESL	-0.00653	exact match	-0.00653	wpvvltak	31.9898	[dihydroxy]:1	0.0003077	IGGNADLSESLLEEVASLVEW([dihydroxy])PVVLTAK	2970.54	2.75	-0.12	-0.33	2	28	1	7	12	0.21	12	0.21	0.55	1	0.55	3	7	0	K	K	1	1
4132	4129	2970.54	2	ORF03856	7	[eaark] [IGGNADLSESLL] [EEVASLV] [ewpvvltakf] [eekfl]	b	IGGNADLSESLL	0.00111	exact match	0.00111	ewpvvltak	31.9898	[dihydroxy]:1	-0.0044823	IGGNADLSESLLEEVASLVEW([dihydroxy])PVVLTAK	2970.54	1.47	-0.66	-0.72	2	28	1	3	12	0.21	7	0.13	0.39	1	0.39	3	7	0	K	K	1	1
4270	4269	3070.63	2	ORF03856	8	[eeaar] [KIGGNADLSESL] [LEEVASLV] [ewpvvltakf] [eekfl]	y	KIGGNADLSESL	-0.0115	exact match	-0.0115	ewpvvltak	3.9949	[kynurenin]:1	-0.0013683	KIGGNADLSESLLEEVASLVEW([kynurenin])PVVLTAK	3070.64	5.02	1.66	1.64	2	29	1	6	7	0.12	10	0.17	0.4	1	0.4	3	11	0	R	K	1	1
2916	2913	1827.94	2	ORF03857	6	[kfdtr] [TFQGL] [ILTLQD] [ywarq] [gctiv]	y	TFQGL	-0.00729	exact match	-0.00729	ywar	3.9949	[kynurenin]:1	-0.0019383	TFQGLILTLQDYW([kynurenin])AR	1827.95	4.98	1.77	1.59	2	15	1	7	9	0.3	7	0.23	0.77	1	0.77	1	9	0	R	R	1	1
2916	2913	1827.94	2	ORF03857	6	[kfdtr] [TFQGLI] [LTLQDY] [warq] [gctiv]	b	TFQGLI	-0.00185	exact match	-0.00185	war	3.9949	[kynurenin]:1	-0.0063083	TFQGLILTLQDYW([kynurenin])AR	1827.95	4.98	1.77	1.59	2	15	1	7	9	0.3	7	0.23	0.77	1	0.77	1	9	0	R	R	1	1
3118	3117	1827.94	2	ORF03857	7	[kfdtr] [TFQGL] [ILTLQDY] [warq] [gctiv]	y	TFQGL	-0.00779	exact match	-0.00779	war	3.9949	[kynurenin]:1	-0.0007083	TFQGLILTLQDYW([kynurenin])AR	1827.95	4.38	0.13	0.04	2	15	1	8	13	0.43	11	0.37	1.07	1	1.07	3	9	0	R	R	1	1
3244	3241	1827.94	2	ORF03857	6	[kfdtr] [TFQGLI] [LTLQDY] [warq] [gctiv]	b	TFQGLI	-0.00405	exact match	-0.00405	war	3.9949	[kynurenin]:1	-0.0072083	TFQGLILTLQDYW([kynurenin])AR	1827.95	7.5	5.21	5.18	2	15	1	6	10	0.33	6	0.2	0.73	1	0.73	3	19	0	R	R	1	1
423	421	1418.75	3	ORF03892	7	[] [m] [KEVEKNE] [IKR] [lsdrl]	y	m	15.9949	[Hydroxylation]:1	-5e-06	IKR	-0.00169	exact match	-0.00169	M([Hydroxylation])KEVEKNEIKR	1418.76	3.61	4.39	4.27	2	11	1	4	7	0.32	10	0.45	0.95	1	0.95	1	27	1		R	1	1
3007	3005	1675.98	2	ORF03901	7	[vltgr] [qkpl] [TEVAIII] [AEIR] [srdgf]	y	qkpl	-17.0265	[Pyro-glu]:1	-0.005811	AEIR	-0.00223	exact match	-0.00223	Q([Pyro-glu])KPLTEVAIIIAEIR	1675.99	5.56	3.35	3.16	2	15	1	4	5	0.17	11	0.37	0.67	1	0.67	1	15	0	R	R	1	1
3035	3033	1675.98	2	ORF03901	7	[vltgr] [qkpl] [TEVAIII] [AEIR] [srdgf]	y	qkpl	-17.0265	[Pyro-glu]:1	-0.007311	AEIR	-0.00243	exact match	-0.00243	Q([Pyro-glu])KPLTEVAIIIAEIR	1675.99	6.09	3.5	3.39	2.62	15	1	5	7	0.18	11	0.28	0.59	1	0.59	1	16	0	R	R	1	1
3054	3053	3908.8	3	ORF03905	6	[slvsr] [GTFPQLNLAPV] [NFDALF] [mnylqqqagegteehqda] []	y	GTFPQLNLAPV	8e-05	exact match	8e-05	mnylqqqagegteehqda	15.9949	[Hydroxylation]:1	0.0029517	GTFPQLNLAPVNFDALFM([Hydroxylation])NYLQQQAGEGTEEHQDA	3908.8	-0.56	-0.95	-0.75	2	35	1	9	14	0.2	21	0.3	0.63	1	0.63	3	6	2	R		1	1
2159	2157	2597.25	4	ORF03916	11	[dyaia] [khflhc] [QQAVSDPYAVF] [LHATTR] [ddkhw]	b	hflhc	57.0215	[Carbamidomethyl]:1	-0.002444	LHATTR	-0.00641	exact match	-0.00641	HFLHC([Carbamidomethyl])QQAVSDPYAVFLHATTR	2597.26	4.78	3.92	3.93	2	22	1	11	17	0.39	17	0.39	1.02	1	1.02	3	24	0	K	R	1	1
1774	1773	1837.95	3	ORF03932	6	[kgire] [ki] [KLVSSA] [GTGHFYTTTK] [nkrtk]	y	i	27.9949	[Formyl]:1	-0.001775	GTGHFYTTTK	-0.00401	exact match	-0.00401	I([Formyl])KLVSSAGTGHFYTTTK	1837.96	3.86	2.87	3.09	2	17	1	3	8	0.24	15	0.44	0.76	1	0.76	3	23	0	K	K	1	1
1686	1685	1147.58	2	ORF03933	6	[natkr] [rf] [LPNLHS] [HR] [fwves]	y	f	27.9949	[Formyl]:1	-0.002325	HR	-0.00138	exact match	-0.00138	F([Formyl])LPNLHSHR	1147.59	7.02	4.74	4.55	2	9	1	5	9	0.5	10	0.56	1.33	1	1.33	1	27	0	R	R	1	1
2099	2097	1147.58	2	ORF03933	6	[natkr] [rf] [LPNLHS] [HR] [fwves]	y	f	27.9949	[Formyl]:1	-0.002125	HR	-0.000883	exact match	-0.000883	F([Formyl])LPNLHSHR	1147.59	5.71	3.37	3.3	2	9	1	5	8	0.44	9	0.5	1.22	1	1.22	3	27	0	R	R	1	1
3266	3265	2388.27	2	ORF03970	6	[adiak] [ESSDII] [LLEKDL] [mvleegvikg] [retfg]	y	ESSDII	-0.00211	exact match	-0.00211	mvleegvik	15.9949	[Hydroxylation]:1	0.0003917	ESSDIILLEKDLM([Hydroxylation])VLEEGVIK	2388.27	1.33	0.4	0.23	2	21	1	2	7	0.17	12	0.29	0.5	1	0.5	3	10	0	K	K	1	1
687	685	1398.66	2	ORF03983	7	[eawek] [kim] [ASEGNQQ] [HIR] [eamia]	y	im	15.9949	[Hydroxylation]:1	-0.004965	HIR	-0.0016433	exact match	-0.0016433	IM([Hydroxylation])ASEGNQQHIR	1398.67	5.71	3.34	3.31	2	12	1	1	4	0.17	10	0.42	0.63	1	0.63	3	16	0	K	R	1	1
2746	2745	1962.01	2	ORF04048	8	[erger] [RQPV] [TSFEQALE] [wlvke] [srrgl]	b	RQPV	-0.00206	exact match	-0.00206	wlvk	31.9898	[dihydroxy]:1	-0.0077323	RQPVTSFEQALEW([dihydroxy])LVK	1962.02	5.68	2.99	2.92	2	16	1	7	18	0.56	11	0.34	1.13	1	1.13	1	16	0	R	K	1	1
3082	3081	1962.01	3	ORF04048	8	[erger] [RQPV] [TSFEQALE] [wlvke] [srrgl]	b	RQPV	-0.00186	exact match	-0.00186	wlvk	31.9898	[dihydroxy]:1	-0.0067323	RQPVTSFEQALEW([dihydroxy])LVK	1962.02	5.32	2.96	2.84	2	16	1	6	25	0.78	9	0.28	1.25	1	1.25	3	16	0	R	K	1	1
572	569	1773.79	3	ORF04064	6	[m] [SQQHTT] [QASGQG] [mlerv] [fklre]	b	SQQHTT	-0.00356	exact match	-0.00356	mler	15.9949	[Hydroxylation]:1	-0.0059283	SQQHTTQASGQGM([Hydroxylation])LER	1773.81	7.05	5.19	5.3	2	16	1	8	19	0.59	14	0.44	1.28	1	1.28	3	18	1		R	1	1
572	569	1773.79	3	ORF04064	6	[m] [SQQHTT] [QASGQG] [mlerv] [fklre]	y	SQQHTT	-0.00636	exact match	-0.00636	mler	15.9949	[Hydroxylation]:1	-0.0032283	SQQHTTQASGQGM([Hydroxylation])LER	1773.81	7.05	5.19	5.3	2	16	1	8	19	0.59	14	0.44	1.28	1	1.28	3	18	1		R	1	1
912	909	2439.19	4	ORF04074	7	[lrrlg] [kvqm] [LAQAAEE] [HPLHGGTGIAHTR] [wathg]	y	vqm	15.9949	[Hydroxylation]:1	-0.008195	HPLHGGTGIAHTR	-0.00473	exact match	-0.00473	VQM([Hydroxylation])LAQAAEEHPLHGGTGIAHTR	2439.21	6.71	3.73	3.53	2	23	1	4	5	0.11	18	0.39	0.59	1	0.59	1	22	0	K	R	1	1
1334	1333	1011.52	2	ORF04074	7	[] [mcgi] [VGAIAQR] [] [dvaei]	nc_dir	cgi	24.9952	[cyano]:1	-0.001059		-0.000963	exact match	-0.000963	C([cyano])GIVGAIAQR	1011.53	6.09	4.1	4.2	2	10	1	5	9	0.45	7	0.35	1.05	1	1.05	1	29	1		R	1	1
1334	1333	1011.52	2	ORF04074	7	[] [mcgi] [VGAIAQR] [] [dvaei]	nc_dir	cgi	24.9952	[cyano]:1	-0.001359		-0.000563	exact match	-0.000563	C([cyano])GIVGAIAQR	1011.53	6.39	4.83	4.96	2.03	10	1	5	9	0.44	7	0.34	1.03	1	1.03	1	30	1		R	1	1
1060	1057	2439.19	5	ORF04074	8	[lrrlg] [kvqm] [LAQAAEEH] [PLHGGTGIAHTR] [wathg]	y	vqm	15.9949	[Hydroxylation]:1	-0.005995	PLHGGTGIAHTR	-0.00502	exact match	-0.00502	VQM([Hydroxylation])LAQAAEEHPLHGGTGIAHTR	2439.21	6.06	4.32	4.35	2	23	1	4	4	0.09	18	0.39	0.57	1	0.57	3	22	0	K	R	1	1
1558	1557	2252.2	3	ORF04075	7	[gpfar] [LRPGAELLAGA] [HVGNFVE] [mkka] [rlgkg]	b	LRPGAELLAGA	-0.00309	exact match	-0.00309	mkk	15.9949	[Hydroxylation]:1	-0.0084883	LRPGAELLAGAHVGNFVEM([Hydroxylation])KK	2252.21	6.22	3.69	3.65	2	21	1	4	12	0.29	5	0.12	0.5	1	0.5	1	23	0	R	K	1	1
1788	1785	2124.1	3	ORF04075	12	[gpfar] [LRPGAE] [LLAGAHVGNFVE] [mkk] [arlgk]	b	LRPGAE	-0.00379	exact match	-0.00379	mk	15.9949	[Hydroxylation]:1	-0.0045283	LRPGAELLAGAHVGNFVEM([Hydroxylation])K	2124.11	6.61	5.53	5.37	2	20	1	3	16	0.4	4	0.1	0.58	1	0.58	3	19	0	R	K	1	1
2572	2569	2498.17	3	ORF04077	8	[] [mamtyhldvvsaeq] [QMFSGLVE] [K] [iqvtg]	b	amtyhldvvsaeq	15.9949	[b-methylthiol]:1 [Met->Thr]:1	-0.006865	K	-0.000823	exact match	-0.000823	AM([Met->Thr])TYHLD([b-methylthiol])VVSAEQQMFSGLVEK	2498.18	4.09	4.11	4.03	2	22	2	6	10	0.23	7	0.16	0.52	1	0.52	3	26	1		K	1	1
2960	2957	2498.17	3	ORF04077	7	[] [mamtyhldvvsaeqq] [MFSGLVE] [K] [iqvtg]	b	amtyhldvvsaeqq	15.9949	[b-methylthiol]:1 [Met->Thr]:1	-0.007245	K	-0.000723	exact match	-0.000723	AM([Met->Thr])TYHLD([b-methylthiol])VVSAEQQMFSGLVEK	2498.18	4.21	4.39	4.25	2	22	2	4	9	0.2	5	0.11	0.41	1	0.41	3	27	1		K	1	1
1743	1741	1822.88	2	ORF04078	7	[dstsr] [qldpl] [VVGQEHY] [DTAR] [gvqsi]	y	qldpl	-17.0265	[Pyro-glu]:1	-0.001951	DTAR	-0.000403	exact match	-0.000403	Q([Pyro-glu])LDPLVVGQEHYDTAR	1822.88	1.51	-0.04	-0.23	2	16	1	6	9	0.28	11	0.34	0.81	1	0.81	1	7	0	R	R	1	1
1899	1897	1822.88	2	ORF04078	8	[dstsr] [qldpl] [VVGQEHYD] [TAR] [gvqsi]	y	qldpl	-17.0265	[Pyro-glu]:1	-0.006051	TAR	-0.000463	exact match	-0.000463	Q([Pyro-glu])LDPLVVGQEHYDTAR	1822.88	3.54	0.92	0.41	2	16	1	7	11	0.34	14	0.44	1	1	1	3	11	0	R	R	1	1
3271	3269	3072.36	3	ORF04078	6	[tirgf] [kgimegeydhlpeqaf] [YMVGSI] [DEAVEK] [akkl]	y	gimegeydhlpeqaf	15.9949	[Gly->Val]:1 [Leu->Ser]:1	-0.010654	DEAVEK	-0.00366	exact match	-0.00366	G([Gly->Val])IMEGEYDHL([Leu->Ser])PEQAFYMVGSIDEAVEK	3072.37	5.56	4.69	4.66	2	27	2	2	4	0.07	8	0.15	0.26	1	0.26	3	27	0	K	K	1	1
1919	1917	2380.21	3	ORF04080	6	[vtell] [kqkqyapmsvaq] [QSLVLF] [AAER] [gylad]	y	qkqyapmsvaq	15.9949	[Hydroxylation]:1	-0.008055	AAER	-0.00188	exact match	-0.00188	QKQYAP([Hydroxylation])MSVAQQSLVLFAAER	2380.22	4.83	3.28	3.19	2	21	1	5	11	0.26	10	0.24	0.62	1	0.62	1	16	0	K	R	1	1
1902	1901	2380.21	3	ORF04080	6	[vtell] [kqkqyapmsvaq] [QSLVLF] [AAER] [gylad]	y	qkqyapmsvaq	15.9949	[Hydroxylation]:1	-0.011955	AAER	-0.00188	exact match	-0.00188	QKQYAP([Hydroxylation])MSVAQQSLVLFAAER	2380.22	6.3	3.45	3.44	2	21	1	7	14	0.33	11	0.26	0.76	1	0.76	1	17	0	K	R	1	1
1962	1961	2380.2	3	ORF04080	6	[vtell] [kqkqyapmsvaq] [QSLVLF] [AAER] [gylad]	y	qkqyapmsvaq	15.9949	[Hydroxylation]:1	-0.011555	AAER	-0.00278	exact match	-0.00278	QKQYAP([Hydroxylation])MSVAQQSLVLFAAER	2380.22	7.1	5.36	5.18	2	21	1	5	11	0.26	10	0.24	0.62	1	0.62	1	18	0	K	R	1	1
2055	2053	2380.21	3	ORF04080	6	[vtell] [kqkqyapmsvaq] [QSLVLF] [AAER] [gylad]	y	qkqyapmsvaq	15.9949	[Hydroxylation]:1	-0.008555	AAER	-0.00208	exact match	-0.00208	QKQYAP([Hydroxylation])MSVAQQSLVLFAAER	2380.22	5.25	3.73	3.47	2	21	1	5	9	0.21	11	0.26	0.6	1	0.6	1	24	0	K	R	1	1
2023	2021	2380.21	3	ORF04080	6	[vtell] [kqkqyapmsvaq] [QSLVLF] [AAER] [gylad]	y	qkqyapmsvaq	15.9949	[Hydroxylation]:1	-0.008255	AAER	-0.00188	exact match	-0.00188	QKQYAP([Hydroxylation])MSVAQQSLVLFAAER	2380.22	4.49	3.13	2.94	2.08	21	1	6	10	0.23	11	0.25	0.62	1	0.62	1	25	0	K	R	1	1
2018	2017	2380.21	3	ORF04080	6	[vtell] [kqkqyapmsvaq] [QSLVLF] [AAER] [gylad]	y	qkqyapmsvaq	15.9949	[Hydroxylation]:1	-0.008255	AAER	-0.00258	exact match	-0.00258	QKQYAP([Hydroxylation])MSVAQQSLVLFAAER	2380.22	5.41	4.71	4.43	2	21	1	6	8	0.19	11	0.26	0.6	1	0.6	1	26	0	K	R	1	1
2003	2001	2380.21	3	ORF04080	6	[vtell] [kqkqyapmsvaq] [QSLVLF] [AAER] [gylad]	y	qkqyapmsvaq	15.9949	[Hydroxylation]:1	-0.008555	AAER	-0.00218	exact match	-0.00218	QKQYAP([Hydroxylation])MSVAQQSLVLFAAER	2380.22	5.04	3.92	3.81	2	21	1	5	8	0.19	10	0.24	0.55	1	0.55	1	28	0	K	R	1	1
2336	2333	3305.68	3	ORF04080	6	[rgllg] [rvvntlgapidgkgpvdndgfsa] [VEAIAP] [GVIDR] [qsvdq]	y	vvntlgapidgkgpvdndgfsa	43.0058	[Carbamyl]:1	-0.006404	GVIDR	-0.000243	exact match	-0.000243	VVNTLGAPIDGK([Carbamyl])GPVDNDGFSAVEAIAPGVIDR	3305.69	1.78	-0.2	-0.39	2	33	1	6	15	0.23	11	0.17	0.48	1	0.48	3	6	0	R	R	1	1
1582	1581	1940.89	2	ORF04080	6	[lnler] [D] [SVGAVV] [mgpyadlaegmkv] [kctgr]	y	D	-0.00294	exact match	-0.00294	mgpyadlaegmk	31.9898	[Hydroxylation]:2	0.0013467	DSVGAVVM([Hydroxylation])GPYADLAEGM([Hydroxylation])K	1940.89	0.42	-0.73	-0.75	2	19	2	9	15	0.39	16	0.42	1.05	1	1.05	3	7	0	R	K	1	1
1852	1849	1924.89	2	ORF04080	6	[lnler] [D] [SVGAVV] [mgpyadlaegmkv] [kctgr]	y	D	-0.00584	exact match	-0.00584	mgpyadlaegmk	15.9949	[Hydroxylation]:1	0.0004617	DSVGAVVM([Hydroxylation])GPYADLAEGMK	1924.89	2.55	-0.16	-0.16	2	19	1	7	14	0.37	12	0.32	0.87	1	0.87	3	7	0	R	K	1	1
2579	2577	3965.86	3	ORF04080	8	[velak] [IGSFE] [AALLAYVD] [rdhaplmqeinqsggyndeiegkl] [kgild]	y	IGSFE	-0.0219	exact match	-0.0219	rdhaplmqeinqsggyndeiegk	15.9949	[Hydroxylation]:1	0.0037917	IGSFEAALLAYVDRDHAPLM([Hydroxylation])QEINQSGGYNDEIEGK	3965.87	4.03	-2	-2.03	2	36	1	16	31	0.43	30	0.42	1.07	1	1.07	3	11	0	K	K	1	1
2164	2161	2380.21	3	ORF04080	9	[vtell] [kqkqyapmsv] [AQQSLVLFA] [AER] [gylad]	y	qkqyapmsv	15.9949	[Hydroxylation]:1	-0.006965	AER	-0.00137	exact match	-0.00137	QKQYAP([Hydroxylation])MSVAQQSLVLFAAER	2380.22	4.53	3.54	3.59	2.05	21	1	8	19	0.44	12	0.28	0.91	1	0.91	3	17	0	K	R	1	1
2178	2177	2380.21	3	ORF04080	8	[vtell] [kqkqyapmsv] [AQQSLVLF] [AAER] [gylad]	y	qkqyapmsv	15.9949	[Hydroxylation]:1	-0.003865	AAER	-0.00218	exact match	-0.00218	QKQYAP([Hydroxylation])MSVAQQSLVLFAAER	2380.22	3.57	3.89	3.74	2	21	1	7	16	0.38	12	0.29	0.83	1	0.83	3	18	0	K	R	1	1
2244	2241	2380.21	3	ORF04080	6	[vtell] [kqkqyapmsvaq] [QSLVLF] [AAER] [gylad]	y	qkqyapmsvaq	15.9949	[Hydroxylation]:1	-0.006155	AAER	-0.00178	exact match	-0.00178	QKQYAP([Hydroxylation])MSVAQQSLVLFAAER	2380.22	4.41	3.46	3.48	2	21	1	4	9	0.21	10	0.24	0.55	1	0.55	3	22	0	K	R	1	1
2223	2221	2380.21	3	ORF04080	9	[vtell] [kqkqyapmsv] [AQQSLVLFA] [AER] [gylad]	y	qkqyapmsv	15.9949	[Hydroxylation]:1	-0.007465	AER	-0.00147	exact match	-0.00147	QKQYAP([Hydroxylation])MSVAQQSLVLFAAER	2380.22	4.62	3.45	3.32	2	21	1	8	13	0.31	13	0.31	0.81	1	0.81	3	23	0	K	R	1	1
2298	2297	2380.21	3	ORF04080	8	[vtell] [kqkqyapmsv] [AQQSLVLF] [AAER] [gylad]	y	qkqyapmsv	15.9949	[Hydroxylation]:1	-0.006865	AAER	-0.00188	exact match	-0.00188	QKQYAP([Hydroxylation])MSVAQQSLVLFAAER	2380.22	4.41	3	2.84	2.17	21	1	6	13	0.29	12	0.26	0.68	1	0.68	3	24	0	K	R	1	1
2247	2245	2380.21	3	ORF04080	9	[vtell] [kqkqyapmsv] [AQQSLVLFA] [AER] [gylad]	y	qkqyapmsv	15.9949	[Hydroxylation]:1	-0.007665	AER	-0.00177	exact match	-0.00177	QKQYAP([Hydroxylation])MSVAQQSLVLFAAER	2380.22	5.16	4.06	4.01	3.03	21	1	8	15	0.24	13	0.2	0.57	1	0.57	3	25	0	K	R	1	1
2235	2233	2380.21	3	ORF04080	9	[vtell] [kqkqyapmsv] [AQQSLVLFA] [AER] [gylad]	y	qkqyapmsv	15.9949	[Hydroxylation]:1	-0.007365	AER	-0.00187	exact match	-0.00187	QKQYAP([Hydroxylation])MSVAQQSLVLFAAER	2380.22	5.29	4.46	4.3	2.02	21	1	8	13	0.31	13	0.31	0.8	1	0.8	3	26	0	K	R	1	1
2564	2561	2380.21	3	ORF04080	7	[vtell] [kqkqyapmsvaq] [QSLVLFA] [AER] [gylad]	y	qkqyapmsvaq	15.9949	[Hydroxylation]:1	-0.008655	AER	-0.00187	exact match	-0.00187	QKQYAP([Hydroxylation])MSVAQQSLVLFAAER	2380.22	5.41	4.67	4.65	2	21	1	6	12	0.29	11	0.26	0.69	1	0.69	3	27	0	K	R	1	1
3118	3117	2380.21	3	ORF04080	6	[vtell] [kqkqyapmsvaq] [QSLVLF] [AAER] [gylad]	y	qkqyapmsvaq	15.9949	[Hydroxylation]:1	-0.009655	AAER	-0.00188	exact match	-0.00188	QKQYAP([Hydroxylation])MSVAQQSLVLFAAER	2380.22	5.08	3.13	2.81	2.08	21	1	6	11	0.25	10	0.23	0.62	1	0.62	3	28	0	K	R	1	1
3488	3485	1759.96	2	ORF04081	6	[aennr] [lnalpd] [VLEQFI] [HLR] [aasea]	y	lnalpd	-17.0265	[N-oxobutanoic]:1	-0.003611	HLR	-0.000843	exact match	-0.000843	LN([N-oxobutanoic])ALPDVLEQFIHLR	1759.96	3.62	1.06	1.04	2	15	1	3	4	0.13	9	0.3	0.53	1	0.53	1	8	0	R	R	1	1
3522	3521	1759.96	2	ORF04081	6	[aennr] [lnalpd] [VLEQFI] [HLR] [aasea]	y	lnalpd	-17.0265	[N-oxobutanoic]:1	-0.003111	HLR	-0.000943	exact match	-0.000943	LN([N-oxobutanoic])ALPDVLEQFIHLR	1759.96	3.45	1.6	1.58	2.5	15	1	2	2	0.05	9	0.24	0.35	1	0.35	1	11	0	R	R	1	1
954	953	1134.53	2	ORF04081	7	[agvii] [ragdm] [VIDGSVR] [] [grler]	nc_dir	agdm	15.9949	[Hydroxylation]:1	-0.000415		0.000237	exact match	0.000237	AGDM([Hydroxylation])VIDGSVR	1134.53	2.03	1.01	1.01	2	11	1	6	17	0.77	9	0.41	1.45	1	1.45	3	8	0	R	R	1	1
3732	3729	1759.96	2	ORF04081	6	[aennr] [lnalpd] [VLEQFI] [HLR] [aasea]	y	lnalpd	-17.0265	[N-oxobutanoic]:1	-0.003311	HLR	-0.00104	exact match	-0.00104	LN([N-oxobutanoic])ALPDVLEQFIHLR	1759.96	3.56	1.76	1.47	2	15	1	3	3	0.1	9	0.3	0.5	1	0.5	3	8	0	R	R	1	1
1298	1297	2291.06	4	ORF04091	6	[lakwk] [RQTL] [GQHDFS] [ageglythmka] [lrpde]	b	RQTL	-0.00213	exact match	-0.00213	ageglythmk	15.9949	[Hydroxylation]:1	-0.0085283	RQTLGQHDFSAGEGLYTHM([Hydroxylation])K	2291.08	5.93	4.15	4.27	2	20	1	8	21	0.53	11	0.28	1	1	1	3	24	0	K	K	1	1
1266	1265	2291.06	4	ORF04091	6	[lakwk] [RQTL] [GQHDFS] [ageglythmka] [lrpde]	b	RQTL	-0.00213	exact match	-0.00213	ageglythmk	15.9949	[Hydroxylation]:1	-0.0064283	RQTLGQHDFSAGEGLYTHM([Hydroxylation])K	2291.08	5.06	4.16	4.24	2	20	1	7	22	0.55	9	0.23	0.95	1	0.95	3	25	0	K	K	1	1
1268	1265	2291.07	3	ORF04091	7	[lakwk] [RQTLGQ] [HDFSAGE] [glythmka] [lrpde]	b	RQTLGQ	-0.00227	exact match	-0.00227	glythmk	15.9949	[Hydroxylation]:1	-0.0050683	RQTLGQHDFSAGEGLYTHM([Hydroxylation])K	2291.08	4.23	3.41	3.45	2.05	20	1	8	20	0.49	9	0.22	0.9	1	0.9	3	25	0	K	K	1	1
1268	1265	2291.07	3	ORF04091	7	[lakwk] [RQTLGQHD] [FSAGEGL] [ythmka] [lrpde]	y	RQTLGQHD	-0.00522	exact match	-0.00522	ythmk	15.9949	[Hydroxylation]:1	-0.0020483	RQTLGQHDFSAGEGLYTHM([Hydroxylation])K	2291.08	4.23	3.41	3.45	2.05	20	1	8	20	0.49	9	0.22	0.9	1	0.9	3	25	0	K	K	1	1
1366	1365	2448.16	4	ORF04105	9	[aqlle] [rh] [GHAFNDLDL] [GKREPVTEEEK] [lfvav]	y	h	27.9949	[Formyl]:1	-0.003325	GKREPVTEEEK	-0.00476	exact match	-0.00476	H([Formyl])GHAFNDLDLGKREPVTEEEK	2448.17	4.86	3.09	3.15	2	21	1	2	14	0.33	12	0.29	0.67	1	0.67	3	25	0	R	K	1	1
1462	1461	2155.05	2	ORF04109	6	[rweda] [kvhvm] [SHALHY] [GTSVFEGIR] [cydsh]	y	vhvm	15.9949	[Hydroxylation]:1	-0.005735	GTSVFEGIR	-0.00347	exact match	-0.00347	VHVM([Hydroxylation])SHALHYGTSVFEGIR	2155.06	5.46	3.46	3.28	2	19	1	3	5	0.13	11	0.29	0.5	1	0.5	1	27	0	K	R	1	1
2118	2117	2183.05	3	ORF04109	6	[rweda] [kvhvmshal] [HYGTSV] [FEGIR] [cydsh]	y	vhvmshal	43.9898	[Hydroxylation]:1 [Formyl]:1	-0.00616	FEGIR	-0.00229	exact match	-0.00229	V([Formyl])HVM([Hydroxylation])SHALHYGTSVFEGIR	2183.06	5.16	3.32	3.39	2	19	2	3	14	0.37	10	0.26	0.71	1	0.71	3	27	0	K	R	1	1
3102	3101	3356.67	4	ORF04110	7	[aralw] [ratgmtdsdfgkpi] [IAVVNSF] [TQFVPGHVHLR] [dlgkl]	y	atgmtdsdfgkpi	15.9949	[Hydroxylation]:1	-0.016495	TQFVPGHVHLR	-0.00556	exact match	-0.00556	ATGM([Hydroxylation])TDSDFGKPIIAVVNSFTQFVPGHVHLR	3356.7	6.86	3.78	3.75	2	31	1	2	5	0.08	16	0.26	0.37	1	0.37	3	17	0	R	R	1	1
1966	1965	1490.85	3	ORF04121	6	[lenla] [rmrkqd] [IIFAIL] [K] [qhaks]	b	mrkqd	15.9949	[Lys->MetOx]:1 [Met->Lys]:1	-0.002394	K	-0.00652	exact match	-0.00652	M([Met->Lys])RK([Lys->MetOx])QDIIFAILK	1490.86	7.7	3.54	3.44	2	12	2	5	19	0.79	8	0.33	1.33	1	1.33	1	23	0	R	K	1	1
1967	1965	1490.85	2	ORF04121	7	[lenla] [rmrkqd] [IIFAILK] [] [qhaks]	nc_dir	mrkqd	15.9949	[Lys->MetOx]:1 [Met->Lys]:1	-0.002494		-0.00436	exact match	-0.00436	M([Met->Lys])RK([Lys->MetOx])QDIIFAILK	1490.86	6.69	2.85	2.54	2	12	2	3	14	0.58	6	0.25	0.96	1	0.96	1	23	0	R	K	1	1
4014	4013	2890.44	3	ORF04121	6	[ifail] [kqhaksgedifgdgvleilq] [DGFGFL] [R] [sadss]	b	qhaksgedifgdgvleilq	43.0092	[hypusine]:1 [Phe->Cys]:1	-0.006355	R	0.0142	exact match	0.0142	QHAK([hypusine])SGEDIF([Phe->Cys])GDGVLEILQDGFGFLR	2890.43	-2.78	2.64	2.65	2	26	2	4	11	0.21	6	0.12	0.4	1	0.4	3	11	0	K	R	1	1
2190	2189	1490.86	3	ORF04121	6	[lenla] [rmrkqd] [IIFAIL] [K] [qhaks]	b	mrkqd	15.9949	[Lys->MetOx]:1 [Met->Lys]:1	-0.001894	K	-0.00232	exact match	-0.00232	M([Met->Lys])RK([Lys->MetOx])QDIIFAILK	1490.86	4.21	2.63	2.7	2	12	2	6	16	0.67	9	0.38	1.29	1	1.29	3	23	0	R	K	1	1
3346	3345	2197.12	3	ORF04165	13	[kgqqf] [rltw] [TQLLEEVDEALAL] [GHK] [ikpvl]	y	ltw	31.9898	[dihydroxy]:1	-0.007379	GHK	-0.000393	exact match	-0.000393	LTW([dihydroxy])TQLLEEVDEALALGHK	2197.13	4.19	0.92	0.97	2.44	19	1	8	17	0.37	21	0.45	0.99	1	0.99	3	11	0	R	K	1	1
1846	1845	2880.29	2	ORF04193	6	[mfvng] [kyqinpqgmdtssm] [DVFVQQ] [YADTVK] [ylvdk]	y	yqinpqgmdtssm	15.9949	[Hydroxylation]:1	-0.008675	YADTVK	-0.000293	exact match	-0.000293	YQINPQGMDTSSM([Hydroxylation])DVFVQQYADTVK	2880.29	2.71	-0.04	-0.29	2	25	1	6	8	0.16	17	0.34	0.62	1	0.62	3	7	0	K	K	1	1
1635	1633	3859.82	5	ORF04202	7	[fddir] [FGASISGSHV] [AIDDIEG] [awnsstkyeggnkghrpgvkg] [gyfpv]	y	FGASISGSHV	-0.0165	exact match	-0.0165	awnsstkyeggnkghrpgvk	31.9898	[Nitro]:1 [Asn->Thr]:1	-0.0105423	FGASISGSHVAIDDIEGAWN([Asn->Thr])SSTKY([Nitro])EGGNKGHRPGVK	3859.85	7.39	4.47	4.5	2	37	2	3	5	0.07	18	0.24	0.35	1	0.35	1	26	0	R	K	1	1
4076	4073	2564.28	2	ORF04202	7	[rriev] [rfpdpaanpylc] [FAALLMA] [GLDGIK] [nkihp]	y	fpdpaanpylc	57.0215	[Carbamidomethyl]:1	-0.002624	GLDGIK	-0.000903	exact match	-0.000903	FPDPAANPYLC([Carbamidomethyl])FAALLMAGLDGIK	2564.28	0.89	0.41	0.41	2	24	1	8	10	0.21	13	0.27	0.65	1	0.65	3	7	0	R	K	1	1
1184	1181	1751.84	3	ORF04202	6	[m] [S] [AEHVLT] [mlnehevkf] [vdlrf]	y	S	-0.00193	exact match	-0.00193	mlnehevk	15.9949	[Hydroxylation]:1	-0.0065183	SAEHVLTM([Hydroxylation])LNEHEVK	1751.85	6.8	5.69	5.92	2	15	1	6	13	0.43	13	0.43	1.07	1	1.07	3	18	1		K	1	1
1186	1185	1751.84	3	ORF04202	6	[m] [S] [AEHVLT] [mlnehevkf] [vdlrf]	y	S	-0.00223	exact match	-0.00223	mlnehevk	15.9949	[Hydroxylation]:1	-0.0060183	SAEHVLTM([Hydroxylation])LNEHEVK	1751.85	6.23	5.32	5.42	2	15	1	7	14	0.47	14	0.47	1.17	1	1.17	3	19	1		K	1	1
1822	1821	3859.83	5	ORF04202	7	[fddir] [FGASISGSH] [VAIDDIE] [gawnsstkyeggnkghrpgvkg] [gyfpv]	y	FGASISGSH	-0.0114	exact match	-0.0114	gawnsstkyeggnkghrpgvk	31.9898	[Nitro]:1 [Asn->Thr]:1	-0.0090023	FGASISGSHVAIDDIEGAWN([Asn->Thr])SSTKY([Nitro])EGGNKGHRPGVK	3859.85	5.5	3.37	3.44	2	37	2	4	8	0.11	21	0.28	0.45	1	0.45	3	26	0	R	K	1	1
1828	1825	3859.83	4	ORF04202	8	[fddir] [FG] [ASISGSHV] [aiddiegawnsstkyeggnkghrpgvkg] [gyfpv]	y	FG	-0.00637	exact match	-0.00637	aiddiegawnsstkyeggnkghrpgvk	31.9898	[Nitro]:1 [Asn->Thr]:1	-0.0106023	FGASISGSHVAIDDIEGAWN([Asn->Thr])SSTKY([Nitro])EGGNKGHRPGVK	3859.85	5.31	3.68	3.68	2	37	2	1	4	0.05	17	0.23	0.3	1	0.3	3	26	0	R	K	1	1
2491	2489	2048.08	3	ORF04224	6	[tttpi] [rhflmikpv] [ASLDDI] [LHR] [gdwcg]	y	hflmikpv	43.9898	[Hydroxylation]:1 [Formyl]:1	-0.00789	LHR	-0.00194	exact match	-0.00194	H([Formyl])FLM([Hydroxylation])IKPVASLDDILHR	2048.09	5.46	4.06	4.02	2.06	17	2	2	8	0.23	12	0.34	0.63	1	0.63	3	21	0	R	R	1	1
1150	1149	1392.64	2	ORF04234	6	[gttyr] [L] [TEHFHY] [wtkh] [allna]	y	L	-0.00216	exact match	-0.00216	wtk	31.9898	[dihydroxy]:1	-0.0020423	LTEHFHYW([dihydroxy])TK	1392.65	5.27	3.43	3.5	2	10	1	4	10	0.5	10	0.5	1.2	1	1.2	1	23	0	R	K	1	1
1292	1289	1392.64	2	ORF04234	6	[gttyr] [L] [TEHFHY] [wtkh] [allna]	y	L	-0.00106	exact match	-0.00106	wtk	31.9898	[dihydroxy]:1	-0.0019423	LTEHFHYW([dihydroxy])TK	1392.65	4.33	3.12	2.98	2	10	1	4	11	0.55	10	0.5	1.25	1	1.25	3	23	0	R	K	1	1
1248	1245	1555.72	2	ORF04258	6	[ktvlr] [NNAGG] [HANHSL] [fwkg] [lkkgt]	y	NNAGG	-0.00419	exact match	-0.00419	fwk	3.9949	[kynurenin]:1	-0.0025583	NNAGGHANHSLFW([kynurenin])K	1555.73	5.08	3.89	3.67	2.22	14	1	7	13	0.42	11	0.35	1	1	1	1	28	0	R	K	1	1
1248	1245	1555.72	2	ORF04258	6	[ktvlr] [NNAGGH] [ANHSLF] [wkg] [lkkgt]	b	NNAGGH	-0.0026	exact match	-0.0026	wk	3.9949	[kynurenin]:1	-0.0036483	NNAGGHANHSLFW([kynurenin])K	1555.73	5.08	3.89	3.67	2.22	14	1	7	13	0.42	11	0.35	1	1	1	1	28	0	R	K	1	1
1511	1509	1583.72	2	ORF04258	7	[ktvlr] [NNAGG] [HANHSLF] [wkg] [lkkgt]	y	NNAGG	-0.00219	exact match	-0.00219	wk	31.9898	[dihydroxy]:1	-0.0017623	NNAGGHANHSLFW([dihydroxy])K	1583.72	4.3	4.55	4.4	2.32	14	1	7	11	0.34	12	0.37	0.92	1	0.92	3	27	0	R	K	1	1
1771	1769	1583.72	2	ORF04258	11	[ktvlr] [N] [NAGGHANHSLF] [wkg] [lkkgt]	y	N	-0.00063	exact match	-0.00063	wk	31.9898	[dihydroxy]:1	-0.0012623	NNAGGHANHSLFW([dihydroxy])K	1583.72	3.86	3.18	3.12	2.17	14	1	8	17	0.56	15	0.49	1.32	1	1.32	3	28	0	R	K	1	1
1854	1853	1555.72	2	ORF04258	7	[ktvlr] [NNAGG] [HANHSLF] [wkg] [lkkgt]	y	NNAGG	-0.00269	exact match	-0.00269	wk	3.9949	[kynurenin]:1	-0.0013483	NNAGGHANHSLFW([kynurenin])K	1555.73	4.18	3.52	3.23	2.04	14	1	8	14	0.49	12	0.42	1.19	1	1.19	3	28	0	R	K	1	1
2363	2361	1687.83	3	ORF04265	6	[rilas] [rm] [GAYAID] [LLLEGHGGR] [cvgiq]	y	m	15.9949	[Hydroxylation]:1	-0.003205	LLLEGHGGR	-0.00443	exact match	-0.00443	M([Hydroxylation])GAYAIDLLLEGHGGR	1687.84	5.12	4.12	4.2	2	16	1	1	1	0.03	10	0.31	0.38	1	0.38	3	24	0	R	R	1	1
2314	2313	1687.83	3	ORF04265	6	[rilas] [rm] [GAYAID] [LLLEGHGGR] [cvgiq]	y	m	15.9949	[Hydroxylation]:1	-0.002805	LLLEGHGGR	-0.00373	exact match	-0.00373	M([Hydroxylation])GAYAIDLLLEGHGGR	1687.84	4.29	3.51	3.56	2	16	1	1	2	0.06	10	0.31	0.41	1	0.41	3	25	0	R	R	1	1
2634	2633	1687.82	3	ORF04265	6	[rilas] [rm] [GAYAID] [LLLEGHGGR] [cvgiq]	y	m	15.9949	[Hydroxylation]:1	-0.003105	LLLEGHGGR	-0.00603	exact match	-0.00603	M([Hydroxylation])GAYAIDLLLEGHGGR	1687.84	6.37	5.45	5.48	2	16	1	1	1	0.03	10	0.31	0.38	1	0.38	3	27	0	R	R	1	1
1272	1269	1872.87	2	ORF04267	9	[ltfnr] [A] [SAEEIQDHS] [cailssr] []	y	A	0.00479	exact match	0.00479	cailssr	57.0215	[Carbamidomethyl]:1	-0.0005173	ASAEEIQDHSC([Carbamidomethyl])AILSSR	1872.86	-2.15	0.71	0.51	2.06	17	1	11	24	0.69	21	0.6	1.6	1	1.6	3	11	0	R	R	1	1
1270	1269	1310.66	2	ORF04284	6	[klngs] [rhm] [VNELVA] [NLR] [keltg]	y	hm	15.9949	[Hydroxylation]:1	-0.007215	NLR	-0.00246	exact match	-0.00246	H([Hydroxylation])MVNELVANLR	1310.68	9.38	5.81	6.05	2	11	1	3	4	0.18	8	0.36	0.68	1	0.68	1	18	0	R	R	1	1
1587	1585	1338.66	2	ORF04284	6	[klngs] [rhm] [VNELVA] [NLR] [keltg]	y	hm	43.9898	[Hydroxylation]:1 [Formyl]:1	-0.00453	NLR	-0.00256	exact match	-0.00256	H([Formyl])M([Hydroxylation])VNELVANLR	1338.67	7.55	5.85	5.83	2.35	11	2	5	7	0.27	9	0.35	0.81	1	0.81	1	18	0	R	R	1	1
1098	1097	1438.77	2	ORF04284	6	[klngs] [rhm] [VNELVA] [NLRK] [eltgv]	y	hm	15.9949	[Hydroxylation]:1	-0.001915	NLRK	-0.00252	exact match	-0.00252	HM([Hydroxylation])VNELVANLRK	1438.77	3.79	3.93	3.88	2	12	1	3	5	0.21	9	0.38	0.71	1	0.71	1	23	0	R	K	1	1
1330	1329	1310.67	2	ORF04284	6	[klngs] [rhm] [VNELVA] [NLR] [keltg]	y	hm	15.9949	[Hydroxylation]:1	-0.005915	NLR	-0.00146	exact match	-0.00146	HM([Hydroxylation])VNELVANLR	1310.68	6.48	3.28	3.33	2.02	11	1	5	6	0.27	9	0.41	0.9	1	0.9	1	23	0	R	R	1	1
1467	1465	1466.76	2	ORF04284	6	[klngs] [rhm] [VNELVA] [NLRK] [eltgv]	y	hm	43.9898	[Hydroxylation]:1 [Formyl]:1	-0.00443	NLRK	-0.00232	exact match	-0.00232	H([Formyl])M([Hydroxylation])VNELVANLRK	1466.77	5.02	3.53	3.53	2	12	2	5	9	0.38	9	0.38	0.96	1	0.96	1	23	0	R	K	1	1
1415	1413	1310.67	2	ORF04284	6	[klngs] [rhm] [VNELVA] [NLR] [keltg]	y	hm	15.9949	[Hydroxylation]:1	-0.004415	NLR	-0.00246	exact match	-0.00246	HM([Hydroxylation])VNELVANLR	1310.68	7.32	5.71	5.74	2.14	11	1	5	7	0.3	10	0.42	0.93	1	0.93	3	18	0	R	R	1	1
1770	1769	1338.66	2	ORF04284	6	[klngs] [rhm] [VNELVA] [NLR] [keltg]	y	hm	43.9898	[Hydroxylation]:1 [Formyl]:1	-0.00323	NLR	-0.00236	exact match	-0.00236	H([Formyl])M([Hydroxylation])VNELVANLR	1338.67	5.9	5.44	5.48	2	11	2	6	10	0.45	9	0.41	1.14	1	1.14	3	18	0	R	R	1	1
1622	1621	1466.76	2	ORF04284	6	[klngs] [rhm] [VNELVA] [NLRK] [eltgv]	y	hm	43.9898	[Hydroxylation]:1 [Formyl]:1	-0.00323	NLRK	-0.00202	exact match	-0.00202	H([Formyl])M([Hydroxylation])VNELVANLRK	1466.77	3.72	2.77	2.74	2	12	2	3	7	0.29	9	0.38	0.79	1	0.79	3	23	0	R	K	1	1
1340	1337	1438.76	2	ORF04284	6	[klngs] [rhm] [VNELVA] [NLRK] [eltgv]	y	hm	15.9949	[Hydroxylation]:1	-0.004315	NLRK	-0.00242	exact match	-0.00242	HM([Hydroxylation])VNELVANLRK	1438.77	5.45	3.83	3.88	2	12	1	4	7	0.29	9	0.38	0.83	1	0.83	3	24	0	R	K	1	1
626	625	1157.54	2	ORF04288	6	[lakpr] [H] [DEVIAE] [makl] [gvrvf]	y	H	-0.00211	exact match	-0.00211	mak	15.9949	[Hydroxylation]:1	-0.0005383	HDEVIAEM([Hydroxylation])AK	1157.54	2.29	1.42	1.47	2	10	1	5	9	0.45	9	0.45	1.15	1	1.15	1	13	0	R	K	1	1
3019	3017	2953.46	2	ORF04289	7	[rpevr] [EVTALGAAYL] [AGLAVGY] [wqnldelqeka] [viere]	y	EVTALGAAYL	-0.00902	exact match	-0.00902	wqnldelqek	31.9898	[dihydroxy]:1	0.0020077	EVTALGAAYLAGLAVGYW([dihydroxy])QNLDELQEK	2953.47	3	-0.36	-0.43	2.2	27	1	7	13	0.22	11	0.19	0.52	1	0.52	1	7	0	R	K	1	1
1083	1081	1419.66	2	ORF04289	7	[iayqt] [rdvleam] [QADSGIR] [] [lhalr]	nc_dir	dvleam	15.9949	[Hydroxylation]:1	-0.000715		-0.000963	exact match	-0.000963	DVLEAM([Hydroxylation])QADSGIR	1419.67	2.09	0.78	0.66	2	13	1	7	12	0.46	10	0.38	1.12	1	1.12	1	8	0	R	R	1	1
843	841	1755.85	2	ORF04289	7	[gttss] [ravvm] [DHDANIV] [SVSQR] [efeqi]	y	avvm	15.9949	[Hydroxylation]:1	-0.004235	SVSQR	-0.00162	exact match	-0.00162	AVVM([Hydroxylation])DHDANIVSVSQR	1755.86	3.22	1.58	1.5	2.02	16	1	5	8	0.25	12	0.37	0.77	1	0.77	1	11	0	R	R	1	1
951	949	1755.85	2	ORF04289	7	[gttss] [ravvm] [DHDANIV] [SVSQR] [efeqi]	y	avvm	15.9949	[Hydroxylation]:1	-0.003035	SVSQR	-0.00222	exact match	-0.00222	AVVM([Hydroxylation])DHDANIVSVSQR	1755.86	3.28	2.78	2.74	2	16	1	5	8	0.25	12	0.38	0.78	1	0.78	1	12	0	R	R	1	1
2563	2561	2958.5	3	ORF04289	9	[adsgi] [rlhalrvdggavannflm] [QFQSDILGT] [R] [verpe]	b	lhalrvdggavannflm	15.9949	[Hydroxylation]:1	-0.005285	R	-0.00807	exact match	-0.00807	LHALRVDGGAVANNFLM([Hydroxylation])QFQSDILGTR	2958.51	5.9	2.97	2.97	2	27	1	9	18	0.33	11	0.2	0.7	1	0.7	1	17	0	R	R	1	1
2463	2461	2168.15	3	ORF04289	7	[gsrer] [AKRGEL] [LFGTVDT] [wliwkm] [tqgrv]	b	AKRGEL	-0.00299	exact match	-0.00299	wliwk	35.9847	[kynurenin]:1 [dihydroxy]:1	-0.0052073	AKRGELLFGTVDTW([dihydroxy])LIW([kynurenin])K	2168.16	5.6	3.68	3.71	2	18	2	6	19	0.53	10	0.28	0.97	1	0.97	1	21	0	R	K	1	1
2402	2401	2196.14	3	ORF04289	7	[gsrer] [AKRGEL] [LFGTVDT] [wliwkm] [tqgrv]	b	AKRGEL	-0.00289	exact match	-0.00289	wliwk	63.9797	[dihydroxy]:2	-0.0069213	AKRGELLFGTVDTW([dihydroxy])LIW([dihydroxy])K	2196.16	5.99	3.85	3.62	2.31	18	2	10	21	0.51	13	0.31	1.06	1	1.06	1	22	0	R	K	1	1
2419	2417	2196.15	3	ORF04289	6	[gsrer] [AKRGELL] [FGTVDT] [wliwkm] [tqgrv]	b	AKRGELL	-0.00315	exact match	-0.00315	wliwk	63.9797	[dihydroxy]:2	-0.0047213	AKRGELLFGTVDTW([dihydroxy])LIW([dihydroxy])K	2196.16	4.8	4.04	3.86	2	18	2	8	16	0.44	11	0.31	0.97	1	0.97	1	23	0	R	K	1	1
1147	1145	1419.66	2	ORF04289	7	[iayqt] [rdvleam] [QADSGIR] [] [lhalr]	nc_dir	dvleam	15.9949	[Hydroxylation]:1	-0.000815		-0.000363	exact match	-0.000363	DVLEAM([Hydroxylation])QADSGIR	1419.67	1.46	0.96	0.84	2	13	1	8	12	0.46	11	0.42	1.19	1	1.19	3	8	0	R	R	1	1
1040	1037	1755.85	2	ORF04289	7	[gttss] [ravvm] [DHDANIV] [SVSQR] [efeqi]	y	avvm	15.9949	[Hydroxylation]:1	-0.004035	SVSQR	-0.00162	exact match	-0.00162	AVVM([Hydroxylation])DHDANIVSVSQR	1755.86	2.88	1.53	1.43	2.06	16	1	6	9	0.27	12	0.36	0.82	1	0.82	3	11	0	R	R	1	1
1058	1057	1755.85	2	ORF04289	7	[gttss] [ravvm] [DHDANIV] [SVSQR] [efeqi]	y	avvm	15.9949	[Hydroxylation]:1	-0.003235	SVSQR	-0.00152	exact match	-0.00152	AVVM([Hydroxylation])DHDANIVSVSQR	1755.86	2.71	1.58	1.5	2	16	1	6	9	0.28	12	0.38	0.84	1	0.84	3	12	0	R	R	1	1
1618	1617	1469.75	2	ORF04289	6	[yfsgt] [kvkw] [ILDHVE] [GSR] [erakr]	b	vkw	31.9898	[dihydroxy]:1	-0.002209	GSR	-0.00576	exact match	-0.00576	VKW([dihydroxy])ILDHVEGSR	1469.76	6.49	4.28	4.28	2.04	12	1	7	12	0.49	12	0.49	1.27	1	1.27	3	20	0	K	R	1	1
1618	1617	1469.75	2	ORF04289	6	[yfsgt] [kvkw] [ILDHVE] [GSR] [erakr]	y	vkw	31.9898	[dihydroxy]:1	-0.005809	GSR	-0.00136	exact match	-0.00136	VKW([dihydroxy])ILDHVEGSR	1469.76	6.49	4.28	4.28	2.04	12	1	7	12	0.49	12	0.49	1.27	1	1.27	3	20	0	K	R	1	1
1550	1549	1469.75	3	ORF04289	6	[yfsgt] [kvkw] [ILDHVE] [GSR] [erakr]	y	vkw	31.9898	[dihydroxy]:1	-0.001909	GSR	-0.00146	exact match	-0.00146	VKW([dihydroxy])ILDHVEGSR	1469.76	5.27	4.46	4.48	2	12	1	5	9	0.38	12	0.5	1.08	1	1.08	3	21	0	K	R	1	1
1551	1549	1469.76	2	ORF04289	6	[yfsgt] [kvkw] [ILDHVE] [GSR] [erakr]	b	vkw	31.9898	[dihydroxy]:1	-0.002309	GSR	-0.00356	exact match	-0.00356	VKW([dihydroxy])ILDHVEGSR	1469.76	4.93	4.52	4.6	2.06	12	1	7	13	0.53	13	0.53	1.33	1	1.33	3	21	0	K	R	1	1
1551	1549	1469.76	2	ORF04289	6	[yfsgt] [kvkw] [ILDHVE] [GSR] [erakr]	y	vkw	31.9898	[dihydroxy]:1	-0.003309	GSR	-0.00146	exact match	-0.00146	VKW([dihydroxy])ILDHVEGSR	1469.76	4.93	4.52	4.6	2.06	12	1	7	13	0.53	13	0.53	1.33	1	1.33	3	21	0	K	R	1	1
2726	2725	2196.15	3	ORF04289	7	[gsrer] [AKRGEL] [LFGTVDT] [wliwkm] [tqgrv]	b	AKRGEL	-0.00249	exact match	-0.00249	wliwk	63.9797	[dihydroxy]:2	-0.0036213	AKRGELLFGTVDTW([dihydroxy])LIW([dihydroxy])K	2196.16	4.03	3.54	3.69	2	18	2	9	19	0.53	12	0.33	1.11	1	1.11	3	22	0	R	K	1	1
2683	2681	2196.15	3	ORF04289	7	[gsrer] [AKRGEL] [LFGTVDT] [wliwkm] [tqgrv]	b	AKRGEL	-0.00259	exact match	-0.00259	wliwk	63.9797	[dihydroxy]:2	-0.0040213	AKRGELLFGTVDTW([dihydroxy])LIW([dihydroxy])K	2196.16	4.26	3.64	3.58	2	18	2	10	17	0.47	13	0.36	1.11	1	1.11	3	23	0	R	K	1	1
1531	1529	4240.96	4	ORF04291	7	[elkek] [N] [NSLTQEV] [qsaqhqreelerennslkeqqsgwqerl] [qallg]	y	N	-0.00209	exact match	-0.00209	qsaqhqreelerennslkeqqsgwqer	31.9898	[dihydroxy]:1	-0.0101623	NNSLTQEVQSAQHQREELERENNSLKEQQSGW([dihydroxy])QER	4240.97	3.67	3.35	3.37	2	35	1	2	4	0.06	23	0.33	0.41	1	0.41	3	21	0	K	R	1	1
1075	1073	1751.81	2	ORF04300	7	[gnvik] [TH] [STVGHDL] [nldvcgkc] [hpfft]	y	TH	-0.00439	exact match	-0.00439	nldvcgk	57.0215	[Carbamidomethyl]:1	-0.0038773	THSTVGHDLNLDVC([Carbamidomethyl])GK	1751.83	7	4.51	4.42	2	16	1	6	12	0.38	11	0.34	0.91	1	0.91	1	20	0	K	K	1	1
1660	1657	2610.19	3	ORF04300	7	[gnvik] [T] [HSTVGHD] [lnldvcgkchpfftgkq] [rvvdt]	y	T	-0.00578	exact match	-0.00578	lnldvcgkchpfftgk	-2.0157	[DehydroalaC]:1 [persulfide]:1	-0.0069033	THSTVGHDLNLDVC([DehydroalaC])GKC([persulfide])HPFFTGK	2610.21	6.18	3.9	3.86	2	24	2	3	7	0.15	16	0.33	0.54	1	0.54	1	26	0	K	K	1	1
1666	1665	2610.2	3	ORF04300	7	[gnvik] [TH] [STVGHDL] [nldvcgkchpfftgkq] [rvvdt]	y	TH	-0.00449	exact match	-0.00449	nldvcgkchpfftgk	-2.0157	[Phospho+PL]:1 [Hydroxylation]:1	-0.0033433	THSTVGHDLN([Hydroxylation])LDVCGKCHPFFT([Phospho+PL])GK	2610.21	4.34	2.59	2.59	2	24	2	3	13	0.27	14	0.29	0.63	1	0.11	1	27	0	K	K	1	1
1274	1273	1751.82	2	ORF04300	8	[gnvik] [T] [HSTVGHDL] [nldvcgkc] [hpfft]	y	T	-0.00248	exact match	-0.00248	nldvcgk	57.0215	[Carbamidomethyl]:1	-0.0037773	THSTVGHDLNLDVC([Carbamidomethyl])GK	1751.83	5.51	4.68	4.47	2	16	1	9	16	0.5	14	0.44	1.22	1	1.22	3	20	0	K	K	1	1
1274	1273	1751.82	2	ORF04300	8	[gnvik] [THSTV] [GHDLNLDV] [cgkc] [hpfft]	b	THSTV	-0.00311	exact match	-0.00311	cgk	57.0215	[Carbamidomethyl]:1	-0.0040373	THSTVGHDLNLDVC([Carbamidomethyl])GK	1751.83	5.51	4.68	4.47	2	16	1	9	16	0.5	14	0.44	1.22	1	1.22	3	20	0	K	K	1	1
1231	1229	1751.82	2	ORF04300	8	[gnvik] [T] [HSTVGHDL] [nldvcgkc] [hpfft]	y	T	-0.00078	exact match	-0.00078	nldvcgk	57.0215	[Carbamidomethyl]:1	-0.0028773	THSTVGHDLNLDVC([Carbamidomethyl])GK	1751.83	3.57	3.13	3.03	2	16	1	7	14	0.44	14	0.44	1.09	1	1.09	3	21	0	K	K	1	1
1271	1269	1749.8	2	ORF04300	6	[gnvik] [TH] [STVGHD] [lnldvcgkc] [hpfft]	y	TH	-0.00339	exact match	-0.00339	lnldvcgk	55.0058	[cyano]:1 [Gly->Ser]:1	-0.0031873	THSTVGHDLNLDVC([cyano])G([Gly->Ser])K	1749.81	5.32	2.99	2.88	2	16	2	3	10	0.31	11	0.34	0.75	1	0.75	3	21	0	K	K	1	1
2106	2105	2610.2	3	ORF04300	8	[gnvik] [T] [HSTVGHDL] [nldvcgkchpfftgkq] [rvvdt]	y	T	-0.00468	exact match	-0.00468	nldvcgkchpfftgk	-2.0157	[DehydroalaC]:1 [persulfide]:1	-0.0030433	THSTVGHDLNLDVC([DehydroalaC])GKC([persulfide])HPFFTGK	2610.21	3.8	2.07	2.07	2	24	2	6	12	0.25	19	0.4	0.77	1	0.77	3	27	0	K	K	1	1
1650	1649	2184.01	2	ORF04324	10	[ysdsa] [kdagvmaasw] [AQYQAQDALI] [K] [tceka]	b	dagvmaasw	47.9847	[Hydroxylation]:1 [dihydroxy]:1	0.000486	K	-0.00422	exact match	-0.00422	DAGVM([Hydroxylation])AASW([dihydroxy])AQYQAQDALIK	2184.02	1.24	-0.2	-0.37	2	20	2	11	17	0.43	15	0.38	1.08	1	1.08	3	7	0	K	K	1	1
1848	1845	2152.02	2	ORF04324	10	[ysdsa] [kdagvm] [AASWAQYQAQ] [DALIK] [tceka]	y	dagvm	15.9949	[Hydroxylation]:1	-0.004225	DALIK	-0.000793	exact match	-0.000793	DAGVM([Hydroxylation])AASWAQYQAQDALIK	2152.03	2.08	0.21	0.07	2	20	1	9	14	0.35	13	0.33	0.9	1	0.9	3	7	0	K	K	1	1
1803	1801	2293.19	3	ORF04325	9	[vdvtk] [LKKPLYI] [LATADEETS] [magary] [fsktt]	b	LKKPLYI	-0.00359	exact match	-0.00359	magar	15.9949	[Hydroxylation]:1	-0.0054583	LKKPLYILATADEETSM([Hydroxylation])AGAR	2293.2	5.69	4.42	4.28	2	21	1	9	17	0.4	13	0.31	0.93	1	0.93	3	20	0	K	R	1	1
1198	1197	1467.63	2	ORF04345	7	[eiaqt] [kaadm] [TGADIEA] [MTR] [siegt]	y	aadm	15.9949	[Hydroxylation]:1	-0.003965	MTR	-0.000643	exact match	-0.000643	AADM([Hydroxylation])TGADIEAMTR	1467.63	2.97	1.29	1.33	2	14	1	6	15	0.54	13	0.46	1.21	1	1.21	1	8	0	K	R	1	1
1262	1261	1467.63	2	ORF04345	6	[eiaqt] [kaadm] [TGADIE] [AMTR] [siegt]	y	aadm	15.9949	[Hydroxylation]:1	-0.005365	AMTR	-0.00135	exact match	-0.00135	AADM([Hydroxylation])TGADIEAMTR	1467.63	4.13	1.76	1.95	2.19	14	1	2	8	0.26	11	0.36	0.68	1	0.68	3	8	0	K	R	1	1
2302	2301	3649.77	4	ORF04347	6	[rntll] [rrvvegtqfeclkdtfvgptli] [AYSMEH] [PGAAAR] [lfkef]	y	rvvegtqfeclkdtfvgptli	57.0215	[Carbamidomethyl]:1	-0.022974	PGAAAR	-0.00352	exact match	-0.00352	RVVEGTQFEC([Carbamidomethyl])LKDTFVGPTLIAYSMEHPGAAAR	3649.8	7.88	5.13	4.7	2	33	1	6	16	0.24	14	0.21	0.55	1	0.55	1	18	0	R	R	1	1
2374	2373	3558.77	4	ORF04347	6	[ntllr] [rvvegtqfecl] [KDTFVG] [PTLIAYSMEHPGAAAR] [lfkef]	y	rvvegtqfecl	-33.9877	[DehydroalaC]:1	-0.016769	PTLIAYSMEHPGAAAR	-0.00634	exact match	-0.00634	RVVEGTQFEC([DehydroalaC])LKDTFVGPTLIAYSMEHPGAAAR	3558.79	6.88	3.73	3.64	2.06	33	1	5	12	0.18	16	0.24	0.49	1	0.49	1	18	0	R	R	1	1
2374	2373	3558.77	4	ORF04347	6	[ntllr] [rvvegtqfeclkdtfvgptli] [AYSMEH] [PGAAAR] [lfkef]	y	rvvegtqfeclkdtfvgptli	-33.9877	[DehydroalaC]:1	-0.020589	PGAAAR	-0.00272	exact match	-0.00272	RVVEGTQFEC([DehydroalaC])LKDTFVGPTLIAYSMEHPGAAAR	3558.79	6.88	3.73	3.64	2.06	33	1	5	12	0.18	16	0.24	0.49	1	0.49	1	18	0	R	R	1	1
2524	2521	3649.78	4	ORF04347	6	[rntll] [rrvvegtqfeclkdtfvgptli] [AYSMEH] [PGAAAR] [lfkef]	y	rvvegtqfeclkdtfvgptli	57.0215	[Carbamidomethyl]:1	-0.017874	PGAAAR	-0.00282	exact match	-0.00282	RVVEGTQFEC([Carbamidomethyl])LKDTFVGPTLIAYSMEHPGAAAR	3649.8	5.96	3.69	3.37	2.14	33	1	5	15	0.21	13	0.18	0.47	1	0.47	3	17	0	R	R	1	1
2514	2513	3649.78	4	ORF04347	6	[rntll] [rrvvegtqfeclkdtfvgptli] [AYSMEH] [PGAAAR] [lfkef]	y	rvvegtqfeclkdtfvgptli	57.0215	[Carbamidomethyl]:1	-0.021674	PGAAAR	-0.00302	exact match	-0.00302	RVVEGTQFEC([Carbamidomethyl])LKDTFVGPTLIAYSMEHPGAAAR	3649.8	7.19	4.1	3.85	2.25	33	1	6	18	0.24	13	0.18	0.5	1	0.5	3	18	0	R	R	1	1
2538	2537	3649.78	4	ORF04347	6	[rntll] [rrvvegtqfeclkdtfvgptli] [AYSMEH] [PGAAAR] [lfkef]	y	rvvegtqfeclkdtfvgptli	57.0215	[Carbamidomethyl]:1	-0.019574	PGAAAR	-0.00352	exact match	-0.00352	RVVEGTQFEC([Carbamidomethyl])LKDTFVGPTLIAYSMEHPGAAAR	3649.8	7.03	5.04	4.83	2.33	33	1	5	14	0.18	14	0.18	0.43	1	0.43	3	19	0	R	R	1	1
1699	1697	2152.2	2	ORF04348	9	[vikav] [rgatglglk] [EAKDLVESA] [PAALK] [egvsk]	y	gatglglk	14.0157	[Methyl]:1	-0.0102	PAALK	-0.00226	exact match	-0.00226	GATGLGLK([Methyl])EAKDLVESAPAALK	2152.21	6.53	3.11	2.75	2.12	22	1	9	17	0.36	10	0.21	0.77	1	0.77	1	15	0	R	K	1	1
690	689	1057.61	1	ORF04348	6	[ikavr] [GA] [TGLGLK] [eakd] [lvesa]	y	GA	-0.00147	exact match	-0.00147	eak	14.0157	[Methyl]:1	-0.0008733	GATGLGLKE([Methyl])AK	1057.61	3.8	2.28	2.42	2	11	1	2	12	0.55	13	0.59	1.23	1	1.23	1	16	0	R	K	1	1
1747	1745	2152.2	2	ORF04348	9	[vikav] [rgatglglk] [EAKDLVESA] [PAALK] [egvsk]	y	gatglglk	14.0157	[Methyl]:1	-0.0083	PAALK	-0.00226	exact match	-0.00226	GATGLGLK([Methyl])EAKDLVESAPAALK	2152.21	5.7	3.14	2.79	2.16	22	1	9	16	0.34	10	0.21	0.74	1	0.74	1	16	0	R	K	1	1
4320	4317	3207.6	3	ORF04348	6	[] [msitkdqiieavsamsvmdvv] [ELISAM] [EEK] [fgvsa]	y	sitkdqiieavsamsvmdvv	42.0106	[Malonyl]:1 [Asp->Ala]:1	-0.000265	EEK	-0.000503	exact match	-0.000503	S([Malonyl])ITKD([Asp->Ala])QIIEAVSAMSVMDVVELISAMEEK	3207.6	0.03	0.84	1.2	2	29	2	5	11	0.19	9	0.16	0.43	1	0.43	3	7	1		K	1	1
4474	4473	3207.59	3	ORF04348	7	[] [msitkdqiieavsamsvmdv] [VELISAM] [EEK] [fgvsa]	y	sitkdqiieavsamsvmdv	42.0106	[Malonyl]:1 [Asp->Ala]:1	-0.009755	EEK	-0.000803	exact match	-0.000803	S([Malonyl])ITKD([Asp->Ala])QIIEAVSAMSVMDVVELISAMEEK	3207.6	3.43	1.64	1.64	2	29	2	4	12	0.21	9	0.16	0.43	1	0.43	3	9	1		K	1	1
1890	1889	2152.2	2	ORF04348	9	[vikav] [rgatglglk] [EAKDLVESA] [PAALK] [egvsk]	y	gatglglk	14.0157	[Methyl]:1	-0.01	PAALK	-0.00246	exact match	-0.00246	GATGLGLK([Methyl])EAKDLVESAPAALK	2152.21	6.49	3.49	3.27	2.29	22	1	9	16	0.32	10	0.2	0.69	1	0.69	3	15	0	R	K	1	1
2036	2033	2152.19	2	ORF04348	9	[vikav] [rgatglglk] [EAKDLVESA] [PAALK] [egvsk]	y	gatglglk	14.0157	[Methyl]:1	-0.0112	PAALK	-0.00236	exact match	-0.00236	GATGLGLK([Methyl])EAKDLVESAPAALK	2152.21	7.14	3.44	3.27	2.02	22	1	9	16	0.36	10	0.23	0.79	1	0.79	3	16	0	R	K	1	1
2728	2725	2257.18	2	ORF04349	6	[emqlk] [qak] [KDLSEE] [LQILEAGLFSR] [iravl]	y	qak	-17.0265	[Pyro-glu]:1	-0.009201	LQILEAGLFSR	-0.00479	exact match	-0.00479	Q([Pyro-glu])AKKDLSEELQILEAGLFSR	2257.2	7.91	4.12	4.04	2	20	1	8	9	0.23	13	0.33	0.75	1	0.75	1	18	0	K	R	1	1
1032	1029	1660.83	2	ORF04350	6	[ayaar] [SGA] [SVGIDD] [mvipekkh] [eiise]	y	SGA	0.0001	exact match	0.0001	mvipekk	15.9949	[Hydroxylation]:1	-0.0021083	SGASVGIDDM([Hydroxylation])VIPEKK	1660.83	2.92	2.47	2.29	2	16	1	2	7	0.22	10	0.31	0.59	1	0.59	1	12	0	R	K	1	1
2054	2053	1954	3	ORF04350	6	[vrrer] [MG] [HIELAS] [ptahiwflks] [lpsri]	y	MG	-0.00555	exact match	-0.00555	ptahiwflk	3.9949	[kynurenin]:1	-0.0068383	MGHIELASPTAHIW([kynurenin])FLK	1954.01	8.52	5.82	5.71	2	17	1	3	4	0.12	11	0.32	0.53	1	0.53	1	19	0	R	K	1	1
932	929	1883.93	3	ORF04350	7	[ykrlk] [hrgvicekc] [GVEVTQT] [K] [vrrer]	b	hrgvicekc	-2.0157	[DehydroalaC]:1 [persulfide]:1	-0.00513	K	-0.00122	exact match	-0.00122	HRGVIC([DehydroalaC])EKC([persulfide])GVEVTQTK	1883.93	4.33	4.35	4.19	2	17	2	6	12	0.35	7	0.21	0.74	1	0.74	1	29	0	K	K	1	1
919	917	1883.92	3	ORF04350	7	[ykrlk] [hrgvicekc] [GVEVTQT] [K] [vrrer]	b	hrgvicekc	-2.0157	[DehydroalaC]:1 [persulfide]:1	-0.00573	K	-0.00652	exact match	-0.00652	HRGVIC([DehydroalaC])EKC([persulfide])GVEVTQTK	1883.93	7.04	4.78	4.83	2	17	2	6	17	0.5	8	0.24	0.91	1	0.91	1	30	0	K	K	1	1
1886	1885	2146.11	2	ORF04350	6	[qlagm] [rglmakpd] [GSIIET] [PITANFR] [eglnv]	y	glmakpd	15.9949	[Hydroxylation]:1	-0.002995	PITANFR	-0.00102	exact match	-0.00102	GLM([Hydroxylation])AKPDGSIIETPITANFR	2146.11	1.91	0.68	0.78	2	20	1	5	9	0.23	13	0.33	0.68	1	0.68	3	11	0	R	R	1	1
1144	1141	1660.83	2	ORF04350	7	[ayaar] [SG] [ASVGIDD] [mvipekkh] [eiise]	y	SG	-0.00129	exact match	-0.00129	mvipekk	15.9949	[Hydroxylation]:1	-0.0018083	SGASVGIDDM([Hydroxylation])VIPEKK	1660.83	2.8	2.02	1.95	2	16	1	4	10	0.31	12	0.38	0.81	1	0.81	3	12	0	R	K	1	1
2267	2265	2025.99	3	ORF04350	10	[kvrre] [rmgh] [IELASPTAHI] [wflks] [lpsri]	cn_dir	mgh	43.9898	[Hydroxylation]:1 [Formyl]:1	-0.00429	wflk	31.9898	[dihydroxy]:1	-0.0031323	M([Formyl])GH([Hydroxylation])IELASPTAHIW([dihydroxy])FLK	2026	5.97	4.63	4.71	2	17	3	8	13	0.38	15	0.44	1.06	1	1.06	3	18	0	R	K	1	1
2468	2465	2662.37	3	ORF04350	6	[lntcy] [rilglkptvifadqtm] [YTGFAY] [AAR] [sgasv]	y	ilglkptvifadqtm	15.9949	[Hydroxylation]:1	-0.009335	AAR	-0.00189	exact match	-0.00189	ILGLKPTVIFADQTM([Hydroxylation])YTGFAYAAR	2662.38	5.43	5.7	5.7	2.12	24	1	8	18	0.35	10	0.2	0.71	1	0.71	3	18	0	R	R	1	1
2468	2465	2662.37	3	ORF04350	6	[lntcy] [rilglkptvifadqtmyt] [GFAYAA] [R] [sgasv]	b	ilglkptvifadqtmyt	15.9949	[Hydroxylation]:1	-0.009045	R	-0.00157	exact match	-0.00157	ILGLKPTVIFADQTM([Hydroxylation])YTGFAYAAR	2662.38	5.43	5.7	5.7	2.12	24	1	8	18	0.35	10	0.2	0.71	1	0.71	3	18	0	R	R	1	1
1467	1465	1971.96	3	ORF04350	10	[spdmi] [rsw] [SFGEVKKPET] [INYR] [tfkpe]	y	sw	31.9898	[dihydroxy]:1	-0.003369	INYR	-0.00319	exact match	-0.00319	SW([dihydroxy])SFGEVKKPETINYR	1971.97	6.14	5.29	5.39	2	16	1	3	9	0.28	14	0.44	0.81	1	0.81	3	19	0	R	R	1	1
1034	1033	1883.93	3	ORF04350	7	[ykrlk] [hrgvicekc] [GVEVTQT] [K] [vrrer]	b	hrgvicekc	-2.0157	[DehydroalaC]:1 [persulfide]:1	-0.00643	K	-0.000123	exact match	-0.000123	HRGVIC([DehydroalaC])EKC([persulfide])GVEVTQTK	1883.93	4.44	5.33	5.22	2	17	2	6	20	0.59	8	0.24	1	1	1	3	30	0	K	K	1	1
1651	1649	2264.96	3	ORF04362	9	[sqevr] [DY] [AAAQTIEIG] [madmsedfra] [kggei]	y	DY	0.00243	exact match	0.00243	madmsedfr	31.9898	[Hydroxylation]:1 [Ala->Ser]:1	-0.0015033	DYAAAQTIEIGMA([Ala->Ser])DM([Hydroxylation])SEDFR	2264.96	-0.82	0.56	0.36	2	20	2	9	12	0.3	17	0.43	0.95	1	0.95	3	6	0	R	R	1	1
3275	3273	3008.56	2	ORF04368	8	[sktqa] [kaalestlaaiteslk] [EGDAVQLV] [GFGTFK] [vnhra]	y	aalestlaaiteslk	43.0058	[Carbamyl]:1	-0.012554	GFGTFK	-0.00124	exact match	-0.00124	AALESTLAAITESLK([Carbamyl])EGDAVQLVGFGTFK	3008.57	4.44	0.8	0.64	2	29	1	2	3	0.05	12	0.21	0.29	1	0.29	1	8	0	K	K	1	1
3314	3313	3436.79	3	ORF04368	6	[kaels] [ktqak] [AALEST] [LAAITESLKEGDAVQLVGFGTFK] [vnhra]	y	tqak	43.0058	[Carbamyl]:1	-0.012944	LAAITESLKEGDAVQLVGFGTFK	-0.000763	exact match	-0.000763	TQAK([Carbamyl])AALESTLAAITESLKEGDAVQLVGFGTFK	3436.81	4.59	0.59	0.54	2	33	1	2	3	0.05	16	0.24	0.32	1	0.32	1	10	0	K	K	1	1
3390	3389	3436.8	3	ORF04368	6	[kaels] [ktqak] [AALEST] [LAAITESLKEGDAVQLVGFGTFK] [vnhra]	y	tqak	43.0058	[Carbamyl]:1	-0.006844	LAAITESLKEGDAVQLVGFGTFK	-0.00256	exact match	-0.00256	TQAK([Carbamyl])AALESTLAAITESLKEGDAVQLVGFGTFK	3436.81	3.31	1.38	1.29	2	33	1	1	2	0.03	16	0.24	0.29	1	0.29	1	12	0	K	K	1	1
1803	1801	2060.07	2	ORF04368	8	[] [mnktq] [LIDVIADK] [AELSK] [tqaka]	y	nktq	175.03	[CAMthiopropanoyl]:1 [hydroxymethyl]:1	-0.010064	AELSK	-0.00331	exact match	-0.00331	N([hydroxymethyl])K([CAMthiopropanoyl])TQLIDVIADKAELSK	2060.08	8.07	4.64	4.32	2	17	2	4	5	0.15	10	0.29	0.56	1	0.56	1	18	1		K	1	1
1950	1949	2044.07	3	ORF04368	11	[] [mn] [KTQLIDVIADK] [AELSK] [tqaka]	y	mn	27.9949	[Formyl]:1	-0.006535	AELSK	-0.00351	exact match	-0.00351	M([Formyl])NKTQLIDVIADKAELSK	2044.09	7.88	5.56	5.57	2	18	1	5	6	0.17	15	0.42	0.72	1	0.72	1	18	1		K	1	1
1954	1953	2044.08	2	ORF04368	8	[] [mnktq] [LIDVIADK] [AELSK] [tqaka]	y	nktq	159.035	[Methyl]:1 [CAMthiopropanoyl]:1	-0.006149	AELSK	-0.00351	exact match	-0.00351	N([Methyl])K([CAMthiopropanoyl])TQLIDVIADKAELSK	2044.09	5.97	4.88	4.57	2.15	17	2	5	11	0.3	10	0.27	0.71	1	0.71	1	18	1		K	1	1
2158	2157	2044.07	3	ORF04368	10	[] [mnk] [TQLIDVIADK] [AELSK] [tqaka]	y	mnk	27.9949	[Formyl]:1	-0.006895	AELSK	-0.00271	exact match	-0.00271	MNK([Formyl])TQLIDVIADKAELSK	2044.09	6.9	4.38	4.3	2	18	1	2	5	0.14	16	0.44	0.64	1	0.64	1	18	1		K	1	1
1616	1613	2032.07	2	ORF04368	8	[] [mnktq] [LIDVIADK] [AELSK] [tqaka]	y	mnktq	15.9949	[Lys->MetOx]:1 [Met->Lys]:1	-0.007854	AELSK	-0.00371	exact match	-0.00371	M([Met->Lys])NK([Lys->MetOx])TQLIDVIADKAELSK	2032.09	7.73	5.52	5.3	2	18	2	5	7	0.19	12	0.33	0.67	1	0.67	1	19	1		K	1	1
1696	1693	2032.08	3	ORF04368	6	[] [mnktqli] [DVIADK] [AELSK] [tqaka]	y	mnktqli	15.9949	[Lys->MetOx]:1 [Met->Lys]:1	-0.008274	AELSK	-0.00201	exact match	-0.00201	M([Met->Lys])NK([Lys->MetOx])TQLIDVIADKAELSK	2032.09	5.02	2.31	2.04	2.11	18	2	7	10	0.26	14	0.37	0.82	1	0.82	1	25	1		K	1	1
1718	1717	2032.08	3	ORF04368	6	[] [mnktqli] [DVIADK] [AELSK] [tqaka]	y	mnktqli	15.9949	[hydroxymethyl]:1 [Leu->Val]:1	-0.008375	AELSK	-0.00291	exact match	-0.00291	MN([hydroxymethyl])KTQL([Leu->Val])IDVIADKAELSK	2032.09	6.11	4.23	4.2	2	18	2	4	8	0.22	8	0.22	0.56	1	0.56	1	27	1		K	1	1
3382	3381	3008.57	3	ORF04368	8	[ktqak] [AALESTLAAITESLKEGDA] [VQLVGFGT] [fkv] [nhrae]	b	AALESTLAAITESLKEGDA	-0.00274	exact match	-0.00274	fk	43.0058	[Carbamyl]:1	-0.0024473	AALESTLAAITESLKEGDAVQLVGFGTFK([Carbamyl])	3008.57	1.78	1.13	1.04	2	29	1	5	11	0.19	6	0.1	0.38	1	0.38	3	8	0	K	K	1	1
3519	3517	3008.56	2	ORF04368	8	[sktqa] [kaalestlaaiteslk] [EGDAVQLV] [GFGTFK] [vnhra]	y	aalestlaaiteslk	43.0058	[Carbamyl]:1	-0.008654	GFGTFK	-0.00114	exact match	-0.00114	AALESTLAAITESLK([Carbamyl])EGDAVQLVGFGTFK	3008.57	3.21	0.93	0.85	2	29	1	3	4	0.07	12	0.21	0.33	1	0.33	3	8	0	K	K	1	1
2002	2001	2060.07	3	ORF04368	7	[] [mnktql] [IDVIADK] [AELSK] [tqaka]	y	nktql	175.03	[CAMthiopropanoyl]:1 [hydroxymethyl]:1	-0.005624	AELSK	-0.00311	exact match	-0.00311	N([hydroxymethyl])K([CAMthiopropanoyl])TQLIDVIADKAELSK	2060.08	6.37	4.88	4.69	2	17	2	5	12	0.35	11	0.32	0.82	1	0.82	3	18	1		K	1	1
2166	2165	2044.07	3	ORF04368	12	[] [mn] [KTQLIDVIADKA] [ELSK] [tqaka]	y	mn	27.9949	[Formyl]:1	-0.004135	ELSK	-0.0031	exact match	-0.0031	M([Formyl])NKTQLIDVIADKAELSK	2044.09	6.31	5.16	4.95	2.04	18	1	6	11	0.3	19	0.52	0.98	1	0.98	3	18	1		K	1	1
1392	1389	1823.96	2	ORF04372	10	[ltsgg] [rvlc] [ATALGHTVAE] [AQKR] [ayalm]	y	vlc	57.0215	[Carbamidomethyl]:1	-0.003724	AQKR	-0.00272	exact match	-0.00272	VLC([Carbamidomethyl])ATALGHTVAEAQKR	1823.97	5.46	3.95	3.74	2.29	17	1	7	14	0.36	16	0.41	0.95	1	0.95	3	20	0	R	R	1	1
1384	1381	1989.98	2	ORF04426	10	[] [M] [KNINPTQTSA] [wqalqkh] [ydemk]	y	M	-0.00309	exact match	-0.00309	wqalqk	31.9898	[dihydroxy]:1	-0.0036923	MKNINPTQTSAW([dihydroxy])QALQK	1989.99	6.13	4.39	4.34	2	17	1	6	14	0.41	14	0.41	1	1	1	3	18	1		K	1	1
1518	1517	1973.99	2	ORF04426	11	[] [mk] [NINPTQTSAWQ] [ALQK] [hydem]	y	mk	15.9949	[Lys->MetOx]:1 [Met->Lys]:1	-0.003164	ALQK	-0.00267	exact match	-0.00267	M([Met->Lys])K([Lys->MetOx])NINPTQTSAWQALQK	1974	5.16	4.31	4.13	2.46	17	2	8	11	0.26	15	0.36	0.81	1	0.81	3	18	1		K	1	1
2504	2501	1750.8	2	ORF04426	6	[drfak] [FS] [ATFDDL] [mlvdfskn] [ritee]	y	FS	-0.00354	exact match	-0.00354	mlvdfsk	15.9949	[Hydroxylation]:1	-0.0037783	FSATFDDLM([Hydroxylation])LVDFSK	1750.81	6.32	4.41	4.32	2	15	1	2	8	0.27	11	0.37	0.7	1	0.7	3	18	0	K	K	1	1
2583	2581	1750.8	2	ORF04426	6	[drfak] [FS] [ATFDDL] [mlvdfskn] [ritee]	y	FS	-0.00274	exact match	-0.00274	mlvdfsk	15.9949	[Hydroxylation]:1	-0.0024783	FSATFDDLM([Hydroxylation])LVDFSK	1750.81	4.37	3.02	2.92	2.16	15	1	3	7	0.22	11	0.34	0.65	1	0.65	3	22	0	K	K	1	1
2550	2549	1750.81	2	ORF04426	6	[drfak] [FS] [ATFDDL] [mlvdfskn] [ritee]	y	FS	-0.00084	exact match	-0.00084	mlvdfsk	15.9949	[Hydroxylation]:1	-0.0026783	FSATFDDLM([Hydroxylation])LVDFSK	1750.81	3.57	2.81	2.8	2	15	1	3	7	0.23	12	0.4	0.73	1	0.73	3	23	0	K	K	1	1
2570	2569	1750.81	2	ORF04426	6	[drfak] [FS] [ATFDDL] [mlvdfskn] [ritee]	y	FS	0.00086	exact match	0.00086	mlvdfsk	15.9949	[Hydroxylation]:1	-0.0030783	FSATFDDLM([Hydroxylation])LVDFSK	1750.81	2.6	3.59	3.38	2.03	15	1	2	6	0.2	12	0.39	0.66	1	0.66	3	25	0	K	K	1	1
3564	3561	1750.81	2	ORF04426	6	[drfak] [FS] [ATFDDL] [mlvdfskn] [ritee]	y	FS	0.00116	exact match	0.00116	mlvdfsk	15.9949	[Hydroxylation]:1	-0.0032783	FSATFDDLM([Hydroxylation])LVDFSK	1750.81	2.95	3.76	3.66	2.05	15	1	2	4	0.13	12	0.39	0.59	1	0.59	3	28	0	K	K	1	1
3208	3205	1859.02	2	ORF04435	8	[evmnq] [rvnqv] [AEVLQLAH] [LLER] [kpkal]	y	vnqv	27.9949	[Formyl]:1	-0.004845	LLER	-0.00168	exact match	-0.00168	V([Formyl])NQVAEVLQLAHLLER	1859.03	3.74	2.01	1.65	2	16	1	4	5	0.16	9	0.28	0.56	1	0.56	1	13	0	R	R	1	1
487	485	1296.53	2	ORF04445	7	[] [mm] [NKDEAGG] [nwkq] [fkgkm]	cn_dir	m	15.9949	[Hydroxylation]:1	-0.001505	nwk	31.9898	[dihydroxy]:1	-0.0015923	M([Hydroxylation])NKDEAGGNW([dihydroxy])K	1296.54	4.36	2.84	3.06	2	11	2	5	9	0.41	12	0.55	1.18	1	1.18	1	16	1		K	1	1
2694	2693	3437.64	4	ORF04500	6	[gvsta] [raaehslesghyslm] [VLDLGL] [PDEDGLHFLTR] [irqkk]	y	aaehslesghyslm	15.9949	[Hydroxylation]:1	-0.012925	PDEDGLHFLTR	-0.00568	exact match	-0.00568	AAEHSLESGHYSLM([Hydroxylation])VLDLGLPDEDGLHFLTR	3437.66	5.44	3.53	3.65	2	31	1	6	10	0.16	13	0.21	0.47	1	0.47	3	22	0	R	R	1	1
2648	2645	3437.64	4	ORF04500	6	[gvsta] [raaehslesghyslm] [VLDLGL] [PDEDGLHFLTR] [irqkk]	b	aaehslesghyslm	15.9949	[Hydroxylation]:1	-0.004525	PDEDGLHFLTR	-0.00978	exact match	-0.00978	AAEHSLESGHYSLM([Hydroxylation])VLDLGLPDEDGLHFLTR	3437.66	4.36	2.67	2.59	2	31	1	8	12	0.19	14	0.23	0.55	1	0.55	3	23	0	R	R	1	1
2648	2645	3437.64	4	ORF04500	6	[gvsta] [raaehslesghyslm] [VLDLGL] [PDEDGLHFLTR] [irqkk]	y	aaehslesghyslm	15.9949	[Hydroxylation]:1	-0.010425	PDEDGLHFLTR	-0.00448	exact match	-0.00448	AAEHSLESGHYSLM([Hydroxylation])VLDLGLPDEDGLHFLTR	3437.66	4.36	2.67	2.59	2	31	1	8	12	0.19	14	0.23	0.55	1	0.55	3	23	0	R	R	1	1
2710	2709	3437.64	4	ORF04500	6	[gvsta] [raaehslesghyslm] [VLDLGL] [PDEDGLHFLTR] [irqkk]	y	aaehslesghyslm	15.9949	[Hydroxylation]:1	-0.006825	PDEDGLHFLTR	-0.00548	exact match	-0.00548	AAEHSLESGHYSLM([Hydroxylation])VLDLGLPDEDGLHFLTR	3437.66	4.25	3.53	3.5	2	31	1	6	8	0.13	11	0.18	0.4	1	0.4	3	24	0	R	R	1	1
2670	2669	3437.64	4	ORF04500	6	[gvsta] [raaehslesghyslm] [VLDLGL] [PDEDGLHFLTR] [irqkk]	y	aaehslesghyslm	15.9949	[Hydroxylation]:1	-0.011225	PDEDGLHFLTR	-0.00538	exact match	-0.00538	AAEHSLESGHYSLM([Hydroxylation])VLDLGLPDEDGLHFLTR	3437.66	4.89	3.32	3.22	2	31	1	7	10	0.16	14	0.23	0.5	1	0.5	3	25	0	R	R	1	1
2667	2665	3437.64	4	ORF04500	6	[gvsta] [raaehslesghyslm] [VLDLGL] [PDEDGLHFLTR] [irqkk]	b	aaehslesghyslm	15.9949	[Hydroxylation]:1	-0.006325	PDEDGLHFLTR	-0.0128	exact match	-0.0128	AAEHSLESGHYSLM([Hydroxylation])VLDLGLPDEDGLHFLTR	3437.66	5.85	4.1	4.18	2	31	1	7	11	0.18	12	0.19	0.48	1	0.48	3	26	0	R	R	1	1
2667	2665	3437.64	4	ORF04500	6	[gvsta] [raaehslesghyslm] [VLDLGL] [PDEDGLHFLTR] [irqkk]	y	aaehslesghyslm	15.9949	[Hydroxylation]:1	-0.012625	PDEDGLHFLTR	-0.00628	exact match	-0.00628	AAEHSLESGHYSLM([Hydroxylation])VLDLGLPDEDGLHFLTR	3437.66	5.85	4.1	4.18	2	31	1	7	11	0.18	12	0.19	0.48	1	0.48	3	26	0	R	R	1	1
1094	1093	1669.77	2	ORF04527	8	[efgqs] [rvic] [GAHWQSDV] [DAGR] [yvgav]	y	vic	57.0215	[Carbamidomethyl]:1	0.005876	DAGR	-0.000883	exact match	-0.000883	VIC([Carbamidomethyl])GAHWQSDVDAGR	1669.76	-2.96	1.5	1.62	2	15	1	7	11	0.37	13	0.43	1.03	1	1.03	3	13	0	R	R	1	1
2902	2901	2869.45	4	ORF04527	9	[entlr] [kngsypsgh] [TAYGTLLAL] [VLSEARPER] [aqela]	y	kngsypsgh	-17.0265	[N-oxobutanoic]:1	-0.013421	VLSEARPER	-0.00473	exact match	-0.00473	KN([N-oxobutanoic])GSYPSGHTAYGTLLALVLSEARPER	2869.47	6.27	3.15	3.08	2.14	27	1	2	12	0.21	17	0.29	0.54	1	0.54	3	16	0	R	R	1	1
1276	1273	2305.15	3	ORF04527	6	[qksla] [kvreelndknn] [LLSKED] [HPK] [lny]	y	vreelndknn	27.9949	[Acetyl]:1 [Glu->Asp]:1	-0.009265	HPK	-0.00139	exact match	-0.00139	V([Acetyl])REE([Glu->Asp])LNDKNNLLSKEDHPK	2305.17	5.25	3.32	3.11	2	19	2	5	18	0.47	14	0.37	0.97	1	0.97	3	23	0	K	K	1	1
2978	2977	2869.46	4	ORF04527	9	[entlr] [kngsypsgh] [TAYGTLLAL] [VLSEARPER] [aqela]	y	kngsypsgh	-17.0265	[N-oxobutanoic]:1	-0.006621	VLSEARPER	-0.00483	exact match	-0.00483	KN([N-oxobutanoic])GSYPSGHTAYGTLLALVLSEARPER	2869.47	4.11	3.42	3.31	2	27	1	3	19	0.35	20	0.37	0.78	1	0.78	3	24	0	R	R	1	1
2979	2977	2869.46	3	ORF04527	10	[entlr] [kn] [GSYPSGHTAY] [GTLLALVLSEARPER] [aqela]	y	kn	-17.0265	[N-oxobutanoic]:1	-0.002041	GTLLALVLSEARPER	-0.00526	exact match	-0.00526	KN([N-oxobutanoic])GSYPSGHTAYGTLLALVLSEARPER	2869.47	3.49	2.9	2.95	2	27	1	2	10	0.19	14	0.26	0.48	1	0.48	3	24	0	R	R	1	1
2987	2985	2869.46	5	ORF04527	6	[entlr] [kngsypsghtaygtl] [LALVLS] [EARPER] [aqela]	b	ngsypsghtaygtl	111.068	[amidine]:1 [Croton]:1	-0.005444	EARPER	-0.0072333	exact match	-0.0072333	N([amidine])GSYPSGH([Croton])TAYGTLLALVLSEARPER	2869.47	5.54	3.68	3.59	2	26	2	6	14	0.27	7	0.13	0.52	1	0.52	3	24	0	K	R	1	1
1778	1777	2579.2	4	ORF04527	6	[kyymr] [TRPFV] [LFNHST] [crpedentlrk] [ngsyp]	b	TRPFV	-0.00227	exact match	-0.00227	crpedentlr	47.9847	[Cysteic_acid]:1	-0.0099673	TRPFVLFNHSTC([Cysteic_acid])RPEDENTLR	2579.22	5.8	3.24	3.32	2	21	1	5	14	0.33	9	0.21	0.67	1	0.67	3	25	0	R	R	1	1
2955	2953	2869.46	4	ORF04527	9	[entlr] [kngsypsgh] [TAYGTLLAL] [VLSEARPER] [aqela]	y	kngsypsgh	-17.0265	[N-oxobutanoic]:1	-0.007321	VLSEARPER	-0.00403	exact match	-0.00403	KN([N-oxobutanoic])GSYPSGHTAYGTLLALVLSEARPER	2869.47	4.64	3.65	3.62	2	27	1	2	12	0.22	19	0.35	0.61	1	0.61	3	25	0	R	R	1	1
2960	2957	2869.46	3	ORF04527	8	[entlr] [kngs] [YPSGHTAY] [GTLLALVLSEARPER] [aqela]	y	kngs	-17.0265	[N-oxobutanoic]:1	-0.007531	GTLLALVLSEARPER	-0.00576	exact match	-0.00576	KN([N-oxobutanoic])GSYPSGHTAYGTLLALVLSEARPER	2869.47	5.05	3.42	3.42	2	27	1	2	9	0.17	13	0.24	0.44	1	0.44	3	25	0	R	R	1	1
1751	1749	2563.21	4	ORF04527	6	[kyymr] [TRPFV] [LFNHST] [crpedentlrk] [ngsyp]	b	TRPFV	-0.00207	exact match	-0.00207	crpedentlr	31.9898	[dihydroxy]:1	-0.0056523	TRPFVLFNHSTC([dihydroxy])RPEDENTLR	2563.22	4.15	3.48	3.65	2	21	1	1	9	0.21	5	0.12	0.36	1	0.36	3	26	0	R	R	1	1
2952	2949	2869.45	4	ORF04527	8	[entlr] [kngsypsgh] [TAYGTLLA] [LVLSEARPER] [aqela]	y	kngsypsgh	-17.0265	[N-oxobutanoic]:1	-0.011221	LVLSEARPER	-0.00609	exact match	-0.00609	KN([N-oxobutanoic])GSYPSGHTAYGTLLALVLSEARPER	2869.47	6.45	4.6	4.66	2	27	1	2	10	0.19	17	0.31	0.54	1	0.54	3	26	0	R	R	1	1
1646	1645	1692.71	2	ORF04527	6	[efgqs] [rvicgahwq] [SDVDAG] [R] [yvgav]	b	vicgahwq	79.9746	[Cysteic_acid]:1 [dihydroxy]:1	-0.002203	R	-0.00297	exact match	-0.00297	VIC([Cysteic_acid])GAHW([dihydroxy])QSDVDAGR	1692.72	3.58	2	2.04	2	15	2	5	15	0.5	14	0.47	1.13	1	1.13	3	28	0	R	R	1	1
2224	2221	2707.31	4	ORF04527	6	[kyymr] [TRPFV] [LFNHST] [crpedentlrkn] [gsyps]	b	TRPFV	-0.00187	exact match	-0.00187	crpedentlrk	47.9847	[Cysteic_acid]:1	-0.0039273	TRPFVLFNHSTC([Cysteic_acid])RPEDENTLRK	2707.31	3	2.61	2.5	2	22	1	8	18	0.41	15	0.34	0.93	1	0.93	3	28	0	R	K	1	1
1907	1905	2707.3	4	ORF04527	6	[kyymr] [TRPFV] [LFNHST] [crpedentlrkn] [gsyps]	b	TRPFV	-0.00247	exact match	-0.00247	crpedentlrk	47.9847	[Cysteic_acid]:1	-0.0101273	TRPFVLFNHSTC([Cysteic_acid])RPEDENTLRK	2707.31	5.81	3.49	3.48	2	22	1	8	17	0.39	15	0.34	0.91	1	0.91	3	29	0	R	K	1	1
2368	2365	2619.28	3	ORF04535	7	[vvler] [GL] [LTEAELD] [difsvqnlmhpayka] [krytd]	y	GL	-0.00662	exact match	-0.00662	difsvqnlmhpayk	15.9949	[Acetyl]:1 [Pro->Ala]:1	-0.0039583	GLLTEAELDDIFSVQNLMHP([Pro->Ala])AYK([Acetyl])	2619.29	5.08	2.32	2.37	2	23	2	1	3	0.07	9	0.2	0.28	1	0.28	1	14	0	R	K	1	1
2452	2449	2619.27	3	ORF04535	7	[vvler] [GL] [LTEAELD] [difsvqnlmhpayka] [krytd]	y	GL	-0.00842	exact match	-0.00842	difsvqnlmhpayk	15.9949	[Acetyl]:1 [Pro->Ala]:1	-0.0043583	GLLTEAELDDIFSVQNLMHP([Pro->Ala])AYK([Acetyl])	2619.29	6.46	2.96	3.02	2	23	2	2	5	0.11	9	0.2	0.35	1	0.35	1	16	0	R	K	1	1
2414	2413	2619.27	3	ORF04535	7	[vvler] [GL] [LTEAELD] [difsvqnlmhpayka] [krytd]	y	GL	-0.00592	exact match	-0.00592	difsvqnlmhpayk	15.9949	[Acetyl]:1 [Pro->Ala]:1	-0.0047583	GLLTEAELDDIFSVQNLMHP([Pro->Ala])AYK([Acetyl])	2619.29	5.62	3.27	3.35	2	23	2	1	4	0.09	9	0.2	0.3	1	0.3	1	17	0	R	K	1	1
2484	2481	2619.27	3	ORF04535	7	[vvler] [GL] [LTEAELD] [difsvqnlmhpayka] [krytd]	y	GL	-0.00832	exact match	-0.00832	difsvqnlmhpayk	15.9949	[Acetyl]:1 [Pro->Ala]:1	-0.0087583	GLLTEAELDDIFSVQNLMHP([Pro->Ala])AYK([Acetyl])	2619.29	7.91	4.89	4.82	2	23	2	4	10	0.22	12	0.26	0.57	1	0.57	1	20	0	R	K	1	1
2498	2497	2619.27	3	ORF04535	7	[vvler] [GL] [LTEAELD] [difsvqnlmhpayka] [krytd]	y	GL	-0.00602	exact match	-0.00602	difsvqnlmhpayk	15.9949	[Acetyl]:1 [Pro->Ala]:1	-0.0067583	GLLTEAELDDIFSVQNLMHP([Pro->Ala])AYK([Acetyl])	2619.29	6.3	3.67	3.62	2	23	2	4	9	0.2	11	0.24	0.52	1	0.52	1	21	0	R	K	1	1
2486	2485	2619.27	3	ORF04535	7	[vvler] [GL] [LTEAELD] [difsvqnlmhpayka] [krytd]	y	GL	-0.00532	exact match	-0.00532	difsvqnlmhpayk	15.9949	[Acetyl]:1 [Pro->Ala]:1	-0.0058583	GLLTEAELDDIFSVQNLMHP([Pro->Ala])AYK([Acetyl])	2619.29	5.42	3.07	3.13	2	23	2	4	10	0.22	9	0.2	0.5	1	0.5	1	22	0	R	K	1	1
1007	1005	2087.12	3	ORF04539	8	[drviv] [krkevesk] [SAGGIVLT] [GSAAGK] [strge]	y	rkevesk	43.0058	[Carbamyl]:1	-0.009864	GSAAGK	-0.00209	exact match	-0.00209	RKEVESK([Carbamyl])SAGGIVLTGSAAGK	2087.13	6.19	3.16	2.94	2	21	1	7	18	0.43	10	0.24	0.83	1	0.83	1	22	0	K	K	1	1
2520	2517	2664.32	3	ORF04540	8	[fgdrr] [kamlqdiatltggtv] [ISEEIGME] [LEK] [atled]	y	amlqdiatltggtv	15.9949	[b-methylthiol]:1 [Met->Thr]:1	-0.007895	LEK	-0.000273	exact match	-0.000273	AM([Met->Thr])LQD([b-methylthiol])IATLTGGTVISEEIGMELEK	2664.32	2.79	0.18	0.09	2	25	2	5	14	0.28	13	0.26	0.64	1	0.64	1	7	0	K	K	1	1
3350	3349	2738.47	3	ORF04540	6	[eavak] [AGKPLLIIAEDVEGEAL] [ATLVVN] [tmrg] [ivkva]	y	AGKPLLIIAEDVEGEAL	-0.013	exact match	-0.013	tmr	15.9949	[Hydroxylation]:1	-0.0011583	AGKPLLIIAEDVEGEALATLVVNTM([Hydroxylation])R	2738.49	5.35	1.34	1.36	2	26	1	6	16	0.31	13	0.25	0.67	1	0.67	1	12	0	K	R	1	1
588	585	1306.64	2	ORF04540	7	[vavik] [V] [GAATEVE] [mkekk] [arved]	y	V	-0.00111	exact match	-0.00111	mkek	15.9949	[Hydroxylation]:1	-0.0009783	VGAATEVEM([Hydroxylation])KEK	1306.64	2.1	0.89	0.93	2	12	1	4	12	0.5	15	0.63	1.29	1	1.29	1	13	0	K	K	1	1
3178	3177	2738.48	3	ORF04540	7	[eavak] [AGKPLLIIAEDVEGEAL] [ATLVVNT] [mrg] [ivkva]	b	AGKPLLIIAEDVEGEAL	-0.00309	exact match	-0.00309	mr	15.9949	[Hydroxylation]:1	-0.0092783	AGKPLLIIAEDVEGEALATLVVNTM([Hydroxylation])R	2738.49	4.87	1.76	1.77	2	26	1	7	15	0.29	11	0.21	0.63	1	0.63	1	14	0	K	R	1	1
3274	3273	2738.47	3	ORF04540	7	[eavak] [AGKPLLIIAEDVEGEAL] [ATLVVNT] [mrg] [ivkva]	b	AGKPLLIIAEDVEGEAL	-0.00479	exact match	-0.00479	mr	15.9949	[Hydroxylation]:1	-0.0093783	AGKPLLIIAEDVEGEALATLVVNTM([Hydroxylation])R	2738.49	5.68	2.62	2.72	2	26	1	7	17	0.33	13	0.25	0.71	1	0.71	1	16	0	K	R	1	1
3278	3277	2738.47	3	ORF04540	7	[eavak] [AGKPLLIIAEDVEGEAL] [ATLVVNT] [mrg] [ivkva]	b	AGKPLLIIAEDVEGEAL	-0.00799	exact match	-0.00799	mr	15.9949	[Hydroxylation]:1	-0.0121783	AGKPLLIIAEDVEGEALATLVVNTM([Hydroxylation])R	2738.49	8.09	4.45	4.52	2	26	1	7	16	0.31	13	0.25	0.69	1	0.69	1	18	0	K	R	1	1
3294	3293	2738.47	3	ORF04540	7	[eavak] [AGKPLLIIAEDVEGEAL] [ATLVVNT] [mrg] [ivkva]	b	AGKPLLIIAEDVEGEAL	-0.00649	exact match	-0.00649	mr	15.9949	[Hydroxylation]:1	-0.0082783	AGKPLLIIAEDVEGEALATLVVNTM([Hydroxylation])R	2738.49	6.77	4.29	4.27	2	26	1	7	15	0.29	13	0.25	0.67	1	0.67	1	20	0	K	R	1	1
3298	3297	2738.47	3	ORF04540	7	[eavak] [AGKPLLIIAEDVEGEAL] [ATLVVNT] [mrg] [ivkva]	b	AGKPLLIIAEDVEGEAL	-0.00489	exact match	-0.00489	mr	15.9949	[Hydroxylation]:1	-0.0082783	AGKPLLIIAEDVEGEALATLVVNTM([Hydroxylation])R	2738.49	5.35	2.85	2.88	2	26	1	6	14	0.27	12	0.23	0.62	1	0.62	1	23	0	K	R	1	1
3342	3341	2738.48	3	ORF04540	6	[eavak] [AGKPLLIIAEDVEGEAL] [ATLVVN] [tmrg] [ivkva]	y	AGKPLLIIAEDVEGEAL	-0.00889	exact match	-0.00889	tmr	15.9949	[Hydroxylation]:1	-0.0016583	AGKPLLIIAEDVEGEALATLVVNTM([Hydroxylation])R	2738.49	4.11	2.89	2.96	2	26	1	7	14	0.27	13	0.25	0.65	1	0.65	1	24	0	K	R	1	1
3342	3341	2738.48	3	ORF04540	6	[eavak] [AGKPLLIIAEDVEGEALA] [TLVVNT] [mrg] [ivkva]	b	AGKPLLIIAEDVEGEALA	-0.0053	exact match	-0.0053	mr	15.9949	[Hydroxylation]:1	-0.0050783	AGKPLLIIAEDVEGEALATLVVNTM([Hydroxylation])R	2738.49	4.11	2.89	2.96	2	26	1	7	14	0.27	13	0.25	0.65	1	0.65	1	24	0	K	R	1	1
3346	3345	2738.47	3	ORF04540	7	[eavak] [AGKPLLIIAEDVEGEAL] [ATLVVNT] [mrg] [ivkva]	b	AGKPLLIIAEDVEGEAL	-0.00489	exact match	-0.00489	mr	15.9949	[Hydroxylation]:1	-0.0085783	AGKPLLIIAEDVEGEALATLVVNTM([Hydroxylation])R	2738.49	5.75	3.17	3.07	2	26	1	6	14	0.27	9	0.17	0.56	1	0.56	1	24	0	K	R	1	1
3290	3289	2738.48	3	ORF04540	8	[eavak] [AGKPLLIIAEDVEGEA] [LATLVVNT] [mrg] [ivkva]	b	AGKPLLIIAEDVEGEA	-0.00593	exact match	-0.00593	mr	15.9949	[Hydroxylation]:1	-0.0011783	AGKPLLIIAEDVEGEALATLVVNTM([Hydroxylation])R	2738.49	3.6	3.33	3.41	2	26	1	7	16	0.31	12	0.23	0.67	1	0.67	1	28	0	K	R	1	1
1950	1949	2981.26	2	ORF04540	6	[antvk] [GGDGNYGYNAA] [TEEYGN] [midmgildptkv] [trsal]	y	GGDGNYGYNAA	-0.00662	exact match	-0.00662	midmgildptk	15.9949	[Hydroxylation]:1	0.0011217	GGDGNYGYNAATEEYGNM([Hydroxylation])IDMGILDPTK	2981.27	2.74	-0.07	0	2	28	1	2	4	0.07	12	0.21	0.32	1	0.32	3	7	0	K	K	1	1
1580	1577	2223.19	2	ORF04540	6	[rvask] [IADLKGQ] [NEDQNV] [gikvalra] [meapl]	b	IADLKGQ	-7e-05	exact match	-7e-05	gikvalr	43.0058	[Carbamyl]:1	-0.0070473	IADLKGQNEDQNVGIK([Carbamyl])VALR	2223.2	2.61	-0.76	-0.82	2.1	20	1	7	13	0.31	22	0.52	1	1	1	3	11	0	K	R	1	1
1018	1017	1767.9	2	ORF04540	10	[rvask] [I] [ADLKGQNEDQ] [nvgikv] [alram]	y	I	-0.00386	exact match	-0.00386	nvgik	27.0109	[amidine]:1 [Ile->Val]:1	-0.0016823	IADLKGQNEDQNVGI([Ile->Val])K([amidine])	1767.91	3.9	1.9	1.83	2	16	2	4	7	0.22	18	0.56	0.91	1	0.91	3	12	0	K	K	1	1
3554	3553	2738.48	3	ORF04540	7	[eavak] [AGKPLLIIAEDVEGEAL] [ATLVVNT] [mrg] [ivkva]	b	AGKPLLIIAEDVEGEAL	-0.00219	exact match	-0.00219	mr	15.9949	[Hydroxylation]:1	-0.0100783	AGKPLLIIAEDVEGEALATLVVNTM([Hydroxylation])R	2738.49	4.69	1.4	1.31	2	26	1	7	19	0.37	14	0.27	0.77	1	0.77	3	12	0	K	R	1	1
3606	3605	2738.48	3	ORF04540	7	[eavak] [AGKPLLIIAEDVEGEAL] [ATLVVNT] [mrg] [ivkva]	b	AGKPLLIIAEDVEGEAL	-0.00219	exact match	-0.00219	mr	15.9949	[Hydroxylation]:1	-0.0041783	AGKPLLIIAEDVEGEALATLVVNTM([Hydroxylation])R	2738.49	2.94	1.53	1.59	2	26	1	7	17	0.33	13	0.25	0.71	1	0.71	3	12	0	K	R	1	1
2782	2781	2792.4	3	ORF04540	6	[fgdrr] [KAMLQDIATLTGGTV] [ISEEIG] [meleka] [tledl]	y	KAMLQDIATLTGGTV	-0.0127	exact match	-0.0127	melek	15.9949	[Hydroxylation]:1	-0.0018683	KAMLQDIATLTGGTVISEEIGM([Hydroxylation])ELEK	2792.42	5.51	2.35	2.05	2	26	1	4	6	0.12	8	0.15	0.35	1	0.35	3	13	0	R	K	1	1
3658	3657	2738.48	3	ORF04540	7	[eavak] [AGKPLLIIAEDVEGEAL] [ATLVVNT] [mrg] [ivkva]	b	AGKPLLIIAEDVEGEAL	-0.00239	exact match	-0.00239	mr	15.9949	[Hydroxylation]:1	-0.0078783	AGKPLLIIAEDVEGEALATLVVNTM([Hydroxylation])R	2738.49	4.44	1.4	1.45	2	26	1	7	16	0.31	11	0.21	0.65	1	0.65	3	13	0	K	R	1	1
3372	3369	3846.94	4	ORF04540	6	[gdrrk] [AM] [LQDIAT] [ltggtviseeigmelekatledlgqakrv] [vinkd]	y	AM	-0.0119	exact match	-0.0119	ltggtviseeigmelekatledlgqakr	15.9949	[Deamidation]:1 [Ile->Lys]:1	-0.0052683	AMLQDIATLTGGTVISEEI([Ile->Lys])GMELEKATLEDLGQAKR([Deamidation])	3846.96	6.26	2.17	2.22	2	36	2	1	3	0.04	11	0.15	0.21	1	0.21	3	14	0	K	R	1	1
3510	3509	2738.48	3	ORF04540	8	[eavak] [AGKPLLIIAEDVEGEA] [LATLVVNT] [mrg] [ivkva]	b	AGKPLLIIAEDVEGEA	-0.00333	exact match	-0.00333	mr	15.9949	[Hydroxylation]:1	-0.0006783	AGKPLLIIAEDVEGEALATLVVNTM([Hydroxylation])R	2738.49	1.62	1.79	1.8	2	26	1	7	19	0.37	14	0.27	0.77	1	0.77	3	14	0	K	R	1	1
3562	3561	2738.48	3	ORF04540	7	[eavak] [AGKPLLIIAEDVEGEAL] [ATLVVNT] [mrg] [ivkva]	b	AGKPLLIIAEDVEGEAL	-0.00389	exact match	-0.00389	mr	15.9949	[Hydroxylation]:1	-0.0010783	AGKPLLIIAEDVEGEALATLVVNTM([Hydroxylation])R	2738.49	2.43	1.88	1.87	2	26	1	6	15	0.29	12	0.23	0.63	1	0.63	3	14	0	K	R	1	1
3606	3605	2738.47	3	ORF04540	7	[eavak] [AGKPLLIIAEDVEGEAL] [ATLVVNT] [mrg] [ivkva]	b	AGKPLLIIAEDVEGEAL	-0.00849	exact match	-0.00849	mr	15.9949	[Hydroxylation]:1	-0.0051783	AGKPLLIIAEDVEGEALATLVVNTM([Hydroxylation])R	2738.49	5.75	4.46	4.43	2	26	1	7	17	0.33	13	0.25	0.71	1	0.71	3	19	0	K	R	1	1
3826	3825	2738.47	3	ORF04540	8	[eavak] [AGKPLLIIAEDVEGEA] [LATLVVNT] [mrg] [ivkva]	b	AGKPLLIIAEDVEGEA	-0.00623	exact match	-0.00623	mr	15.9949	[Hydroxylation]:1	-0.0105783	AGKPLLIIAEDVEGEALATLVVNTM([Hydroxylation])R	2738.49	7.07	3.93	3.92	2	26	1	6	18	0.35	12	0.23	0.69	1	0.69	3	20	0	K	R	1	1
2335	2333	3150.5	3	ORF04540	6	[eamdk] [VGKEGVITVEDGTGLQDE] [LDVVEG] [mqfdrg] [ylspy]	y	VGKEGVITVEDGTGLQDE	-0.00464	exact match	-0.00464	mqfdr	15.9949	[Hydroxylation]:1	-0.0018083	VGKEGVITVEDGTGLQDELDVVEGM([Hydroxylation])QFDR	3150.5	2.39	2.16	2.07	2	29	1	3	9	0.16	10	0.17	0.38	1	0.38	3	22	0	K	R	1	1
3862	3861	2738.48	3	ORF04540	7	[eavak] [AGKPLLIIAEDVEGEAL] [ATLVVNT] [mrg] [ivkva]	b	AGKPLLIIAEDVEGEAL	-0.00469	exact match	-0.00469	mr	15.9949	[Hydroxylation]:1	-0.0007783	AGKPLLIIAEDVEGEALATLVVNTM([Hydroxylation])R	2738.49	3.09	2.91	2.93	2	26	1	7	17	0.33	13	0.25	0.71	1	0.71	3	22	0	K	R	1	1
3914	3913	2738.48	3	ORF04540	7	[eavak] [AGKPLLIIAEDVEGEAL] [ATLVVNT] [mrg] [ivkva]	b	AGKPLLIIAEDVEGEAL	-0.00459	exact match	-0.00459	mr	15.9949	[Hydroxylation]:1	-0.0032783	AGKPLLIIAEDVEGEALATLVVNTM([Hydroxylation])R	2738.49	3.3	2.6	2.63	2	26	1	7	15	0.29	12	0.23	0.65	1	0.65	3	22	0	K	R	1	1
3686	3685	2738.48	3	ORF04540	7	[eavak] [AGKPLLIIAEDVEGEAL] [ATLVVNT] [mrg] [ivkva]	b	AGKPLLIIAEDVEGEAL	-0.00449	exact match	-0.00449	mr	15.9949	[Hydroxylation]:1	-0.0057783	AGKPLLIIAEDVEGEALATLVVNTM([Hydroxylation])R	2738.49	3.92	2.46	2.56	2	26	1	7	14	0.27	12	0.23	0.63	1	0.63	3	23	0	K	R	1	1
3842	3841	2738.48	3	ORF04540	6	[eavak] [AGKPLLIIAEDVEGEALA] [TLVVNT] [mrg] [ivkva]	b	AGKPLLIIAEDVEGEALA	-0.0019	exact match	-0.0019	mr	15.9949	[Hydroxylation]:1	-0.0028783	AGKPLLIIAEDVEGEALATLVVNTM([Hydroxylation])R	2738.49	2.5	1.68	1.66	2	26	1	6	13	0.25	10	0.19	0.56	1	0.56	3	23	0	K	R	1	1
3678	3677	2738.48	3	ORF04540	8	[eavak] [AGKPLLIIAEDVEGEA] [LATLVVNT] [mrg] [ivkva]	b	AGKPLLIIAEDVEGEA	-0.00523	exact match	-0.00523	mr	15.9949	[Hydroxylation]:1	-0.0008783	AGKPLLIIAEDVEGEALATLVVNTM([Hydroxylation])R	2738.49	2.61	2.82	2.85	2	26	1	6	18	0.35	13	0.25	0.71	1	0.71	3	24	0	K	R	1	1
3730	3729	2738.48	3	ORF04540	7	[eavak] [AGKPLLIIAEDVEGEAL] [ATLVVNT] [mrg] [ivkva]	b	AGKPLLIIAEDVEGEAL	-0.00469	exact match	-0.00469	mr	15.9949	[Hydroxylation]:1	-0.0046783	AGKPLLIIAEDVEGEALATLVVNTM([Hydroxylation])R	2738.49	3.85	2.42	2.43	2	26	1	7	17	0.33	12	0.23	0.69	1	0.69	3	24	0	K	R	1	1
3782	3781	2738.48	3	ORF04540	7	[eavak] [AGKPLLIIAEDVEGEAL] [ATLVVNT] [mrg] [ivkva]	b	AGKPLLIIAEDVEGEAL	-0.00559	exact match	-0.00559	mr	15.9949	[Hydroxylation]:1	-0.0053783	AGKPLLIIAEDVEGEALATLVVNTM([Hydroxylation])R	2738.49	3.85	2.74	2.8	2	26	1	7	15	0.29	13	0.25	0.67	1	0.67	3	24	0	K	R	1	1
3662	3661	2738.48	3	ORF04540	8	[eavak] [AGKPLLIIAEDVEGEA] [LATLVVNT] [mrg] [ivkva]	b	AGKPLLIIAEDVEGEA	-0.00663	exact match	-0.00663	mr	15.9949	[Hydroxylation]:1	-0.0028783	AGKPLLIIAEDVEGEALATLVVNTM([Hydroxylation])R	2738.49	3.74	3.27	3.26	2	26	1	7	20	0.38	14	0.27	0.79	1	0.79	3	25	0	K	R	1	1
3714	3713	2738.48	3	ORF04540	7	[eavak] [AGKPLLIIAEDVEGEAL] [ATLVVNT] [mrg] [ivkva]	b	AGKPLLIIAEDVEGEAL	-0.00499	exact match	-0.00499	mr	15.9949	[Hydroxylation]:1	-0.0051783	AGKPLLIIAEDVEGEALATLVVNTM([Hydroxylation])R	2738.49	4.73	2.95	3.06	2	26	1	6	16	0.31	10	0.19	0.62	1	0.62	3	25	0	K	R	1	1
2315	2313	3150.49	3	ORF04540	6	[eamdk] [VGKEGVITVEDGTGLQDE] [LDVVEG] [mqfdrg] [ylspy]	y	VGKEGVITVEDGTGLQDE	-0.0117	exact match	-0.0117	mqfdr	15.9949	[Hydroxylation]:1	-0.0029083	VGKEGVITVEDGTGLQDELDVVEGM([Hydroxylation])QFDR	3150.5	4.99	3.7	3.56	2	29	1	6	11	0.19	13	0.22	0.52	1	0.52	3	26	0	K	R	1	1
3650	3649	2738.48	3	ORF04540	7	[eavak] [AGKPLLIIAEDVEGEAL] [ATLVVNT] [mrg] [ivkva]	b	AGKPLLIIAEDVEGEAL	-0.00539	exact match	-0.00539	mr	15.9949	[Hydroxylation]:1	-0.0017783	AGKPLLIIAEDVEGEALATLVVNTMR([Hydroxylation])	2738.49	3.71	3.46	3.41	2	26	1	6	13	0.25	9	0.17	0.54	1	0.54	3	26	0	K	R	1	1
2660	2657	3150.49	3	ORF04540	6	[eamdk] [VGKEGVITVEDGTGLQDE] [LDVVEG] [mqfdrg] [ylspy]	y	VGKEGVITVEDGTGLQDE	-0.00764	exact match	-0.00764	mqfdr	15.9949	[Hydroxylation]:1	-0.0034083	VGKEGVITVEDGTGLQDELDVVEGM([Hydroxylation])QFDR	3150.5	3.78	4	3.7	2	29	1	4	12	0.21	11	0.19	0.47	1	0.47	3	27	0	K	R	1	1
4226	4225	2738.47	3	ORF04540	6	[eavak] [AGKPLLIIAEDVEGEALA] [TLVVNT] [mrg] [ivkva]	b	AGKPLLIIAEDVEGEALA	-0.008	exact match	-0.008	mr	15.9949	[Hydroxylation]:1	-0.0051783	AGKPLLIIAEDVEGEALATLVVNTM([Hydroxylation])R	2738.49	5.6	4.3	4.27	2	26	1	6	14	0.27	12	0.23	0.62	1	0.62	3	27	0	K	R	1	1
840	837	1784.87	2	ORF04554	6	[dieqr] [LK] [NLVNQE] [gnenwski] [rdemg]	y	LK	-0.00342	exact match	-0.00342	gnenwsk	12.9952	[Amide]:1 [oxolactone]:1	-0.0031223	LKNLVNQEGNENW([oxolactone])SK([Amide])	1784.88	4.79	3.32	3.32	2	15	2	5	12	0.4	12	0.4	0.97	1	0.97	1	17	0	R	K	1	1
899	897	1775.87	2	ORF04554	6	[dieqr] [LK] [NLVNQE] [gnenwski] [rdemg]	y	LK	-0.00722	exact match	-0.00722	gnenwsk	3.9949	[kynurenin]:1	-0.0028883	LKNLVNQEGNENW([kynurenin])SK	1775.88	6.82	3.09	3.05	2	15	1	5	9	0.3	10	0.33	0.8	1	0.8	1	17	0	R	K	1	1
1416	1413	1623.73	2	ORF04554	6	[elgpr] [D] [KVSQAF] [whewrk] [gntis]	y	D	-0.00464	exact match	-0.00464	whewr	35.9847	[kynurenin]:1 [dihydroxy]:1	-0.0041373	DKVSQAFW([dihydroxy])HEW([kynurenin])R	1623.74	7.99	5.07	4.84	2	12	2	4	7	0.29	11	0.46	0.92	1	0.92	1	19	0	R	R	1	1
1520	1517	1619.73	2	ORF04554	6	[elgpr] [D] [KVSQAF] [whewrk] [gntis]	y	D	-0.00584	exact match	-0.00584	whewr	31.9898	[dihydroxy]:1	-0.0043223	DKVSQAFW([dihydroxy])HEWR	1619.75	8.74	5.43	5.33	2.05	12	1	4	6	0.24	13	0.53	0.93	1	0.93	1	19	0	R	R	1	1
1800	1797	1476.8	2	ORF04561	7	[lkela] [rrwkpe] [ILAGFTK] [] [qgthq]	nc_dir	rwkpe	31.9898	[dihydroxy]:1	-0.002859		-0.00226	exact match	-0.00226	RW([dihydroxy])KPEILAGFTK	1476.81	6.07	3.74	3.61	2	12	1	6	16	0.67	9	0.38	1.29	1	1.29	3	26	0	R	K	1	1
1834	1833	1448.8	3	ORF04561	6	[lkela] [rrwkpe] [ILAGFT] [K] [qgthq]	b	rwkpe	3.9949	[kynurenin]:1	-0.002945	K	-0.00352	exact match	-0.00352	RW([kynurenin])KPEILAGFTK	1448.81	6.8	4.91	4.87	2	12	1	5	18	0.75	7	0.29	1.25	1	1.25	3	26	0	R	K	1	1
586	585	2141.89	3	ORF04571	11	[ppstk] [SNASGA] [SNTSSSNQGDI] [mdqrr] [anaqr]	y	SNASGA	0.00013	exact match	0.00013	mdqr	15.9949	[Hydroxylation]:1	-0.0014983	SNASGASNTSSSNQGDIM([Hydroxylation])DQR	2141.89	1.39	2.14	2.01	2	21	1	6	11	0.26	17	0.4	0.81	1	0.81	3	9	0	K	R	1	1
590	589	2141.89	2	ORF04571	11	[ppstk] [SNASGA] [SNTSSSNQGDI] [mdqrr] [anaqr]	y	SNASGA	-0.00137	exact match	-0.00137	mdqr	15.9949	[Hydroxylation]:1	-0.0009983	SNASGASNTSSSNQGDIM([Hydroxylation])DQR	2141.89	1.06	0.54	0.42	2	21	1	6	11	0.26	16	0.38	0.79	1	0.79	3	9	0	K	R	1	1
1515	1513	2233.07	2	ORF04574	9	[etfae] [klkevm] [EYHNFQLVN] [YYK] [aeavd]	y	lkevm	15.9949	[Hydroxylation]:1	-0.010225	YYK	-0.00318	exact match	-0.00318	LKEVM([Hydroxylation])EYHNFQLVNYYK	2233.09	7.91	4.87	4.55	3.04	17	1	9	11	0.21	14	0.27	0.66	1	0.66	1	19	0	K	K	1	1
2483	2481	2395.24	2	ORF04574	6	[ipvre] [rlllseacpl] [ILDYHV] [ALDNAR] [ekarg]	y	lllseacpl	57.0215	[Carbamidomethyl]:1	-0.012384	ALDNAR	-0.00112	exact match	-0.00112	LLLSEAC([Carbamidomethyl])PLILDYHVALDNAR	2395.26	5.35	0.87	0.64	2	21	1	4	5	0.12	11	0.26	0.48	1	0.48	3	10	0	R	R	1	1
1720	1717	2233.08	2	ORF04574	9	[etfae] [klkevm] [EYHNFQLVN] [YYK] [aeavd]	y	lkevm	15.9949	[Hydroxylation]:1	-0.004325	YYK	-0.00268	exact match	-0.00268	LKEVM([Hydroxylation])EYHNFQLVNYYK	2233.09	4.77	4.29	3.97	2.07	17	1	8	10	0.28	13	0.37	0.88	1	0.88	3	19	0	K	K	1	1
1234	1233	1821.87	3	ORF04574	8	[akyvv] [ryqggh] [NAGHTLVI] [NGEK] [tvlhl]	b	yqggh	27.9949	[Formyl]:1	-0.002055	NGEK	-0.0053	exact match	-0.0053	Y([Formyl])QGGHNAGHTLVINGEK	1821.88	5.26	3.55	3.53	2	17	1	5	22	0.65	15	0.44	1.24	1	1.24	3	24	0	R	K	1	1
1376	1373	1469.79	2	ORF04577	6	[lnata] [kkvac] [GAAESV] [PLIR] [vtnla]	y	kvac	57.0215	[SNO]:1 [Ala->Val]:1	-0.005034	PLIR	-0.00245	exact match	-0.00245	KVA([Ala->Val])C([SNO])GAAESVPLIR	1469.8	5.65	3.87	3.79	2	14	2	5	8	0.29	11	0.39	0.86	1	0.86	3	17	0	K	R	1	1
972	969	2184.82	2	ORF04599	11	[errer] [RDDFA] [NETADDAEAGD] [see] []	b	RDDFA	-0.00121	exact match	-0.00121	see	129.043	[-Glu-]:1	-0.0006663	RDDFANETADDAEAGDSEE([-Glu-])	2184.82	1.13	0.84	0.73	2	19	1	10	15	0.39	11	0.29	0.95	1	0.95	1	8	2	R		1	1
1007	1005	1515.77	2	ORF04599	7	[gmier] [YS] [AAITGAE] [gkihrl] [edwgr]	y	YS	-0.00536	exact match	-0.00536	gkihr	43.0058	[Carbamyl]:1	-0.0020773	YSAAITGAEGK([Carbamyl])IHR	1515.78	6.37	2.68	2.37	2	14	1	2	5	0.18	12	0.43	0.68	1	0.68	1	14	0	R	R	1	1
2647	2645	3140.53	4	ORF04599	9	[aypin] [klhkahyvlmnveapqe] [VIDELETTF] [R] [fndav]	b	lhkahyvlmnveapqe	59.0007	[carboxyl]:1 [aminotyrosine]:1	-0.011438	R	-0.0106	exact match	-0.0106	LHK([carboxyl])AHY([aminotyrosine])VLMNVEAPQEVIDELETTFR	3140.56	8.1	5.2	5.31	2	26	2	8	16	0.31	11	0.21	0.67	1	0.67	1	18	0	K	R	1	1
890	889	1425.72	2	ORF04599	7	[rsmvm] [rtk] [HAVTEAS] [PMVK] [akder]	y	tk	27.9949	[Carbamyl]:1 [Lys->Ile]:1	-0.000455	PMVK	-0.00278	exact match	-0.00278	T([Carbamyl])K([Lys->Ile])HAVTEASPMVK	1425.73	4.96	4.71	4.58	2.09	13	2	5	10	0.37	10	0.37	0.92	1	0.92	1	27	0	R	K	1	1
1108	1105	1515.77	2	ORF04599	7	[gmier] [YS] [AAITGAE] [gkihrl] [edwgr]	y	YS	-0.00686	exact match	-0.00686	gkihr	43.0058	[Carbamyl]:1	-0.0018773	YSAAITGAEGK([Carbamyl])IHR	1515.78	7.16	2.31	1.96	2	14	1	1	5	0.18	12	0.43	0.64	1	0.64	3	14	0	R	R	1	1
2910	2909	3140.54	3	ORF04599	8	[aypin] [klhkahyvlmnveapqe] [VIDELETT] [FR] [fndav]	b	lhkahyvlmnveapqe	59.0007	[carboxyl]:1 [aminotyrosine]:1	-0.005538	FR	-0.0107	exact match	-0.0107	LHK([carboxyl])AHY([aminotyrosine])VLMNVEAPQEVIDELETTFR	3140.56	6.25	3.16	3.17	2	26	2	7	13	0.25	9	0.17	0.56	1	0.56	3	17	0	K	R	1	1
2927	2925	3140.54	3	ORF04599	8	[aypin] [klhkahyvlmnveapqe] [VIDELETT] [FR] [fndav]	b	lhkahyvlmnveapqe	59.0007	[carboxyl]:1 [aminotyrosine]:1	-0.009338	FR	-0.00988	exact match	-0.00988	LHK([carboxyl])AHY([aminotyrosine])VLMNVEAPQEVIDELETTFR	3140.56	7.05	4.33	4.34	2	26	2	7	13	0.25	9	0.17	0.56	1	0.56	3	19	0	K	R	1	1
1871	1869	1928.98	3	ORF04602	7	[sigtr] [DI] [ADAVTAA] [gvdvaksevrl] [pngvl]	y	DI	0.0016	exact match	0.0016	gvdvaksevr	43.0058	[Carbamyl]:1	-0.0020073	DIADAVTAAGVDVAK([Carbamyl])SEVR	1928.98	-0.01	0.98	1.08	2	19	1	5	8	0.21	13	0.34	0.68	1	0.68	1	6	0	R	R	1	1
2082	2081	1928.98	3	ORF04602	7	[sigtr] [DI] [ADAVTAA] [gvdvaksevrl] [pngvl]	y	DI	-0.0013	exact match	-0.0013	gvdvaksevr	43.0058	[Carbamyl]:1	-0.0018073	DIADAVTAAGVDVAK([Carbamyl])SEVR	1928.98	1.23	0.98	0.88	2	19	1	3	5	0.13	12	0.32	0.53	1	0.53	3	6	0	R	R	1	1
2019	2017	1928.98	2	ORF04602	8	[sigtr] [DIADAV] [TAAGVDVA] [ksevrl] [pngvl]	b	DIADAV	-0.00047	exact match	-0.00047	ksevr	43.0058	[Carbamyl]:1	-0.0027773	DIADAVTAAGVDVAK([Carbamyl])SEVR	1928.98	0.92	-0.47	-0.57	2	19	1	10	19	0.5	13	0.34	1.11	1	1.11	3	7	0	R	R	1	1
2019	2017	1928.98	2	ORF04602	8	[sigtr] [DIADAV] [TAAGVDVA] [ksevrl] [pngvl]	y	DIADAV	-0.00337	exact match	-0.00337	ksevr	43.0058	[Carbamyl]:1	-0.0001773	DIADAVTAAGVDVAK([Carbamyl])SEVR	1928.98	0.92	-0.47	-0.57	2	19	1	10	19	0.5	13	0.34	1.11	1	1.11	3	7	0	R	R	1	1
2900	2897	2026.03	2	ORF04625	11	[fivek] [qhe] [FSQATGELTAL] [LSAIK] [lgaki]	y	qhe	-17.0265	[Pyro-glu]:1	-0.005831	LSAIK	-0.00118	exact match	-0.00118	Q([Pyro-glu])HEFSQATGELTALLSAIK	2026.04	3.89	1.16	0.91	2	19	1	8	14	0.37	13	0.34	0.92	1	0.92	1	8	0	K	K	1	1
2992	2989	2026.03	2	ORF04625	10	[fivek] [qhe] [FSQATGELTA] [LLSAIK] [lgaki]	y	qhe	-17.0265	[Pyro-glu]:1	-0.007131	LLSAIK	-0.00154	exact match	-0.00154	Q([Pyro-glu])HEFSQATGELTALLSAIK	2026.04	4.88	1.63	1.56	2	19	1	8	16	0.42	11	0.29	0.92	1	0.92	1	13	0	K	K	1	1
2850	2849	2026.03	2	ORF04625	12	[fivek] [qhe] [FSQATGELTALL] [SAIK] [lgaki]	b	qhe	-17.0265	[Pyro-glu]:1	-0.000731	SAIK	-0.00652	exact match	-0.00652	Q([Pyro-glu])HEFSQATGELTALLSAIK	2026.04	4.19	1.57	1.26	2.08	19	1	12	23	0.58	15	0.38	1.27	1	1.27	1	14	0	K	K	1	1
2850	2849	2026.03	2	ORF04625	12	[fivek] [qhe] [FSQATGELTALL] [SAIK] [lgaki]	y	qhe	-17.0265	[Pyro-glu]:1	-0.006231	SAIK	-0.00112	exact match	-0.00112	Q([Pyro-glu])HEFSQATGELTALLSAIK	2026.04	4.19	1.57	1.26	2.08	19	1	12	23	0.58	15	0.38	1.27	1	1.27	1	14	0	K	K	1	1
758	757	1948.82	3	ORF04625	6	[vkkyi] [kfc] [QEEDSS] [TSRPYTSR] [yigsl]	y	fc	57.0215	[Carbamidomethyl]:1	-0.000664	TSRPYTSR	-0.00289	exact match	-0.00289	FC([Carbamidomethyl])QEEDSSTSRPYTSR	1948.82	2.47	2.61	2.58	2	16	1	4	5	0.16	12	0.38	0.66	1	0.66	3	12	0	K	R	1	1
3203	3201	2026.03	2	ORF04625	12	[fivek] [qhe] [FSQATGELTALL] [SAIK] [lgaki]	y	qhe	-17.0265	[Pyro-glu]:1	-0.006831	SAIK	-0.00122	exact match	-0.00122	Q([Pyro-glu])HEFSQATGELTALLSAIK	2026.04	4.68	1.94	1.65	2	19	1	9	16	0.42	13	0.34	1	1	1	3	13	0	K	K	1	1
3158	3157	2026.02	2	ORF04625	12	[fivek] [qhe] [FSQATGELTALL] [SAIK] [lgaki]	b	qhe	-17.0265	[Pyro-glu]:1	-0.001031	SAIK	-0.00992	exact match	-0.00992	Q([Pyro-glu])HEFSQATGELTALLSAIK	2026.04	6.01	1.88	1.55	2.51	19	1	12	23	0.48	15	0.31	1.05	1	1.05	3	14	0	K	K	1	1
3158	3157	2026.02	2	ORF04625	12	[fivek] [qhe] [FSQATGELTALL] [SAIK] [lgaki]	y	qhe	-17.0265	[Pyro-glu]:1	-0.009731	SAIK	-0.00122	exact match	-0.00122	Q([Pyro-glu])HEFSQATGELTALLSAIK	2026.04	6.01	1.88	1.55	2.51	19	1	12	23	0.48	15	0.31	1.05	1	1.05	3	14	0	K	K	1	1
1498	1497	1943.97	2	ORF04739	6	[pvlak] [H] [ASIVPH] [caetfahlvre] [agape]	y	H	-0.00331	exact match	-0.00331	caetfahlvr	57.0215	[Carbamidomethyl]:1	-0.0042073	HASIVPHC([Carbamidomethyl])AETFAHLVR	1943.98	5.45	3.94	3.82	2	17	1	1	8	0.24	14	0.41	0.68	1	0.18	1	27	0	K	R	1	1
702	701	1388.71	2	ORF04739	6	[gvqar] [L] [TNAGQV] [ctaakrf] [ilhek]	y	L	-0.00186	exact match	-0.00186	ctaakr	57.0215	[Carbamidomethyl]:1	-0.0033873	LTNAGQVC([Carbamidomethyl])TAAKR	1388.72	5.77	4.26	4.45	2	13	1	2	8	0.31	13	0.5	0.88	1	0.88	3	17	0	R	R	1	1
1867	1865	1943.97	4	ORF04739	6	[npvla] [khasivphc] [AETFAH] [LVR] [eagap]	y	hasivphc	57.0215	[Carbamidomethyl]:1	-0.007044	LVR	-0.00174	exact match	-0.00174	HASIVPHC([Carbamidomethyl])AETFAHLVR	1943.98	6.48	4.39	4.41	2	17	1	9	18	0.53	14	0.41	1.21	1	1.21	3	27	0	K	R	1	1
2067	2065	1852.96	4	ORF04739	6	[pvlak] [hasivphc] [AETFAH] [LVR] [eagap]	y	hasivphc	-33.9877	[DehydroalaC]:1	-0.006159	LVR	-0.0016433	exact match	-0.0016433	HASIVPHC([DehydroalaC])AETFAHLVR	1852.97	6.32	4.58	4.65	2	17	1	8	13	0.38	14	0.41	1.03	1	1.03	3	27	0	K	R	1	1
1220	1217	1823.82	2	ORF04753	6	[vnavt] [rvtdimge] [IASASD] [EQSR] [gidqv]	y	vtdimge	15.9949	[Hydroxylation]:1	-0.001245	EQSR	-0.000773	exact match	-0.000773	VTDIM([Hydroxylation])GEIASASDEQSR	1823.82	0.66	0.54	0.32	2	17	1	5	12	0.35	12	0.35	0.85	1	0.85	1	8	0	R	R	1	1
759	757	1540.73	2	ORF04781	10	[egsvk] [GY] [AGDTATTSEV] [kakl] [laddl]	y	GY	-0.00099	exact match	-0.00099	kak	43.0058	[Carbamyl]:1	-0.0006073	GYAGDTATTSEVK([Carbamyl])AK	1540.74	2.39	1.06	0.77	2.25	15	1	9	18	0.53	15	0.44	1.24	1	1.24	1	9	0	K	K	1	1
1384	1381	1609.83	3	ORF04781	6	[avkva] [kgv] [EGVTSV] [SDKLHVR] [dnkeg]	y	gv	27.9949	[Formyl]:1	-0.003385	SDKLHVR	-0.00538	exact match	-0.00538	G([Formyl])VEGVTSVSDKLHVR	1609.84	7.11	6.34	6.31	2	15	1	4	4	0.13	9	0.3	0.57	1	0.57	1	18	0	K	R	1	1
1388	1385	1609.83	2	ORF04781	7	[avkva] [kgvegv] [TSVSDKL] [HVR] [dnkeg]	y	gvegv	27.9949	[Formyl]:1	-0.008745	HVR	-0.00259	exact match	-0.00259	G([Formyl])VEGVTSVSDKLHVR	1609.84	8.98	5.68	5.59	2	15	1	3	8	0.27	11	0.37	0.73	1	0.73	1	18	0	K	R	1	1
1016	1013	1841.86	2	ORF04781	9	[hvrdn] [kegsvk] [GYAGDTATT] [SEVK] [aklla]	y	egsvk	43.0058	[Carbamyl]:1	-0.001064	SEVK	-0.000753	exact match	-0.000753	EGSVK([Carbamyl])GYAGDTATTSEVK	1841.86	0.53	0.46	0.28	2	18	1	2	9	0.25	12	0.33	0.64	1	0.64	3	8	0	K	K	1	1
799	797	1540.73	2	ORF04781	10	[egsvk] [GY] [AGDTATTSEV] [kakl] [laddl]	y	GY	-0.00089	exact match	-0.00089	kak	43.0058	[Carbamyl]:1	-0.0007073	GYAGDTATTSEVK([Carbamyl])AK	1540.74	2.33	1.21	1.02	2.1	15	1	9	19	0.6	15	0.48	1.37	1	1.37	3	9	0	K	K	1	1
1447	1445	1624.85	2	ORF04781	7	[avkva] [kgvegv] [TSVSDKL] [HVR] [dnkeg]	y	gvegv	43.0058	[Carbamyl]:1	-0.007444	HVR	-0.000793	exact match	-0.000793	G([Carbamyl])VEGVTSVSDKLHVR	1624.85	5.08	1.4	1.21	2.47	15	1	2	7	0.19	17	0.46	0.7	1	0.7	3	12	0	K	R	1	1
940	937	1364.74	2	ORF04781	7	[saita] [kvk] [AALVDHD] [NIK] [stdis]	y	vk	43.0058	[Carbamyl]:1	-0.002584	NIK	-0.000813	exact match	-0.000813	VK([Carbamyl])AALVDHDNIK	1364.74	2.77	1.79	1.9	2	12	1	1	6	0.25	11	0.46	0.75	1	0.75	3	13	0	K	K	1	1
1532	1529	1609.83	3	ORF04781	6	[avkva] [kgv] [EGVTSV] [SDKLHVR] [dnkeg]	y	gv	27.9949	[Formyl]:1	-0.002585	SDKLHVR	-0.00528	exact match	-0.00528	G([Formyl])VEGVTSVSDKLHVR	1609.84	6.8	6.43	6.23	2	15	1	4	4	0.13	10	0.33	0.6	1	0.6	3	18	0	K	R	1	1
1536	1533	1609.83	2	ORF04781	10	[avkva] [kgv] [EGVTSVSDKL] [HVR] [dnkeg]	y	gv	27.9949	[Formyl]:1	-0.003085	HVR	-0.00229	exact match	-0.00229	G([Formyl])VEGVTSVSDKLHVR	1609.84	6.18	4.98	4.81	2	15	1	5	12	0.4	12	0.4	0.97	1	0.97	3	18	0	K	R	1	1
1288	1285	1349.72	3	ORF04781	6	[saita] [kv] [KAALVD] [HDNIK] [stdis]	y	v	27.9949	[Formyl]:1	-0.001025	HDNIK	-0.00276	exact match	-0.00276	V([Formyl])KAALVDHDNIK	1349.73	5.24	5.01	4.95	2	12	1	2	16	0.67	10	0.42	1.17	1	1.17	3	21	0	K	K	1	1
1251	1249	1752.77	2	ORF04787	9	[slral] [klm] [DLTTLNDDD] [TNEK] [vialc]	y	lm	15.9949	[Hydroxylation]:1	-0.002765	TNEK	-0.000623	exact match	-0.000623	LM([Hydroxylation])DLTTLNDDDTNEK	1752.77	0.72	-0.39	-0.66	2.28	15	1	8	14	0.41	12	0.35	0.99	1	0.99	3	7	0	K	K	1	1
1400	1397	1387.69	2	ORF04787	8	[fdlvk] [ackdac] [AAANVLLK] [] [viiet]	nc_dir	ackdac	-2.0157	[DehydroalaC]:1 [persulfide]:1	-0.00235		-0.000363	exact match	-0.000363	AC([DehydroalaC])KDAC([persulfide])AAANVLLK	1387.7	4.01	3.13	3.09	2	14	2	7	16	0.57	12	0.43	1.25	1	1.25	3	15	0	K	K	1	1
1348	1345	1447.76	2	ORF04802	7	[eaarr] [K] [SIEKELE] [wvrq] [gakgr]	y	K	-0.00326	exact match	-0.00326	wvr	31.9898	[dihydroxy]:1	-0.0024223	KSIEKELEW([dihydroxy])VR	1447.77	6.26	3.49	3.19	2.11	11	1	4	9	0.39	12	0.52	1.08	1	1.08	1	22	0	R	R	1	1
1923	1921	1908.99	3	ORF04819	6	[] [mqtphil] [IVEDEL] [VTR] [ntlks]	y	qtphil	147.034	[Pyro-glu]:1 [O-Diisopropylphosphate]:1	-0.004832	VTR	-0.00156	exact match	-0.00156	Q([Pyro-glu])T([O-Diisopropylphosphate])PHILIVEDELVTR	1909	4.21	3.87	3.63	2.18	15	2	6	14	0.43	7	0.21	0.83	1	0.83	1	24	1		R	1	1
2067	2065	1908.99	3	ORF04819	10	[] [mqtph] [ILIVEDELVT] [R] [ntlks]	b	mqtph	15.9949	[Hydroxylation]:1	-0.002435	R	-0.00447	exact match	-0.00447	M([Hydroxylation])QTPHILIVEDELVTR	1909	4.7	3.09	3.25	2	16	1	7	20	0.63	9	0.28	1.13	1	1.13	3	23	1		R	1	1
2154	2153	1908.99	3	ORF04819	6	[] [mqtphil] [IVEDEL] [VTR] [ntlks]	y	mqtphil	15.9949	[Hydroxylation]:1	-0.005155	VTR	-0.00136	exact match	-0.00136	M([Hydroxylation])QTPHILIVEDELVTR	1909	4.12	3.43	3.49	2.03	16	1	6	19	0.58	10	0.31	1.08	1	1.08	3	24	1		R	1	1
2098	2097	1908.99	3	ORF04819	7	[] [mqtphi] [LIVEDEL] [VTR] [ntlks]	y	mqtphi	15.9949	[Hydroxylation]:1	-0.003895	VTR	-0.00146	exact match	-0.00146	M([Hydroxylation])QTPHILIVEDELVTR	1909	3.44	3.7	3.6	3.13	16	1	7	19	0.38	11	0.22	0.74	1	0.74	3	25	1		R	1	1
2090	2089	1908.99	3	ORF04819	6	[] [mqtphil] [IVEDEL] [VTR] [ntlks]	y	mqtphil	15.9949	[Hydroxylation]:1	-0.004155	VTR	-0.00166	exact match	-0.00166	M([Hydroxylation])QTPHILIVEDELVTR	1909	3.96	4.25	4.44	2.41	16	1	6	18	0.47	10	0.26	0.88	1	0.88	3	26	1		R	1	1
2383	2381	1908.99	3	ORF04819	6	[] [mqtphil] [IVEDEL] [VTR] [ntlks]	y	mqtphil	15.9949	[Hydroxylation]:1	-0.004655	VTR	-0.00146	exact match	-0.00146	M([Hydroxylation])QTPHILIVEDELVTR	1909	4.07	3.66	3.76	2	16	1	6	16	0.5	9	0.28	0.97	1	0.97	3	27	1		R	1	1
1318	1317	1663.84	2	ORF04841	7	[qslia] [kdiqak] [GYTVVTS] [PDK] [ayywi]	y	diqak	43.0058	[Carbamyl]:1	-0.000664	PDK	-0.000123	exact match	-0.000123	DIQAK([Carbamyl])GYTVVTSPDK	1663.84	-0.01	-0.11	-0.06	2	15	1	8	16	0.53	14	0.47	1.27	1	1.27	3	7	0	K	K	1	1
1583	1581	1235.61	2	ORF04841	6	[kntsd] [kdm] [SDLQSL] [IAK] [diqak]	y	dm	15.9949	[Hydroxylation]:1	-0.001645	IAK	-0.000193	exact match	-0.000193	DM([Hydroxylation])SDLQSLIAK	1235.61	1.24	0.69	0.65	2	11	1	4	10	0.45	10	0.45	1.09	1	1.09	3	7	0	K	K	1	1
3060	3057	2506.29	3	ORF04903	6	[rcgav] [rca] [IDNAEL] [GNLTGLLDEIKPAIAK] [teysg]	y	ca	24.9952	[cyano]:1	-0.005949	GNLTGLLDEIKPAIAK	-0.00822	exact match	-0.00822	C([cyano])AIDNAELGNLTGLLDEIKPAIAK	2506.31	6.53	4.58	4.51	2	24	1	3	3	0.06	8	0.17	0.29	1	0.29	3	20	0	R	K	1	1
2947	2945	2506.3	3	ORF04903	7	[rcgav] [rca] [IDNAELG] [NLTGLLDEIKPAIAK] [teysg]	y	ca	24.9952	[cyano]:1	-0.009049	NLTGLLDEIKPAIAK	-0.00466	exact match	-0.00466	C([cyano])AIDNAELGNLTGLLDEIKPAIAK	2506.31	5.69	2.53	2.5	2	24	1	6	9	0.19	16	0.33	0.65	1	0.65	3	21	0	R	K	1	1
3006	3005	2506.3	3	ORF04903	7	[rcgav] [rca] [IDNAELG] [NLTGLLDEIKPAIAK] [teysg]	y	ca	24.9952	[cyano]:1	-0.004649	NLTGLLDEIKPAIAK	-0.00556	exact match	-0.00556	C([cyano])AIDNAELGNLTGLLDEIKPAIAK	2506.31	4.49	3.38	3.29	2	24	1	6	10	0.21	16	0.33	0.67	1	0.67	3	22	0	R	K	1	1
3006	3005	2506.3	3	ORF04903	7	[rcgav] [rcaid] [NAELGNL] [TGLLDEIKPAIAK] [teysg]	b	caid	24.9952	[cyano]:1	-0.001749	TGLLDEIKPAIAK	-0.00817	exact match	-0.00817	C([cyano])AIDNAELGNLTGLLDEIKPAIAK	2506.31	4.49	3.38	3.29	2	24	1	6	10	0.21	16	0.33	0.67	1	0.67	3	22	0	R	K	1	1
2927	2925	2506.3	3	ORF04903	7	[rcgav] [rca] [IDNAELG] [NLTGLLDEIKPAIAK] [teysg]	y	ca	24.9952	[cyano]:1	-0.008549	NLTGLLDEIKPAIAK	-0.00446	exact match	-0.00446	C([cyano])AIDNAELGNLTGLLDEIKPAIAK	2506.31	5.13	2.42	2.29	2	24	1	5	5	0.1	14	0.29	0.5	1	0.5	3	23	0	R	K	1	1
2992	2989	2506.3	3	ORF04903	6	[rcgav] [rca] [IDNAEL] [GNLTGLLDEIKPAIAK] [teysg]	y	ca	24.9952	[cyano]:1	-0.006649	GNLTGLLDEIKPAIAK	-0.00602	exact match	-0.00602	C([cyano])AIDNAELGNLTGLLDEIKPAIAK	2506.31	5.01	3.19	3.23	2	24	1	5	6	0.13	10	0.21	0.44	1	0.44	3	24	0	R	K	1	1

## Sheet: Table_S5C
scan	parent_scan	parent_mass	parent_cs	protein	dn_db_len	peptide_desc	type	left_seq	left_dm	left_explanation	left_m_err	right_seq	right_dm	right_explanation	right_m_err	pept	pept_mass	prec_merr	avg_frag_merr	med_frag_merr	var_frag_merr	seq_len	mod_cnt	frag_locks_cnt	nc_frag_cnt	nc_score	cn_frag_cnt	cn_score	cos	rank	dcos	exp	frac	tryptic_rule	left_cle	right_cle	rank_a	rank_cnt
1442	1441	2620.04	2	ORF02450	10	[yqntr] [DGAEDAQ] [DDLAPSIQDD] [gcesgacki] []	y	DGAEDAQ	-0.00023	exact match	-0.00023	gcesgack	111.068	[amidine]:1 [Croton]:1	-0.0042673	DGAEDAQDDLAPSIQDDGC([Croton])ESGACK([amidine])	2620.05	4.26	4.74	4.66	2	25	2	7	12	0.24	15	0.3	0.68	1	0.68	1	2	0	R	K	1	2
1442	1441	2620.04	2	ORF02450	10	[yqntr] [DGAEDAQ] [DDLAPSIQDD] [gcesgacki] []	y	DGAEDAQ	-0.00023	exact match	-0.00023	gcesgack	111.068	[amidine]:1 [Croton]:1	-0.0042673	DGAEDAQDDLAPSIQDDGCESGAC([Croton])K([amidine])	2620.05	4.26	4.74	4.66	2	25	2	7	12	0.24	15	0.3	0.68	1	0.68	1	2	0	R	K	2	2
2039	2037	2888.29	3	ORF04540	9	[dkvgk] [EGV] [ITVEDGTGL] [qdeldvvegmqfdrg] [ylspy]	y	EGV	-0.00846	exact match	-0.00846	qdeldvvegmqfdr	37.9769	[Sodiated]:1 [Hydroxylation]:1	-0.0001313	EGVITVEDGTGLQD([Sodiated])ELDVVEGM([Hydroxylation])QFDR	2888.3	2.85	-0.09	-0.03	2	26	2	6	10	0.19	19	0.37	0.67	1	0.67	1	6	0	K	R	1	2
2039	2037	2888.29	3	ORF04540	9	[dkvgk] [EGV] [ITVEDGTGL] [qdeldvvegmqfdrg] [ylspy]	y	EGV	-0.00846	exact match	-0.00846	qdeldvvegmqfdr	37.9769	[Sodiated]:1 [Hydroxylation]:1	-0.0001313	EGVITVEDGTGLQDE([Sodiated])LDVVEGM([Hydroxylation])QFDR	2888.3	2.85	-0.09	-0.03	2	26	2	6	10	0.19	19	0.37	0.67	1	0.67	1	6	0	K	R	2	2
1331	1329	2520.14	3	ORF02630	8	[krkdg] [rivmmssvtgdmv] [ADPGETAY] [ALSK] [aaivg]	y	ivmmssvtgdmv	47.9847	[Hydroxylation]:1 [dihydroxy]:1	-0.002844	ALSK	-0.000523	exact match	-0.000523	IVM([dihydroxy])MSSVTGD([Hydroxylation])MVADPGETAYALSK	2520.14	0.97	0.3	0.19	2	24	2	6	19	0.4	11	0.23	0.75	1	0.75	1	7	0	R	K	1	4
1331	1329	2520.14	3	ORF02630	8	[krkdg] [rivmmssvtgdmv] [ADPGETAY] [ALSK] [aaivg]	y	ivmmssvtgdmv	47.9847	[Hydroxylation]:1 [dihydroxy]:1	-0.002844	ALSK	-0.000523	exact match	-0.000523	IVM([dihydroxy])MSSVTGDM([Hydroxylation])VADPGETAYALSK	2520.14	0.97	0.3	0.19	2	24	2	6	19	0.4	11	0.23	0.75	1	0.75	1	7	0	R	K	2	4
1331	1329	2520.14	3	ORF02630	8	[krkdg] [rivmmssvtgdmv] [ADPGETAY] [ALSK] [aaivg]	y	ivmmssvtgdmv	47.9847	[Hydroxylation]:1 [dihydroxy]:1	-0.002844	ALSK	-0.000523	exact match	-0.000523	IVMM([dihydroxy])SSVTGD([Hydroxylation])MVADPGETAYALSK	2520.14	0.97	0.3	0.19	2	24	2	6	19	0.4	11	0.23	0.75	1	0.75	1	7	0	R	K	3	4
1331	1329	2520.14	3	ORF02630	8	[krkdg] [rivmmssvtgdmv] [ADPGETAY] [ALSK] [aaivg]	y	ivmmssvtgdmv	47.9847	[Hydroxylation]:1 [dihydroxy]:1	-0.002844	ALSK	-0.000523	exact match	-0.000523	IVMM([dihydroxy])SSVTGDM([Hydroxylation])VADPGETAYALSK	2520.14	0.97	0.3	0.19	2	24	2	6	19	0.4	11	0.23	0.75	1	0.75	1	7	0	R	K	4	4
1466	1465	2504.14	3	ORF02630	8	[krkdg] [rivmmssvtgdmv] [ADPGETAY] [ALSK] [aaivg]	y	ivmmssvtgdmv	31.9898	[Hydroxylation]:2	-0.00763	ALSK	-0.000423	exact match	-0.000423	IVM([Hydroxylation])MSSVTGD([Hydroxylation])MVADPGETAYALSK	2504.15	2.69	0.07	-0.19	2	24	2	5	16	0.33	10	0.21	0.65	1	0.65	1	7	0	R	K	1	4
1466	1465	2504.14	3	ORF02630	8	[krkdg] [rivmmssvtgdmv] [ADPGETAY] [ALSK] [aaivg]	y	ivmmssvtgdmv	31.9898	[Hydroxylation]:2	-0.00763	ALSK	-0.000423	exact match	-0.000423	IVM([Hydroxylation])MSSVTGDM([Hydroxylation])VADPGETAYALSK	2504.15	2.69	0.07	-0.19	2	24	2	5	16	0.33	10	0.21	0.65	1	0.65	1	7	0	R	K	2	4
1466	1465	2504.14	3	ORF02630	8	[krkdg] [rivmmssvtgdmv] [ADPGETAY] [ALSK] [aaivg]	y	ivmmssvtgdmv	31.9898	[Hydroxylation]:2	-0.00763	ALSK	-0.000423	exact match	-0.000423	IVMM([Hydroxylation])SSVTGD([Hydroxylation])MVADPGETAYALSK	2504.15	2.69	0.07	-0.19	2	24	2	5	16	0.33	10	0.21	0.65	1	0.65	1	7	0	R	K	3	4
[truncated: 580 more rows]

## Sheet: Table_S5D
scan	parent_scan	parent_mass	parent_cs	protein	dn_db_len	peptide_desc	type	left_seq	left_dm	left_explanation	left_m_err	right_seq	right_dm	right_explanation	right_m_err	pept	pept_mass	prec_merr	avg_frag_merr	med_frag_merr	var_frag_merr	seq_len	mod_cnt	frag_locks_cnt	nc_frag_cnt	nc_score	cn_frag_cnt	cn_score	cos	rank	dcos	exp	frac	tryptic_rule	left_cle	right_cle	rank_a	rank_cnt
[truncated: 70,559 more rows]

[truncated: 2 more sheets: Table_S5E, Table_S5F]
