# Supplementary material for: Experimental annotation of post-translational features and translated coding regions in the pathogen Salmonella Typhimurium
Source: BMC Genomics. 2011 Aug 25;12:433. doi: 10.1186/1471-2164-12-433 (PMC3174948; doi:10.1186/1471-2164-12-433)
Supplement: Additional file 5 — Tables S6-S8. Table S6: Summary of peptides with one or no tryptic ends. Table S7: List of proteins with N-terminal Methionine cleavage. Table S8: List of proteins with Signal peptide cleavage. [file 1471-2164-12-433-S5.XLSX]

## Sheet: Table S6_Non-tryptic_peptides 
ORF_Name	Peptide Sequence	Residue Start	Residue End
ORF00122	M.SKNYHIAVLPGDGIGPEVMAQALK.V	2	25
ORF00140	M.ADKIAVLLGGTSAERDVSLNSGAAVLAGLR.E	2	31
ORF00165	M.SERFQNDVDPIETR.D	2	15
ORF00166	M.AIEIKVPDIGTDEVEITEILVK.V	2	23
ORF00219	M.SKSENLYSAAR.E	2	12
ORF00266	M.AKFVPAIFLDR.D	2	12
ORF00338	M.SELSQLSPQPLWDIFAK.I	2	18
ORF00340	M.TQANLSETLFKPR.F	2	14
ORF00391	M.TDLIHRPR.R	2	9
ORF00447	M.SFDIAKYPTLALVDSTQELR.L	2	21
ORF00449	M.PKKNEAPASFETALSELEHIVTR.L	2	24
ORF00509	M.TATAQQLEFLK.N	2	12
ORF00615	M.TQRLPLVAAQPGIWMAEK.L	2	19
ORF00711	M.SEAEARPTNFIR.Q	2	13
ORF00738	M.MKNTELEQLINDKLNSAAISDYAPNGLQVEGK.E	2	33
ORF00763	M.SSVDILVPDLPESVADATVATWHK.K	2	25
ORF00765	M.SVLINKDTK.V	2	10
ORF00844	M.SEAVITLHGLTK.R	2	13
ORF00952	M.AKEDNIEMQGTVLETLPNTMFR.V	2	23
ORF00975	M.AQVFNFSSGPAMLPAEVLK.L	2	20
ORF01004	M.TQFASPVLHSLLDTDAYK.L	2	19
ORF01083	M.MKETDIADVLTSTR.T	2	15
ORF01179	M.TRLSEILDQMTTVLNDLK.T	2	19
ORF01185	M.SFSQAVSGLNAAATNLDVIGNNIANSATYGFK.S	2	33
ORF01417	M.ALTKAEMSEYLFDKLGLSKR.D	2	21
ORF01490	M.SFTSLPLTEINHK.L	2	14
ORF01508	M.SFELPALPYAK.D	2	12
ORF01824	M.SQFFYIHPDNPQQR.L	2	15
ORF01852	M.AVTNVAELNALVER.V	2	15
ORF01935	M.TIAIVIGTHGWAAEQLLK.T	2	19
ORF01952	M.SKTELYAALNR.D	2	12
ORF02020	M.SHRDTLFSAPIAR.L	2	14
ORF02043	M.SYTHILVAVAVTPESHQLLAK.A	2	22
ORF02074	M.ASISSLGVGSNLPLDQLLTDLTK.N	2	24
ORF02088	M.AQHGALETLKDLAEKEVDDAAR.L	2	23
ORF02247	M.SKQQIGVVGMAVMGR.N	2	16
ORF02256	M.TANNLREQISQLVAQYANEALSPKPFVAGTSVVPPSGK.V	2	39
ORF02356	M.PQQNYLDELTPGFTPLLAIK.E	2	21
ORF02400	M.SLDINQIALHQLIK.R	2	15
ORF02451	M.AYTTFSQTKNDQLKEPMFFGQPVNVAR.Y	2	28
ORF02591	M.TKYALVGDVGGTNAR.L	2	16
ORF02614	M.SKIYEDNSLTIGHTPLVR.L	2	19
ORF02660	M.SRKDLANAIR.A	2	11
ORF02713	M.AKNIQAIR.G	2	9
ORF02735	M.ALLQISEPGLSAAPHQR.R	2	18
ORF02869	M.VAELTALRDQIDDVDKALLNLLAK.R	2	25
ORF02982	M.PLLDSFAVDHTR.M	2	13
ORF03026	M.SQSAITVDQVTVTYR.N	2	16
ORF03040	M.PHFNPVPVSNKK.F	2	13
ORF03113	M.SEKHPGPLVVEGK.L	2	14
ORF03145	M.AAHLLIVDALNLIR.R	2	15
ORF03219	M.SEQNAQGADEVVDLNNEMK.A	2	20
ORF03234	M.SNVPAELK.Y	2	9
ORF03259	M.SSRKELANAIR.A	2	12
ORF03262	M.STLGHQYDNSLVSNAFGFLR.L	2	21
ORF03350	M.SHLYDPTTQYYTGEYPK.Q	2	18
ORF03461	M.SQVLITGATGLVGGHLLR.M	2	19
ORF03533	M.AKALQGVMAALLTPFDHQQQLDSESLRR.L	2	29
ORF03538	M.AENQYYGTGR.R	2	11
ORF03563	M.SLNLVSEQLLAANGLNHQDLFAILGQLAER.R	2	31
ORF03611	M.AKQPGLDFQSAK.G	2	13
ORF03661	M.SDKFGEGRDPYLYPGLNVMR.N	2	21
ORF03795	M.TKHYDYIAIGGGSGGIASINR.A	2	22
ORF03799	M.GMKETVSNIVTSQAEK.G	2	17
ORF03906	M.ANIEIYTK.A	2	9
ORF03947	M.ARVTVQDAVEK.I	2	12
ORF04077	M.AMTYHLDVVSAEQQMFSGLVEK.I	2	23
ORF04115	M.ANYFNTLNLR.Q	2	11
ORF04197	M.TNLNYQQTHFVMSAPDIR.H	2	19
ORF04201	M.ASGIQPDAGQILNSLINSVLVVDDALAIHYANPAAQQLLAQSSR.K	2	45
ORF04202	M.SAEHVLTMLNEHEVK.F	2	16
ORF04281	M.ADLDDIKDGKDFHTDKPQTNTLFALK.G	2	27
ORF04296	M.TTIVSVRR.N	2	9
ORF04304	M.AEWSGEYISPYAEHGKK.S	2	18
ORF04347	M.ALNLQDKQAIVAEVSEVAK.G	2	20
ORF04438	M.SHPALTQLR.A	2	10
ORF04535	M.SNNIRIEEDLLGTR.E	2	15
ORF04544	M.ATYYSNDFR.S	2	10
ORF04574	M.GNNVVVLGTQWGDEGKGK.I	2	19
ORF04577	M.SEMIYGIHAVQALLER.A	2	17
ORF04628	M.SKHQTQLSLLQDDIR.S	2	16
ORF04672	M.SKTIATENAPAAIGPYVQGVDLGSMVITSGQIPVDPK.T	2	38
ORF04673	M.THDNKLQVEAIK.C	2	13
ORF04684	M.ANPELLEEQREETR.L	2	15
ORF04717	M.ALYNISEK.I	2	9
ORF04739	M.AYQTVNPANNQLIK.E	2	15
ORF04790	M.ATPHINAEMGDFADVVLMPGDPLR.A	2	25
ORF04804	M.TQHSPYSSAIAEQR.N	2	15
ORF00167	M.STEIKTQVVVLGAGPAGYSAAFR.C	3	25
ORF00759	V.SNASALGR.N	3	10
ORF00879	F.MEFSAGLMPLETALTQMLSR.I	3	22
ORF02531	M.SENKLHVIDLHKR.Y	3	15
ORF03691	I.MPQHDQLHR.Y	3	11
ORF02044	M.SRLVVVSNR.I	4	12
ORF02876	M.SKQLAAQVPAEPVVLGK.M	5	21
ORF02964	H.MLNKPNRNDVDDGVQDIQNDVNR.L	5	27
ORF04209	R.FNIDWDNELTQEQLI.N	5	19
ORF04649	A.MKVISQVEAQR.K	5	15
ORF00221	M.SDDVALPLQFTDAAANK.V	6	22
ORF02505	M.TDLTAQDAAWSTR.D	6	18
ORF04120	M.SDKIIHLTDDSFDTDVLK.A	6	23
ORF00331	L.MYQDLIRNELNEAAETLANFLKDDANIHAIQR.A	7	38
ORF02470	M.SDFLPFSRPAMGAEELAAVK.T	8	27
ORF03607	E.RGFGHTLGNALR.R	8	19
ORF03498	F.MYAVFQSGGK.Q	9	18
ORF03228	M.AFISFPPRHPSSSAR.L	10	24
ORF00532	M.SVQNIVNINESNLQQTLEQSMTTPVLFYFWSER.S	11	43
ORF01361	I.MNIFDHYR.Q	11	18
ORF02779	F.IAIVGRPNVGK.S	11	21
ORF03908	M.SVSKKPMVLVILDGYGYREEQQDNAILNAK.T	11	40
ORF02710	N.MVPVVALVGRPNVGK.S	12	26
ORF00196	R.VKVTQADLHYEG.S	13	24
ORF04093	M.AHPHLLAER.I	13	21
ORF02258	R.LSEETIVKPK.P	14	23
ORF01377	A.NQNSRPDIQVNVPPEVFSTR.G	15	34
ORF02264	L.PIVDKPMIQYIVDEIVAAGIK.E	16	36
ORF03933	R.RFLPNLH.S	16	22
ORF00234	M.AEITASLVK.E	17	25
ORF01666	A.AEVYNKDGNKLDLYGK.V	17	32
ORF01243	L.KVQLQDSGHQVDAAEDAR.E	18	35
ORF01898	I.MDKLSYASDSSTSAWNTYLQQIER.V	18	41
ORF03897	L.PPFLFHYIDGGAYAEYTLRR.N	18	37
ORF03639	K.SNVPALEACPQKRG.V	19	32
ORF01518	A.ASEKVEMNLVTAQGVGQSIGTVVIDETEGGLKFTPHLK.A	20	57
ORF01985	A.APQVITVSR.F	20	28
ORF00099	A.APQVVDKVAAVVNNGVVLESDVDGLMQSVK.L	21	50
ORF00242	A.ADKIAIVNMGNLFQQVAQK.T	21	39
ORF00650	V.PGANAAMVSNSFIYPADALMFDLEDSVALREKDAARR.L	21	57
ORF01340	A.DSVTSVSLGALLTALNER.M	21	38
ORF03370	A.AQQGGFSGPSATQTQGGGFVGPNGSSTTVESAK.S	21	53
ORF03853	A.ASSESAFLAQHGLAGK.T	21	36
ORF00090	A.AEQVSKQEISHFK.L	22	34
ORF01835	A.HEAGEFFMR.A	22	30
ORF02441	A.AEIYNKDGNKLDLFGK.V	22	37
ORF04717	I.ERLQERYDLQEAIK.K	22	35
ORF00436	A.AENDQPQYLSDWWHQSVNVVGSYHTR.F	23	48
ORF01164	A.AEYKIDKEGQHAFVNFR.I	23	39
ORF01556	A.ATELTPEQAAALKPYDR.I	23	39
ORF03291	A.LPNITILATGGTIAGGGDSATK.S	23	44
ORF04650	A.ADLEDNMDILNDNLK.V	23	37
ORF00328	A.TAVPNPPLPAQDPIVQHLK.L	24	42
ORF00863	A.ATSTVTGGYAQSDAQGVANK.M	24	43
ORF01232	A.SDNDTLYFYNWTEYVPPGLLEQFTK.E	24	48
ORF01316	A.DTNAFSVGYAQSK.V	24	36
ORF01386	A.AETTTAAPADAKPMMQHK.G	24	41
ORF02335	A.ASPVTVGSKIDTEGALLGNMILQVLESHGVK.T	24	54
ORF02842	A.DPASGALLQQMNIASQSLNYELSFVSITK.Q	24	52
ORF03752	A.VTTIPFWHSMEGELGKEVDSLAQR.F	24	47
ORF04454	A.LVSSPSTLNPGTNVAK.L	24	39
ORF00006	M.KLYQPQDATTNPSLILNAAQIPEYR.K	25	49
ORF00785	A.AESNAQSSNGQANSAANAGQVAPDAR.Q	25	50
ORF01221	S.LNVFDR.G	25	30
ORF03062	S.SEKIPVTGSGFVAK.D	25	38
ORF03382	A.ENLMQVYQQAR.L	25	35
ORF03792	A.KDIPLSQAESIAK.S	26	38
ORF03817	A.APATPPLINAEPTEPAPSPATEAPVVAQTAPSR.E	26	58
ORF04070	A.AASLTGAGATFPAPVYAK.W	26	43
ORF01850	A.ADVPAGVQLADKQTLVR.N	27	43
ORF04437	A.EVNYVPQNTSAAPVIPAAALQQLTWTPVDQSK.T	27	58
ORF00880	R.YIQALSEIVESGQKMLEAGDSA.L	28	49
ORF00898	A.EEQTIAPPGVDAR.A	28	40
ORF02430	A.ANGVDLSQSPEVSGTQEGAIR.M	28	48
ORF00184	A.AERPALPIPDLLTADASNR.M	29	47
ORF00697	A.EDGAPAAGSTLDK.I	29	41
ORF01987	A.HAHLTHQYPAANAAVTASPQALTLNFSEGIEPGFSGATITGPQQELIK.T	29	76
ORF01075	A.APKDNTWYAGAK.L	30	41
ORF01585	A.ETSKLVIESGDSAQSR.Q	30	45
ORF03979	R.IAVVSDELDADPFMKNIYLMAAPP.N	31	54
ORF01133	S.VTSLVQMGGVEAIGMARDSR.D	33	52
ORF04329	A.LRHAVSRIIEFNQNPLYSDHSRLLR.S	34	58
ORF00719	M.AITGIFFGSDTGNTENIAK.M	35	53
ORF01522	K.QVQNVTYGTIVNVR.P	36	49
ORF00576	V.VDFTCAVVAGDSNKSVNLGTWPTK.Q	37	60
ORF03632	V.RGPIPLPTR.K	37	45
ORF01455	A.KVDQLSNDVNAMR.S	40	52
ORF02964	W.GSDAKDEAEAARR.K	40	52
ORF00993	V.AATDLAGPQK.Q	43	52
ORF03228	K.YIQGQVTADVSQMTEQQHLLAAHCDAKG.K	48	75
ORF01105	F.HELAFR.T	49	54
ORF04300	R.VVDTGGRVE.R	50	58
ORF00474	M.ALVPMVIEQTSR.G	51	62
ORF03906	R.TTVPQIFIDAQHIGGCDDLYALDARG.G	51	76
ORF02710	R.KYGRAEVEGREFICID.T	52	67
ORF03315	R.GGFTMIYPFTEHATVLEGEV.E	56	75
ORF04602	L.ADVLAAANAR.A	59	68
ORF00332	V.KMGEQYQLLDSYKICNYSGGLGPKR.R	60	84
ORF03617	T.LKYFQGK.A	61	67
ORF00978	V.PLASHLDVR.F	62	70
ORF01802	V.AVIHTEKER.E	62	70
ORF02618	V.APVDGTIGK.I	62	70
ORF04347	R.RVVEGTQFE.C	62	70
ORF03627	V.SDEMVGHK.L	63	70
ORF03631	K.PEAGHFAK.A	63	70
ORF01545	R.PAHQQQVADILRDPQASENDKYVALQFLR.N	64	92
ORF03594	V.PFKEEAFAR.S	64	72
ORF03637	I.TSAATTAFWSGMAK.Q	64	77
ORF04346	T.VLPHGTGR.S	64	71
ORF00501	I.AEVRPQVSGIILKR.N	66	79
ORF02001	V.AILGDLQGPK.I	66	75
ORF02851	V.RVEGGQHLNVNVLR.R	66	79
ORF04079	H.PYLEER.D	66	71
ORF04692	V.PNVLSER.I	66	72
ORF01220	G.SLDEGVDALSYLAHAR.N	67	82
ORF00244	L.EAMAQATGILAFK.S	68	80
ORF01898	I.PVQMDDGTIR.H	68	77
ORF02926	S.AEIARLK.R	68	74
ORF02937	L.IIHRPLLPAK.I	68	77
ORF03475	F.PLTVNYQER.T	68	76
ORF00975	K.VLFCHGGGRG.Q	69	78
ORF02851	E.GGQHLNVNVLRR.E	69	80
ORF04601	L.PYTDRHQ.-	69	75
ORF00250	H.PQRPYTLDYVR.L	70	80
ORF03259	L.IYSLLHLTGYDLPMSELQNFR.Q	71	91
ORF04281	R.IDINIAPLFEYADVLMCTRG.I	71	90
ORF04345	Q.LQEIAQTK.A	71	78
ORF04372	V.GPEAPLVIGVVDAFR.A	71	85
ORF00635	V.STDTHFTHK.A	72	80
ORF02310	L.PVDQGVEHSAGASFAANPR.Y	72	90
ORF02959	N.PEELFAMDSAMPR.S	72	84
ORF04368	I.AAANVPAFVSGK.A	72	83
ORF01596	R.DIDVLVNNAGLALGLEPAH.K	74	92
ORF04082	Q.VIIEQANKR.R	74	82
ORF01250	S.TQVYGQDVWLPAETLDLIRDYR.V	75	96
ORF02450	A.PDYQYLAAR.L	75	83
ORF03944	L.TTIVAPVMPYLRK.L	75	87
ORF03251	K.TDVPQGAAILGAISGAH.H	76	92
ORF01417	R.RVVTFRPG.Q	77	84
ORF04080	M.GPYADLAEGMK.V	77	87
ORF00956	E.TEIIFDHINNVDLQNRPFR.L	78	96
ORF00980	V.PHFKPGK.E	78	84
ORF04363	L.HKLEGNGQLLHAAK.I	78	91
ORF01193	F.PANYSAHGRPNIKDVLR.E	79	95
ORF01316	E.PEGIHYHDKFEVK.Y	79	91
ORF02601	F.AEYANAAHSHAYR.Q	79	91
ORF03610	K.RLMDLGCYRG.L	79	88
ORF04048	I.PTGIHPEEGVSAAEVIMTVLHAGGK.F	79	103
ORF00811	L.PGSPTHISTDHHGR.F	81	94
ORF02520	K.PFVHTFTAFASR.R	81	92
ORF00405	N.VQATEQSLKGDDR.S	82	94
ORF01921	L.PEAEESK.-	82	88
ORF03350	L.PAEEEDAQQVK.A	82	92
ORF04425	P.NVIREEIER.L	82	90
ORF01045	K.PAPLGGGGAR.F	84	93
ORF01799	D.ASQPAAIEAFINSPEFQK.N	84	101
ORF03513	L.PQEASIFRR.L	84	92
ORF03621	N.NSEQPIGTR.I	84	92
ORF02612	R.QSPQHQYQPPYASAQPR.P	86	102
ORF03535	V.PLAAVLAIYAR.E	86	96
ORF03612	V.EGGVVDLNTLK.A	86	96
ORF04437	V.PANIGELTLTLTSEVNK.Q	86	102
ORF01937	L.GVTLAMEEK.R	87	95
ORF00218	K.VVLKDFDN.T	88	95
ORF00859	L.GGVALGTTQVINSK.T	88	101
ORF02472	L.LSEEILHLAPAGAFNLHGSLLPAYR.G	88	112
ORF04082	L.DEAKTEAEQER.T	88	98
ORF00165	W.NAIMTVLR.A	89	96
ORF00425	T.PVDKGGIGPVK.Y	89	99
ORF04109	R.KNNLTSAYIR.P	89	98
ORF00641	A.TLPVLVVR.-	90	97
ORF00761	I.VIRPLPGLPVIR.D	90	101
ORF00937	W.RHHHQQEKLPSR.I	90	101
ORF02310	P.RYFDPKNIVELAIEAGCNCVASTYGVLASVSR.R	90	121
ORF04081	L.PDVLEQFIHLR.A	90	100
ORF00200	V.TTNATPDQVR.K	91	100
ORF02764	K.ATDIAHNCGLQQVDRLERG.V	91	109
ORF00481	I.PNTFVPGR.N	92	99
ORF02528	Y.PHDLQKR.A	93	99
ORF03624	W.VALIQPGK.V	93	100
ORF04344	I.GGTSDRPAPISDKEVDAIMNR.L	94	114
ORF04771	H.PVGGVCPFGLEHPLPVYCDISLK.G	94	116
ORF02336	I.PLFFAYDVVHGQR.T	95	107
ORF04078	E.PVDMKGEIGEEER.W	95	107
ORF03615	S.GFQYHGR.V	96	102
ORF03616	R.AAVKGNVVNLSLGFSHPVDHQLPAGITAECPTQTEIVLKG.A	96	135
ORF01405	H.VESSGEQYR.F	97	105
ORF02718	A.NALAGTLR.A	97	104
ORF04281	V.PPAINKPVVLR.A	97	107
ORF00760	L.ELEHMGLPFSR.L	98	108
ORF03447	I.PFVETQEEAAR.A	98	108
ORF03614	Q.PASEGTGIIAGGAMR.A	98	112
ORF00971	V.GLQTEAPLKR.A	99	108
ORF02091	V.PTNLNLIHLKPLR.G	99	111
ORF02450	E.PPALYHHVVK.M	99	108
ORF00570	L.PLPAGIDNVK.V	100	109
ORF01250	I.KGPLTTPVGGGIR.S	100	112
ORF03616	K.GNVVNLSLGFSHPVDHQLPAGITAECPTQTEIVLKG.A	100	135
ORF03252	D.VAEGELVVLENVR.F	101	113
ORF04776	G.AQVTTPAFNELR.A	101	112
ORF00425	A.MVADVKR.E	102	108
ORF04121	R.PPKEGER.Y	103	109
ORF04437	K.QASVFAPNVLILDQN.M	103	117
ORF04710	V.KDFLAEVVNDLCRQFK.E	103	118
ORF03624	Y.EMDGVPEELAR.E	104	114
ORF03720	I.GLFMYDHLGKR.T	104	114
ORF04019	L.AENIHVR.G	104	110
ORF02752	N.FAVYTALLQPGDTVLGMNLAQGGHLTHGSPVNFSGK.L	105	140
ORF03219	L.PEGVYNEQFK.K	105	114
ORF03350	L.PGDLSDESFAR.S	106	116
ORF00339	K.AHFVTIFAK.P	107	115
ORF03423	L.PAHYHQR.A	107	113
ORF03609	R.ITNITDVTPIPHNG.C	107	120
ORF03889	R.KAQGVDAPLNIIACENMVRG.T	107	126
ORF00345	R.RRVPLGVVGVIYEAR.P	108	122
ORF00818	A.PPKGETHR.Y	108	115
ORF01044	M.IGAANGHIK.D	108	116
ORF01118	R.HSHHRHAARGHDIEIEVA.V	108	125
ORF01935	D.PSFDELVALAVETGR.E	109	123
ORF02361	V.PVVFFNKEPSRK.A	109	120
ORF03606	A.PMAYIELVDR.S	109	118
ORF01996	I.PLIPGISTVSELMLGMDYGLKEFK.F	110	133
ORF03121	N.AILAVSLANAK.A	110	120
ORF00187	N.PELGLINNWLLHIR.D	111	124
ORF01937	K.VGLMGPLAGVGDPIFWGTVRPVFA.A	112	135
ORF04781	V.EGVTSVSDKLHVR.D	112	124
ORF04347	A.FEGELIPASQIDR.L	113	125
ORF00760	I.YQRPFGGQSK.N	115	124
ORF01075	Y.PITDDLDVYTR.L	115	125
ORF02673	N.PPIFDLFLK.N	115	123
ORF03129	H.EVNDIIAGAPWGYR.R	115	128
ORF00339	K.PAGRPLVDDYVIDIPQNTWIEQPWDMGVVFVPPISGR.-	116	152
ORF03913	N.GGLFETLLGAEDAIISDALNHASIIDGVR.L	116	144
ORF04293	I.PVGAAGEGIGESDVR.V	116	130
ORF00236	I.VRGEAEQAR.V	117	125
ORF02502	K.PGQTTFDGR.F	117	125
ORF02959	K.PIAQALAAGK.S	117	126
ORF03122	I.PHITNAIK.E	117	124
ORF04203	A.FAHGLKPIVVINK.V	117	129
ORF04684	E.DPNGEEGDDDDYVDEDDDGVRH.-	117	138
ORF01131	S.PPVAEQAHK.L	118	126
ORF01185	T.GYPATGTPPTIQQGANPAPITIPNTLMAAK.S	118	147
ORF01540	V.LSVFHNR.R	118	124
ORF01629	L.PPLPASEYK.Q	118	126
ORF02773	G.NLNNILK.F	118	124
ORF03251	L.PWIDGLLDAGEK.H	118	129
ORF03638	L.RLANELSDAADNKGTAVK.K	119	136
ORF04553	K.PYIIGNSR.T	119	126
ORF03616	A.GITAECPTQTEIVLK.G	120	134
ORF00228	I.SEIEADLDKLTRK.-	121	133
ORF00757	L.FHAFRR.D	122	127
ORF03752	V.PTVAGYYTDAK.S	122	132
ORF00798	P.PELTKDDERYPGHDPR.Y	124	139
ORF01004	V.PLLAVISELVHHYR.S	124	137
ORF02591	E.PVDGKPIAVYGAGTGLGVAHLVHVDKR.W	124	150
ORF03369	R.VPKLALQEQHVMDV.K	124	137
ORF04724	R.SLPVGFMAYPISQAADITAFKAEMVPVGDDQ.L	124	154
ORF00976	R.PIGHLVDSLR.Q	125	134
ORF01833	T.ASIPTIEAILK.E	125	135
ORF01840	R.PASPFENSAPVRPTSSTASATSKPAVSVPTGPR.A	125	157
ORF03912	I.PAFNAFK.I	128	134
ORF04019	I.PEANKPR.R	128	134
ORF03608	I.ASYQVSPNDVVSIR.E	129	142
ORF01629	I.PVTSLGEWALAR.F	130	141
ORF03251	K.HFAATGKPLFSSH.M	130	142
ORF03536	R.KQLREELLAIAPVFGQK.P	130	146
ORF04347	L.PTYEEAIAR.L	130	138
ORF04753	Y.DIYHGALAELIQLLGAGK.I	130	147
ORF01243	I.PPFQVDLSR.R	131	139
ORF02741	V.NNQEVLDVSGR.Q	131	141
ORF03631	Q.DATHGNSLSHR.V	131	141
ORF04202	E.PEFFLFDDIR.F	131	140
ORF03245	L.PVEVIPMAR.S	132	140
ORF01125	A.HHGMVIVPIGYAAQELFDVSQVR.G	133	155
ORF00006	L.ASTWQGIR.A	134	141
ORF00340	N.IAAYPHLKGDELAEQAQALANR.A	134	155
ORF04571	T.PVNVEAVR.E	134	141
ORF04781	Y.AGDTATTSEVK.A	135	145
ORF00242	L.VVDANTVAYNSSDVK.D	136	150
ORF00760	A.AAADRTGHALLHTLYQQNLK.N	136	155
ORF02543	I.FASELDNFR.H	136	144
ORF03659	I.AFHNAFHGR.S	136	144
ORF00512	K.ISELILATNPTVEGEATANYIAELCAEAGVEASRIA.H	137	172
ORF00764	V.AEETPHLIHK.V	137	146
ORF01173	H.LAHSAGLIK.K	137	145
ORF04903	A.IDNAELGNLTGLLDEIKPAIAK.T	137	158
ORF02051	I.IDKLTLAGK.S	138	146
ORF02421	D.LGVYGAPETFLIDGR.G	138	152
ORF02618	T.PVVISNMDEIKELIK.L	138	152
ORF04121	T.PLHANSR.L	138	144
ORF03616	Q.VIGQVAADLR.A	140	149
ORF03905	N.YLQQQAGEGTEEHQDA.-	140	155
ORF04361	M.PSAPQGLAQLASHIER.L	140	155
ORF02315	L.PEAAALLDAPHAR.T	141	153
ORF03228	V.FSELPNSENQVVR.D	141	153
ORF04617	Y.PLTPEQNAAAHASR.E	141	154
ORF02443	I.SAGGYGDKR.L	142	150
ORF00012	V.PAYFNDAQR.Q	143	151
ORF00442	L.TALEMINVLK.A	143	152
ORF00999	H.TLAQALHR.F	143	150
ORF01540	L.GEVSLFESHFDR.F	143	154
ORF02100	R.ESRDLANELTATLELGYLARL.A	143	163
ORF01231	I.IHMHGELLK.V	144	152
ORF04349	V.IVSQLHR.S	145	151
ORF01522	N.GSQVTVSPR.-	147	155
ORF01701	L.IVAGTQMATGHR.T	147	158
ORF02025	L.EFLGHHVIR.A	147	155
ORF02614	N.PANPEIHEK.T	147	155
ORF04221	I.YQHVLQK.E	147	153
ORF04620	K.IDDTTVSVLDFTSGLA.W	147	162
ORF04781	A.KLLADDLVPSR.K	147	157
ORF03628	K.PGKGGQLAR.S	148	156
ORF04362	V.TQLHYAR.K	148	154
ORF00726	E.YFGETLFR.S	149	156
ORF01833	I.PQTTEQFLLR.S	149	158
ORF03252	Q.ASTHGIGK.F	149	156
ORF03614	N.SPEMVAAK.R	149	156
ORF02247	Y.ELVAPILTK.I	150	158
ORF01935	A.PAKPMGPNDYMVIGLAR.I	151	167
ORF03084	A.FYNLPQTVDDIIQHIVAR.V	151	168
ORF00971	V.YTPDILR.C	153	159
ORF01800	I.PNYNVMGLAK.A	154	163
ORF01935	K.PMGPNDYMVIGLAR.I	154	167
ORF03608	A.ALELAEQR.E	154	161
ORF02304	R.QQVPDMEIEIFVHGALCMA.Y	155	173
ORF02865	Y.PNSQYTTDATKR.L	155	166
ORF00425	R.MVDALQFHEEHGDVCPAQWEKG.K	157	178
ORF00008	G.LVCGASAIYLAMGEVLNEQFGR.T	158	179
ORF00979	I.KLDQKR.N	158	163
ORF03607	I.AYNVEAAR.V	159	166
ORF04078	V.NMMELIR.N	159	165
ORF04553	C.PQFGLNPEFIGPAAITLAHR.Y	160	179
ORF00224	K.IRHNFPDAVAVEMEATAIAHVCHNFNVPFVVVRA.I	161	194
ORF00763	E.PAAQPALGAR.G	162	171
ORF00780	K.PAVLGHDEAAYAK.N	162	174
ORF00115	T.PGLGLLLWMR.K	163	172
ORF00798	I.PYWNDTILPR.M	163	172
ORF01402	V.IIIVLGYFFFSLLGFM.-	163	178
ORF03680	V.ANQIIHMLESN.-	163	173
ORF03608	K.PTWLEVDAGKMEGTYK.R	164	179
ORF00780	V.LGHDEAAYAK.N	165	174
ORF01599	L.AELLFLLTK.K	165	173
ORF01907	V.PYQLLESSR.L	165	173
ORF02706	D.PAVATELLLK.D	165	174
ORF02663	R.SGEIRDGKTVLLLNYLQTSHLM.D	169	190
ORF01173	S.EDDIHLFPLLR.N	170	180
ORF03776	Q.TTAENIINTLVIK.-	173	185
ORF03637	I.GAEEGFTGVVDLVK.M	174	187
ORF02257	N.PANYEQHGVGLASVR.A	178	192
ORF00635	A.PSLDLVGKI.-	179	187
ORF02033	L.PLSSPAVIITQHMPPGFTR.S	179	197
ORF03636	L.EGDAEWEAK.I	180	188
ORF00699	T.IEDILELIVGEIEDEYDEEDDIDFR.Q	181	205
ORF01508	A.LVNWEFVAK.N	181	189
ORF03434	R.AYLQSIHGTFHAM.T	181	193
ORF00723	L.AGGLQGVKR.I	182	190
ORF00811	M.VFHPNR.Q	182	187
ORF03252	R.PMVAIVGGSK.V	184	193
ORF00425	A.SPDGVAK.Y	185	191
ORF01860	K.IINIHHSFLPAFIGAR.P	185	200
ORF02471	I.PILANIFAR.R	185	193
ORF04787	V.PVNATPESAR.I	186	195
ORF00933	A.EEELKKLAQLLRYSSNIALMCGSGCAGAHEELVALAAK.L	188	225
ORF03157	K.HTLLHDASRRDW.Q	189	200
ORF01611	R.ANCSYRRHFESWFHADGATPGTIHE.M	190	214
ORF04079	L.PLPASEDDDLKR.K	190	201
ORF04284	F.IRDHIAK.A	190	196
ORF01830	L.PLHHLIEK.L	192	199
ORF00208	E.PLKEIQFK.M	193	200
ORF01692	F.PPGVLNVLFGR.G	193	203
ORF03628	L.GEVGNAEHMLR.V	193	203
ORF00436	V.PITDLWGGK.L	195	203
ORF03251	S.ALYTQPEDVDYAYTELSK.I	195	212
ORF04535	V.PMTLGQEFR.A	197	205
ORF01193	A.AESRPAPFLIHQESNVIVR.A	198	216
ORF04202	C.LVMEQMGLVVEAHHHEVATAGQNEVATRFNTMTKK.A	198	232
ORF00444	L.HGQALRDIASAAIDLSDGLISDLGHIVK.A	199	226
ORF02471	I.PVHHAER.E	199	205
ORF01637	R.IKDKGGLISFITL.H	200	212
ORF01860	R.PYHQAYER.G	201	208
ORF04325	V.NAIELMHDAIGHIMQLR.D	204	220
ORF04349	L.PATIILR.A	205	211
ORF04434	K.PSKPFVGVLSAGINAASPNKELAK.E	205	228
ORF01366	Q.NIIPSSTGAAK.A	206	216
ORF04692	S.QARQLADSYSK.N	206	216
ORF00444	I.ASAAIDLSDGLISDLGHIVK.A	207	226
ORF01281	F.HVPCPHCGEEQYLK.F	207	220
ORF03480	K.PEMLIELFR.I	207	215
ORF00996	L.PLFDFAYQGFAR.G	208	219
ORF03128	H.PAEYKR.I	208	213
ORF04535	F.SILLKEEVK.S	208	216
ORF00032	F.SSFTADSIDLFK.S	209	220
ORF02263	I.PLVILNALEGKPLPIYGK.G	209	226
ORF02660	W.HVVHDIDGHDPEAVKK.A	210	225
ORF03636	K.PFLLPIEDVFSISGR.G	210	224
ORF00765	I.GGSAEEEAAAYIKDHVTKPVVGYIAGVTAPK.G	211	241
ORF01249	H.VGHPTLRLIRYSMGDYTLNGLDNGQWREIAQEK.D	211	243
ORF04109	T.PPFTSSALPGITR.D	211	223
ORF04789	V.IARPFIGDK.A	212	220
ORF00726	T.PGDLVLFDRNNHK.S	213	225
ORF01449	K.PDYVHVLYQGR.I	213	223
ORF01637	L.HVASTEMLSNR.K	213	223
ORF02472	K.PVSTVHNLVR.A	213	222
ORF01250	I.EYAITNDRDSVTLVHK.G	215	230
ORF01900	Q.PPFFAFMVELLAQHEGDDALKEYLPQLQK.E	215	243
ORF03382	Y.PELASLNVEHFK.T	215	226
ORF02315	L.SAALAALRPR.H	216	225
ORF02518	V.PWSFDLIATR.A	216	225
ORF02614	L.AGEEIKPGPHK.I	216	226
ORF03259	I.DGHDADAIKR.A	217	226
ORF04788	I.PLITGSILAK.K	217	226
ORF01852	T.PVVIDETADIKR.A	218	229
ORF02752	N.PVPHAHVVTTTTHK.T	218	231
ORF02673	L.GGLIEAYEAVAHR.L	219	231
ORF04819	T.PEIIATIHGEGYR.F	219	231
ORF04553	D.PAAAIQQGK.V	221	229
ORF03219	R.PFITHHNALDLDMYLR.I	222	237
ORF01526	Q.VFGLTVPLITK.A	224	234
ORF03554	A.TLSMGQAAAR.F	224	233
ORF02944	L.AVFSENRLPGQLANIPTAK.E	225	243
ORF04391	L.TDDELIDLFK.L	225	234
ORF02044	Y.PIGIEPDEIALQAAGPLPPK.L	226	245
ORF03569	Y.PGDEVREIEVR.G	227	237
ORF02614	Q.GIGAGFIPGNLDLK.L	229	242
ORF03350	A.PGPIWTALQISGGQTQDKIPQFGQQTPMKR.A	229	258
ORF00763	L.GFMSFYVK.A	230	237
ORF03244	K.PGSLLINAAR.G	231	240
ORF03251	K.PGNVVLTPTILR.D	232	243
ORF01547	V.GTGLNTHPEYAR.R	233	244
ORF03252	Y.EADLVDEAKR.L	235	244
ORF00979	V.NVGDEINVK.V	236	244
ORF03262	D.PAFAPGTGTPVIGGLTSDR.A	236	254
ORF03219	L.RIAPELYLKR.L	237	246
ORF04437	T.AAPVAAPAPVAPK.K	237	249
ORF00012	I.NYLVDEFKK.D	238	246
ORF02518	I.INEGDIK.T	238	244
ORF00726	T.PVYLETAR.N	239	246
ORF01366	T.PNVSVVDLTVR.L	239	249
ORF03636	V.GEEVEIVGIKETQK.S	240	253
ORF04625	I.GSLVADFHR.N	241	249
ORF04350	L.PVLPPDLRPLVPLDGGR.F	243	259
ORF03637	L.TEEEIKQALR.Q	244	253
ORF01547	R.RVAEELATITAAPFVTAPNKFEALATCDALVQAHGALKG.L	245	283
ORF02353	L.NLLSLNGYDYADIQR.A	245	259
ORF04168	I.VVEAARR.L	245	251
ORF00003	V.PSGNFGDLTAGLLAK.S	246	260
ORF00473	L.PELTEEFIKR.F	246	255
ORF02262	V.PTSAYPTPASRPGNSR.L	250	265
ORF03488	F.IDEIDAVGR.Q	250	258
ORF01884	H.PIFSGNAANNLR.N	251	262
ORF03607	I.HYIGDLVQR.T	251	259
ORF01456	I.PVEEVIFAQK.M	252	261
ORF02366	Q.PGYDHSYYFIASFIEDHLR.F	252	270
ORF04810	E.GKNEIEQYVYALTHELK.S	252	268
ORF04202	K.TATFMPK.P	253	259
ORF01366	A.TYEQIK.A	255	260
ORF01448	C.SAPVRDSYQLHAAVVEVIIHKDAEVK.Y	255	280
ORF01802	L.PGFNIPMLPR.E	255	264
ORF02970	A.GAVYLHAHHPDILR.F	255	268
ORF02602	L.PEALLNYLVR.L	257	266
ORF00167	A.PAEAQRYDAVLVAIGR.V	259	274
ORF02518	I.PHMLEHFR.A	259	266
ORF02752	F.PSAQGGPLMHVIAGK.A	260	274
ORF04540	L.ATLVVNTMR.G	260	268
ORF01659	L.PPEAMNLDIPR.L	261	271
ORF02710	Y.VLIDTAGVR.K	264	272
ORF03628	T.DKFIVRR.R	264	270
ORF02240	E.CLARCALDISGRPHLEYK.A	265	282
ORF02025	L.PGIVADLK.A	266	273
ORF03251	H.GGSGSTAQEIKDSVSYGVVK.M	266	285
ORF01250	N.PNTGKEIVVK.D	269	278
ORF02246	V.PNNIISAIVEANR.T	269	281
ORF04136	V.PLLAPNQDVYLR.E	269	280
ORF02757	I.PQSEFQHATIAKR.V	276	288
ORF00610	D.YLLYK.F	277	281
ORF01941	P.NNREGAQLDDFR.N	277	288
ORF04540	V.KAPGFGDR.R	277	284
ORF03087	R.FGLLGYEAATLEDVGRE.I	278	294
ORF00065	K.VVALSASGI.R	279	287
ORF02245	K.PTLPVRR.D	281	287
ORF03298	N.NVYLSGIENPTSR.R	281	293
ORF03219	M.AYADYKDLIELTESLFR.T	283	299
ORF03636	I.KREEIER.G	283	289
ORF01473	N.QLGIDWGTAVSLGGK.K	285	299
ORF03259	I.PSEIYAQWDAK.E	287	297
ORF03637	L.PSPVDVPAINGILDDGKDTPAER.H	287	309
ORF04637	K.KLLFSEGCVPMESD.A	289	302
ORF00753	I.DKALFLAR.D	290	297
ORF03475	I.AEDETLDANELGEILHAIEK.N	293	312
ORF00153	L.PLRGPVGNTAR.D	296	306
ORF02674	D.PGLASGDYK.L	296	304
ORF03720	V.YNAHFQK.Q	296	302
ORF01259	F.TSGNLSER.V	297	304
ORF01397	T.GRDPDFHR.R	297	304
ORF03142	F.RVLDEFITHTLGEAAR.R	297	312
ORF03693	E.PEIYHAIRR.D	297	305
ORF04136	R.HQEETYRQALDNVSTWVRAYYD.T	297	318
ORF03579	R.RTFNAIEDASEQLEALE.A	298	314
ORF01900	N.PNRPATEIYR.D	299	308
ORF00971	Q.DAQEMIDHLVMK.L	301	312
ORF02378	R.PGTMLVNTIK.Q	302	311
ORF04625	I.PESLHQR.R	302	308
ORF01075	I.PSDKISAR.G	303	310
ORF03586	P.NAILVPQQGVTR.T	303	314
ORF03886	A.GIIVGKK.A	303	309
ORF03479	K.PAQAVNR.D	304	310
ORF03554	Q.LGEDFINK.-	305	312
ORF03569	R.LLMEETGIPVVVAEDPLTCVARG.G	306	328
ORF00012	E.SLVEDLVNR.S	307	315
ORF02614	L.STALFADLFTEK.E	308	319
ORF02617	L.PTEEEQFAAYK.A	308	318
ORF02247	Q.PAGDKAEFIEK.V	310	320
ORF02951	L.AVLDIFEQENLLQK.A	310	323
ORF03889	K.PLLGTLEYGLPHVNLVK.G	310	326
ORF04202	I.NALANPTTNSYKR.L	310	322
ORF02481	L.KREELER.L	312	318
ORF03219	V.PYGDEVFDFGKPFEK.L	312	326
ORF04894	V.GFMSKILNKSDHKICHSQAK.E	312	331
ORF02752	V.SGGTENHLFLLDLVDKNLTGK.E	313	333
ORF00428	A.YLHHLDR.C	314	320
ORF04535	L.PELQAGSSIMPAK.V	315	327
ORF01898	I.PAALEGQITR.Q	316	325
ORF03121	V.GDDLFVTNTK.I	316	325
ORF00167	V.GQPMLAHK.G	317	324
ORF04789	A.GYAAGLELFDR.R	317	327
ORF03970	F.ALAVAVGLTPEMLPMIVSSNLAK.G	324	346
ORF04202	V.PGYEAPVMLAYSAR.N	325	338
ORF04289	I.SDAFDSEYFATK.V	325	336
ORF00167	V.HEGHVAAEVIAGKK.H	327	340
ORF01366	L.DLIAHISK.-	327	334
ORF03637	D.PFVGNLTFFR.V	328	337
ORF03889	I.AAAMHFR.S	329	335
ORF02247	V.SYAQGFSQLR.A	332	341
ORF02757	V.PYTNFSPIYQGK.C	335	346
ORF04540	D.GVGEEAAIQGR.V	335	345
ORF04078	D.PLDSTSR.Q	337	343
ORF00962	C.KTYDLEVWVPAQNTYR.E	339	354
ORF03795	I.PTVVFSHPPIGTVGLSEPQAR.E	340	360
ORF02862	E.PSVEDTIAILR.G	341	351
ORF00072	K.PAFSFQGHPEASPGPHDAAPLFDHFIELIEQYR.Q	346	378
ORF00473	V.VGLLLGEVIR.T	347	356
ORF00003	I.SEPHAAVAYR.A	350	359
ORF03233	A.VYHGPVGLK.R	350	358
ORF00167	I.AYTEPEVAWVGLTEK.E	352	366
ORF02848	L.VEAHDHLLLLK.I	352	362
ORF00012	V.AEFFGKEPR.K	354	362
ORF03488	T.PGFSGADLANLVNEAALFAAR.G	354	374
ORF02249	L.PAIMLLYK.S	355	362
ORF03345	Q.IAEITTVINSIAFQTNILALNAAVEAAR.A	357	384
ORF01941	H.LSLAMPVQK.L	360	368
ORF02056	M.PFGIFLPR.H	360	367
ORF01547	R.PMVIHNFLQTVR.L	363	374
ORF00173	L.PHSDVFR.Q	364	370
ORF03637	I.VQMHANKR.E	364	371
ORF01865	A.ADAGELGSNGILPDVDSLR.I	365	383
ORF02071	L.GGADGKTEVVSIGGK.T	365	379
ORF02752	I.GSPAVTRR.G	367	374
ORF01558	W.PAPPIQVSAQPQAAPK.A	369	384
ORF04535	G.QAMFESIHILSNACYNLLEKCVNGITANK.E	370	398
ORF01548	F.EPFVR.L	371	375
ORF04349	M.RPGEPPTR.E	371	378
ORF02016	L.TADIVEAILER.T	373	383
ORF04289	V.NSNHIIR.A	373	379
ORF03252	L.PAVAMLEER.A	376	384
ORF01448	I.SAGHSQNSYR.G	378	387
ORF03062	V.PAIFDNNR.T	380	387
ORF04540	V.GAATEVEMK.E	382	390
ORF03636	T.VGAGVVAK.V	384	391
ORF00667	G.KIIDYIK.L	389	395
ORF04744	E.QLFAYADTIEK.Q	392	402
ORF03259	I.NEDAAGNYIHYGVR.E	397	410
ORF04540	V.EDALHATR.A	397	404
ORF01852	T.PASQGGIGDLYNFK.L	399	412
ORF00760	L.GGNSLLDLVVFGR.A	401	413
ORF02238	L.ASTIETLAAAER.L	404	415
ORF04078	Q.PFFVAEVFTGSPGK.Y	404	417
ORF00003	L.PLLSHHLPADFAALRK.L	407	422
ORF03720	Y.PFLTESLAR.H	407	415
ORF00100	I.YGQAVHFVNTK.D	411	421
ORF01950	I.PSGPIVQVR.D	412	420
ORF03637	F.PEPVISIAVEPK.T	412	423
ORF01416	D.RLIGHHIADEQVSDILR.R	415	431
ORF01900	F.PLYVNAAAK.D	415	423
ORF03488	L.VPEHDPVHK.V	425	433
ORF03475	M.PDMDKFPYTVR.V	426	436
ORF04540	I.ADLKGQNEDQNVGIK.V	427	441
ORF02336	Q.SVTVLAGIQNAVGDGAK.I	429	445
ORF03720	L.GEATSLLDLGEDFGHEFYEAELK.Y	430	452
ORF02617	T.PAAATIARHLAKEVDFFSIGTNDLTQYTLAVDR.G	433	465
ORF01242	Q.RADTLRPGQGVGLAVAR.E	435	451
ORF02247	L.PANLIQAQR.D	437	445
ORF04080	M.SVAQQSLVLFAAER.G	440	453
ORF01361	V.FNFDHAEVAANPVHLFYVLEQQIER.E	442	466
ORF00165	F.PEGSEEHKYLHER.R	443	455
ORF00999	I.AYVTGVQNVR.D	443	452
ORF02247	Y.FGAHTYKR.T	448	455
ORF01818	L.PAVNKGDALTLLELTPAQHFTKPPAR.F	451	476
ORF03408	I.PVHMIETINKLNR.I	455	467
ORF00330	G.QQSIIDAMDITGGK.G	460	473
ORF04426	V.FEGNRPTNSILLR.E	463	475
ORF00478	V.SEHKPEAVKPLAEVK.E	469	483
ORF02500	A.PAVDGIDSDLQNKIDVIVQALAGAK.K	470	494
ORF02658	K.PILIGRPSVIEMR.I	470	482
ORF00173	V.SLRPGDGVIHSWLNR.M	471	485
ORF03693	I.PTELPGVDTHILDPR.N	482	496
ORF02688	R.RVFNFIENPYR.P	486	496
ORF03637	K.PQVAYR.E	486	491
ORF04540	R.SALQYAASVAGLMITTECMVTDLPKS.D	502	527
ORF00100	A.PGYTQTLEPR.V	504	513
ORF04182	F.PYFAGFSQLLR.D	505	515
ORF00726	V.PATILANFLR.E	516	525
ORF02035	L.ASRPLAVNKPEMR.L	516	528
ORF02472	L.ILNLVEGTPIK.L	516	526
ORF04362	I.AAHAADLAK.G	520	528
ORF02038	L.PLTLAILDGMSVR.V	521	533
ORF00165	T.FGMEGLFR.Q	527	534
ORF03693	T.PAGEALVSAGPKL.-	527	539
ORF00583	I.TEIIK.-	535	539
ORF01131	C.RIYAPVGTHETLLAYLVR.R	538	555
ORF00012	Q.GDHLLHSTR.K	539	547
ORF01852	H.PETHFEELALR.F	562	572
ORF00513	I.FELNPDHVLVKR.T	568	579
ORF02862	S.RVIGQNEAVEAVSNAIR.R	569	585
ORF02660	L.TGEGHNVR.V	571	578
ORF02472	I.QELATLLLDSFDKHPLR.C	575	591
ORF04306	A.GASASDKYR.Q	576	584
ORF00306	K.TQYNAHGQPVQETDPEGRVTQYAYD.E	582	606
ORF02336	R.SVGQIPVYY.S	592	600
ORF00166	M.PISLSFDHR.V	595	603
ORF02336	I.PVYYSHLNTGRPYNPEKPNK.Y	597	616
ORF00359	S.RSSTVSMTGSSGENSDLSWSVYGGYERYR.N	600	628
ORF04554	I.TTLPPAKR.V	600	607
ORF01736	R.QVVKELGIPVNSEPAEYREI.H	603	622
ORF00073	E.PVTLEDVLEIVR.I	620	631
ORF01061	L.PSANEIAELFEVIDPIAIAQVR.E	620	641
ORF04482	G.DTSNLGDTSTLADPGVVEK.L	622	640
ORF02445	L.PLEANER.I	624	630
ORF03637	T.PEENTGDVIGDLSR.R	624	637
ORF00213	A.DNGATLDGYYR.Y	628	638
ORF03791	R.FEEEGIFNRETGQSFLDNILTRGGSEEPMELF.K	628	659
ORF00971	F.GPGANPMHGR.D	631	640
ORF00762	T.PLQHIHSGQGQFK.V	641	653
ORF00173	R.RIQGMEKWLADPQLLEADADAEYAAVIDIDLADIKEPILCA.P	644	684
ORF04707	D.KFTQHDFK.N	644	651
ORF02450	K.ASKDGILRQVVPDYEHLKDAYELLWEMPNNDGYLQL.V	646	681
ORF02500	W.LHSLHSTVENR.E	652	662
ORF01866	L.PSAPQLGTNPLYIAR.E	657	671
ORF02581	Q.FSVTDVDDVE.-	659	668
ORF00971	V.PNALGKDDEVRK.T	672	683
ORF02862	S.VILLDEVEK.A	673	681
ORF04324	T.PEQELGKLPLGSRPAKR.R	687	703
ORF02658	I.SYNLLR.V	706	711
ORF01663	E.TLAAAK.G	713	718
ORF00173	L.LDNHKGQLPTR.L	724	734
ORF00241	D.PSSAPSDVPDYSDPGNIR.M	744	761
ORF04350	K.PGTADILVPR.N	851	860
ORF04690	I.PMAGLINKDDELAR.L	878	891
ORF03233	W.PLEDNPLVNAPHIQSELVAEWAHPYSR.E	891	917
ORF04350	T.TGGKDLRPALK.I	1069	1079
ORF00615	R.YLSPSWSIMGIQSPR.P	1088	1102
ORF01131	L.AHRPPNALNTTLTR.Q	1111	1124
ORF04350	L.AEIAGIVSFGK.E	1157	1167
ORF04349	L.PTSGQITLFDGR.T	1205	1216
ORF04349	L.NHLVDDKMHAR.S	1236	1246
ORF04350	I.NDKHIEVIVR.Q	1249	1258
ORF04350	I.PAGTGYAYHQDR.M	1358	1369

## Sheet: Table S7_N-term_Met_cleavage
ORF_Name	Peptide Sequence	Peptide Sequence N-terminal Methionine Cleaved	Residue Start	Residue End
ORF00122	M.SKNYHIAVLPGDGIGPEVMAQALK.V	SKNYHIAVLPGDGIGPEVMAQALK.V	2	25
ORF00140	M.ADKIAVLLGGTSAERDVSLNSGAAVLAGLR.E	ADKIAVLLGGTSAERDVSLNSGAAVLAGLR.E	2	31
ORF00165	M.SERFQNDVDPIETR.D	SERFQNDVDPIETR.D	2	15
ORF00166	M.AIEIKVPDIGTDEVEITEILVK.V	AIEIKVPDIGTDEVEITEILVK.V	2	23
ORF00219	M.SKSENLYSAAR.E	SKSENLYSAAR.E	2	12
ORF00266	M.AKFVPAIFLDR.D	AKFVPAIFLDR.D	2	12
ORF00338	M.SELSQLSPQPLWDIFAK.I	SELSQLSPQPLWDIFAK.I	2	18
ORF00340	M.TQANLSETLFKPR.F	TQANLSETLFKPR.F	2	14
ORF00391	M.TDLIHRPR.R	TDLIHRPR.R	2	9
ORF00447	M.SFDIAKYPTLALVDSTQELR.L	SFDIAKYPTLALVDSTQELR.L	2	21
ORF00449	M.PKKNEAPASFETALSELEHIVTR.L	PKKNEAPASFETALSELEHIVTR.L	2	24
ORF00509	M.TATAQQLEFLK.N	TATAQQLEFLK.N	2	12
ORF00615	M.TQRLPLVAAQPGIWMAEK.L	TQRLPLVAAQPGIWMAEK.L	2	19
ORF00711	M.SEAEARPTNFIR.Q	SEAEARPTNFIR.Q	2	13
ORF00738	M.MKNTELEQLINDKLNSAAISDYAPNGLQVEGK.E	MKNTELEQLINDKLNSAAISDYAPNGLQVEGK.E	2	33
ORF00763	M.SSVDILVPDLPESVADATVATWHK.K	SSVDILVPDLPESVADATVATWHK.K	2	25
ORF00765	M.SVLINKDTK.V	SVLINKDTK.V	2	10
ORF00844	M.SEAVITLHGLTK.R	SEAVITLHGLTK.R	2	13
ORF00952	M.AKEDNIEMQGTVLETLPNTMFR.V	AKEDNIEMQGTVLETLPNTMFR.V	2	23
ORF00975	M.AQVFNFSSGPAMLPAEVLK.L	AQVFNFSSGPAMLPAEVLK.L	2	20
ORF01004	M.TQFASPVLHSLLDTDAYK.L	TQFASPVLHSLLDTDAYK.L	2	19
ORF01083	M.MKETDIADVLTSTR.T	MKETDIADVLTSTR.T	2	15
ORF01179	M.TRLSEILDQMTTVLNDLK.T	TRLSEILDQMTTVLNDLK.T	2	19
ORF01185	M.SFSQAVSGLNAAATNLDVIGNNIANSATYGFK.S	SFSQAVSGLNAAATNLDVIGNNIANSATYGFK.S	2	33
ORF01417	M.ALTKAEMSEYLFDKLGLSKR.D	ALTKAEMSEYLFDKLGLSKR.D	2	21
ORF01490	M.SFTSLPLTEINHK.L	SFTSLPLTEINHK.L	2	14
ORF01508	M.SFELPALPYAK.D	SFELPALPYAK.D	2	12
ORF01824	M.SQFFYIHPDNPQQR.L	SQFFYIHPDNPQQR.L	2	15
ORF01852	M.AVTNVAELNALVER.V	AVTNVAELNALVER.V	2	15
ORF01935	M.TIAIVIGTHGWAAEQLLK.T	TIAIVIGTHGWAAEQLLK.T	2	19
ORF01952	M.SKTELYAALNR.D	SKTELYAALNR.D	2	12
ORF02020	M.SHRDTLFSAPIAR.L	SHRDTLFSAPIAR.L	2	14
ORF02043	M.SYTHILVAVAVTPESHQLLAK.A	SYTHILVAVAVTPESHQLLAK.A	2	22
ORF02074	M.ASISSLGVGSNLPLDQLLTDLTK.N	ASISSLGVGSNLPLDQLLTDLTK.N	2	24
ORF02088	M.AQHGALETLKDLAEKEVDDAAR.L	AQHGALETLKDLAEKEVDDAAR.L	2	23
ORF02247	M.SKQQIGVVGMAVMGR.N	SKQQIGVVGMAVMGR.N	2	16
ORF02256	M.TANNLREQISQLVAQYANEALSPKPFVAGTSVVPPSGK.V	TANNLREQISQLVAQYANEALSPKPFVAGTSVVPPSGK.V	2	39
ORF02356	M.PQQNYLDELTPGFTPLLAIK.E	PQQNYLDELTPGFTPLLAIK.E	2	21
ORF02400	M.SLDINQIALHQLIK.R	SLDINQIALHQLIK.R	2	15
ORF02451	M.AYTTFSQTKNDQLKEPMFFGQPVNVAR.Y	AYTTFSQTKNDQLKEPMFFGQPVNVAR.Y	2	28
ORF02591	M.TKYALVGDVGGTNAR.L	TKYALVGDVGGTNAR.L	2	16
ORF02614	M.SKIYEDNSLTIGHTPLVR.L	SKIYEDNSLTIGHTPLVR.L	2	19
ORF02660	M.SRKDLANAIR.A	SRKDLANAIR.A	2	11
ORF02713	M.AKNIQAIR.G	AKNIQAIR.G	2	9
ORF02735	M.ALLQISEPGLSAAPHQR.R	ALLQISEPGLSAAPHQR.R	2	18
ORF02869	M.VAELTALRDQIDDVDKALLNLLAK.R	VAELTALRDQIDDVDKALLNLLAK.R	2	25
ORF02982	M.PLLDSFAVDHTR.M	PLLDSFAVDHTR.M	2	13
ORF03026	M.SQSAITVDQVTVTYR.N	SQSAITVDQVTVTYR.N	2	16
ORF03040	M.PHFNPVPVSNKK.F	PHFNPVPVSNKK.F	2	13
ORF03113	M.SEKHPGPLVVEGK.L	SEKHPGPLVVEGK.L	2	14
ORF03145	M.AAHLLIVDALNLIR.R	AAHLLIVDALNLIR.R	2	15
ORF03219	M.SEQNAQGADEVVDLNNEMK.A	SEQNAQGADEVVDLNNEMK.A	2	20
ORF03234	M.SNVPAELK.Y	SNVPAELK.Y	2	9
ORF03259	M.SSRKELANAIR.A	SSRKELANAIR.A	2	12
ORF03262	M.STLGHQYDNSLVSNAFGFLR.L	STLGHQYDNSLVSNAFGFLR.L	2	21
ORF03350	M.SHLYDPTTQYYTGEYPK.Q	SHLYDPTTQYYTGEYPK.Q	2	18
ORF03461	M.SQVLITGATGLVGGHLLR.M	SQVLITGATGLVGGHLLR.M	2	19
ORF03533	M.AKALQGVMAALLTPFDHQQQLDSESLRR.L	AKALQGVMAALLTPFDHQQQLDSESLRR.L	2	29
ORF03538	M.AENQYYGTGR.R	AENQYYGTGR.R	2	11
ORF03563	M.SLNLVSEQLLAANGLNHQDLFAILGQLAER.R	SLNLVSEQLLAANGLNHQDLFAILGQLAER.R	2	31
ORF03611	M.AKQPGLDFQSAK.G	AKQPGLDFQSAK.G	2	13
ORF03661	M.SDKFGEGRDPYLYPGLNVMR.N	SDKFGEGRDPYLYPGLNVMR.N	2	21
ORF03795	M.TKHYDYIAIGGGSGGIASINR.A	TKHYDYIAIGGGSGGIASINR.A	2	22
ORF03799	M.GMKETVSNIVTSQAEK.G	GMKETVSNIVTSQAEK.G	2	17
ORF03906	M.ANIEIYTK.A	ANIEIYTK.A	2	9
ORF03947	M.ARVTVQDAVEK.I	ARVTVQDAVEK.I	2	12
ORF04077	M.AMTYHLDVVSAEQQMFSGLVEK.I	AMTYHLDVVSAEQQMFSGLVEK.I	2	23
ORF04115	M.ANYFNTLNLR.Q	ANYFNTLNLR.Q	2	11
ORF04197	M.TNLNYQQTHFVMSAPDIR.H	TNLNYQQTHFVMSAPDIR.H	2	19
ORF04201	M.ASGIQPDAGQILNSLINSVLVVDDALAIHYANPAAQQLLAQSSR.K	ASGIQPDAGQILNSLINSVLVVDDALAIHYANPAAQQLLAQSSR.K	2	45
ORF04202	M.SAEHVLTMLNEHEVK.F	SAEHVLTMLNEHEVK.F	2	16
ORF04281	M.ADLDDIKDGKDFHTDKPQTNTLFALK.G	ADLDDIKDGKDFHTDKPQTNTLFALK.G	2	27
ORF04296	M.TTIVSVRR.N	TTIVSVRR.N	2	9
ORF04304	M.AEWSGEYISPYAEHGKK.S	AEWSGEYISPYAEHGKK.S	2	18
ORF04347	M.ALNLQDKQAIVAEVSEVAK.G	ALNLQDKQAIVAEVSEVAK.G	2	20
ORF04438	M.SHPALTQLR.A	SHPALTQLR.A	2	10
ORF04535	M.SNNIRIEEDLLGTR.E	SNNIRIEEDLLGTR.E	2	15
ORF04544	M.ATYYSNDFR.S	ATYYSNDFR.S	2	10
ORF04574	M.GNNVVVLGTQWGDEGKGK.I	GNNVVVLGTQWGDEGKGK.I	2	19
ORF04577	M.SEMIYGIHAVQALLER.A	SEMIYGIHAVQALLER.A	2	17
ORF04628	M.SKHQTQLSLLQDDIR.S	SKHQTQLSLLQDDIR.S	2	16
ORF04672	M.SKTIATENAPAAIGPYVQGVDLGSMVITSGQIPVDPK.T	SKTIATENAPAAIGPYVQGVDLGSMVITSGQIPVDPK.T	2	38
ORF04673	M.THDNKLQVEAIK.C	THDNKLQVEAIK.C	2	13
ORF04684	M.ANPELLEEQREETR.L	ANPELLEEQREETR.L	2	15
ORF04717	M.ALYNISEK.I	ALYNISEK.I	2	9
ORF04739	M.AYQTVNPANNQLIK.E	AYQTVNPANNQLIK.E	2	15
ORF04790	M.ATPHINAEMGDFADVVLMPGDPLR.A	ATPHINAEMGDFADVVLMPGDPLR.A	2	25
ORF04804	M.TQHSPYSSAIAEQR.N	TQHSPYSSAIAEQR.N	2	15

## Sheet: Table S8_Signal_peptide
ORF_Name	Description	Peptide Sequence	Residue Start	Residue End	Peptide Sequence Logo Input	STM 14028 ORF	STM LT2 ORF	% ID	SignalP_prediction?
ORF01518	sodC copper/zinc superoxide dismutase	A.ASEKVEMNLVTAQGVGQSIGTVVIDETEGGLKFTPHLK.A	20	57	RLSLAMVTLLACAGAQAASEK	ORF01518	STM1440	100	y; 1.00 prob
ORF01985	conserved hypothetical protein	A.APQVITVSR.F	20	28	KILLPALLLATSGVALAAPQV	ORF01985	STM1873	100	y; 1.00 prob
ORF00099	chaperone SurA (Peptidyl-prolyl cis-trans isomerase surA) (PPIase surA) (Rotamase surA)	A.APQVVDKVAAVVNNGVVLESDVDGLMQSVK.L	21	50	WKTLLLGIAMIANTSFAAPQV	ORF00099	STM0092	100	y; 1.00 prob
ORF00242	chaperone protein skp (Cationic 19 kDa outer membraneprotein)	A.ADKIAIVNMGNLFQQVAQK.T	21	39	WLLAAGLGLAMVTSAQAADKI	ORF00242	STM0225	100	y; 1.00 prob
ORF00650	citE citrate (pro-3S)-lyase, beta subunit	V.PGANAAMVSNSFIYPADALMFDLEDSVALREKDAARR.L	21	57	ASLQQRKTRTRRSMLFVPGAN	ORF00650	STM0622	100	y; 0.55 prob
ORF01340	monofunctional chorismate mutase (CM-F)	A.DSVTSVSLGALLTALNER.M	21	38	HIAIFLCSLLMCSTTFADSVT	ORF01340	STM1269	100	y; 1.00 prob
ORF03370	conserved hypothetical protein	A.AQQGGFSGPSATQTQGGGFVGPNGSSTTVESAK.S	21	53	LAAIVAVMALCSTPVLAAQQG	ORF03370	STM3176	100	y; 1.00 prob
ORF03853	conserved hypothetical protein	A.ASSESAFLAQHGLAGK.T	21	36	SSWLLLLGLCASGSALAASSE	ORF03853	STM3650	100	y; 1.00 prob
ORF00090	putative secreted protein	A.AEQVSKQEISHFK.L	22	34	IIAAALLATVASFSTLAAEQV	ORF00090	STM0082	100	y; 0.99 prob
ORF01835	outer membrane protein W	A.HEAGEFFMR.A	22	30	TVAALALTTLLSGSAFAHEAG	ORF01835	STM1732	100	y; 1.00 prob
ORF02441	outer membrane protein C (Porin OmpC) (Outer membraneprotein 1B)	A.AEIYNKDGNKLDLFGK.V	22	37	VLSLLVPALLVAGAANAAEIY	ORF02441	STM2267	100	y; 1.00 prob
ORF04717	conserved hypothetical protein	I.ERLQERYDLQEAIK.K	22	35	NISEKILTTLEKTSFTIERLQ	ORF04717	STM4503	100	y; 0.559 prob
ORF00436	nucleoside-specific channel-forming protein tsx	A.AENDQPQYLSDWWHQSVNVVGSYHTR.F	23	48	LAVSAALALTSSFTANAAEND	ORF00436	STM0413	100	y; 1.00 prob
ORF01164	protein YceI	A.AEYKIDKEGQHAFVNFR.I	23	39	LGFTLASLLFTTGSAVAAEYK	ORF01164	STM1157	100	y; 1.00 prob
ORF01556	protein YdgH	A.ATELTPEQAAALKPYDR.I	23	39	TLLASALLSAAAFSVHAATEL	ORF01556	STM1478	100	y; 1.00 prob
ORF03291	L-asparaginase 2 (L-asparaginase II) (L-asparagine amidohydrolase II) (L-ASNase II) (Colaspase)	A.LPNITILATGGTIAGGGDSATK.S	23	44	KTALAALVMGFSGAAFALPNI	ORF03291	STM3106	100	y; 1.00 prob
ORF04650	soluBle cytochrome b562 (Cytochrome b-562)	A.ADLEDNMDILNDNLK.V	23	37	LAILAVSSLVFGSAVFAADLE	ORF04650	STM4439	100	y; 1.00 prob
ORF00328	periplasmic protein	A.TAVPNPPLPAQDPIVQHLK.L	24	42	TTLLAATLAGVSFGAFATAVP	ORF00328	STM0307	100	y; 1.00 prob
ORF00863	outer membrane protein X	A.ATSTVTGGYAQSDAQGVANK.M	24	43	LSALAAVLAFSAGTAVAATST	ORF00863	STM0833	100	y; 1.00 prob
ORF01232	spermidine/putrescine-binding periplasmic protein (spbp)	A.SDNDTLYFYNWTEYVPPGLLEQFTK.E	24	48	HLLAAGALALGMSAAHASDND	ORF01232	STM1222	100	y; 1.00 prob
ORF01316	virulence membrane protein PagC	A.DTNAFSVGYAQSK.V	24	36	STLVITTSVLVVNVAQADTNA	ORF01316	STM1246	100	y; 1.00 prob
ORF01386	spheroplast protein Y	A.AETTTAAPADAKPMMQHK.G	24	41	LFVASTLAMGAANLAHAAETT	ORF01386	STM1308	100	y; 1.00 prob
ORF02335	amine ABC transporter, periplasmic amine-binding protein	A.ASPVTVGSKIDTEGALLGNMILQVLESHGVK.T	24	54	WVSSLALLATVSLPLQAASPV	ORF02335	STM2165	100	y; 1.00 prob
ORF02842	periplasmic negative regulator of sigmaE	A.DPASGALLQQMNIASQSLNYELSFVSITK.Q	24	52	AMSLVAASLFFSANASADPAS	ORF02842	STM2638	100	y; 1.00 prob
ORF03752	sn-glycerol-3-phosphate-binding periplasmic protein UgpB	A.VTTIPFWHSMEGELGKEVDSLAQR.F	24	47	TALGLALSLAFTGQALAVTTI	ORF03752	STM3557	100	y; 1.00 prob
ORF04454	aphA had superfamily (subfamily iiib) phosphatase	A.LVSSPSTLNPGTNVAK.L	24	39	ALSAVCLLFTLNHSANALVSS	ORF04454	STM4249	100	y; 1.00 prob
ORF00006	tal transaldolase	M.KLYQPQDATTNPSLILNAAQIPEYR.K	25	49	LRQFTTVVADTGDIAAMKLYQ	ORF00006	STM0007	100	n; 0.002 prob
ORF00785	putative homeobox protein	A.AESNAQSSNGQANSAANAGQVAPDAR.Q	25	50	TLLLTATLGLASGAALAAESN	ORF00785	STM0759	100	y; 1.00 prob
ORF01221	17 kDa surface antigen	S.LNVFDR.G	25	30	GIGIGVAAALGVAAVASLNVF	ORF01221	STM1212	100	y; 0.99 prob
ORF03062	type III secretion outer membrane pore, YscC/HrcC family	S.SEKIPVTGSGFVAK.D	25	38	ARVLACAALVLVTPGYSSEKI	ORF03062	STM2898	100	y; 0.992 prob
ORF03382	outer membrane protein TolC	A.ENLMQVYQQAR.L	25	35	PILIGLSLSGFSTLSQAENLM	ORF03382	STM3186	100	y; 1.00 prob
ORF03792	putative phosphatase	A.KDIPLSQAESIAK.S	26	38	HITVLASSLALAMPALAKDIP	ORF03792	STM3595	100	y; 1.00 prob
ORF03817	cellulose synthase regulator protein	A.APATPPLINAEPTEPAPSPATEAPVVAQTAPSR.E	26	58	CAAVIGLSAFPAFMTAAAPAT	ORF03817	STM3618	100	y; 1.00 prob
ORF04070	pstS phosphate ABC transporter, phosphate-binding protein PstS	A.AASLTGAGATFPAPVYAK.W	26	43	ATVVAATLSMSAFSAFAAASL	ORF04070	STM3857	100	y; 1.00 prob
ORF01850	periplasmic oligopeptide-binding protein	A.ADVPAGVQLADKQTLVR.N	27	43	IAAGILTALIAASAATAADVP	ORF01850	STM1746	100	n; 0.125 prob
ORF04437	maltose operon periplasmic protein	A.EVNYVPQNTSAAPVIPAAALQQLTWTPVDQSK.T	27	58	LCLTAGLFASVPGISLAEVNY	ORF04437	STM4232	100	y; 1.00 prob
ORF00880	isoaspartyl peptidase (ecaiii) (beta-aspartyl-peptidase) (isoaspartyl dipeptidase)	R.YIQALSEIVESGQKMLEAGDSA.L	28	49	GAGAIARAQMSHEQELRYIQA	ORF00880	STM0847	100	n, 0.28 prob
ORF00898	D-alanyl-D-alanine carboxypeptidase DacC (DD-peptidase) (DD-carboxypeptidase) (Penicillin-binding protein 6) (PBP-6)	A.EEQTIAPPGVDAR.A	28	40	LAAGSVLLFLFASPVKAEEQT	ORF00898	STM0863	100	y; 1.00 prob
ORF02430	napB periplasmiC nitrate reductase, diheme cytochrome c subunit	A.ANGVDLSQSPEVSGTQEGAIR.M	28	48	CQWMATLALVVSGAVWAANGV	ORF02430	STM2256	100	y; 1.00 prob
ORF00184	blue copper oxidase CueO (Copper efflux oxidase)	A.AERPALPIPDLLTADASNR.M	29	47	ALGVASALPLWSRAAFAAERP	ORF00184	STM0168	100	y; 1.00 prob
ORF00697	glutamate/aspartate periplasmic-binding protein	A.EDGAPAAGSTLDK.I	29	41	LTTAMLVMGLSAGLAHAEDGA	ORF00697	STM0665	99.8921	y; 1.00 prob
ORF01987	copper resistance protein CopC	A.HAHLTHQYPAANAAVTASPQALTLNFSEGIEPGFSGATITGPQQELIK.T	29	76	LALLLLASTFATPAAWAHAHL	ORF01987	STM1875	100	y; 1.00 prob
ORF01075	outer membrane protein A (Outer membrane protein 33K) (Outermembrane major heat-modifiable protein)	A.APKDNTWYAGAK.L	30	41	AIAIAVALAGFATVAQAAPKD	ORF01075	STM1070	100	y; 1.00 prob
ORF01585	protein YnfB	A.ETSKLVIESGDSAQSR.Q	30	45	TAMLTLAAVVYTTSAFAETSK	ORF01585	STM1503	100	y; 1.00 prob
